# Supplementary material for: The association between paternal characteristics and exclusive breastfeeding in Ghana
Source: PLoS One. 2021 Jun 3;16(6):e0252517. doi: 10.1371/journal.pone.0252517 (PMC8174696; doi:10.1371/journal.pone.0252517)
Supplement: S1 Data — (XLSX) [file pone.0252517.s001.xlsx]

## Sheet: S1 Data
Case Identification	Household number	Respondent's line number	Women's individual sample weight (6 decimals)	Respondent's current age	Age in 5-year groups	Region	Type of place of residence	Highest educational level	Highest year of education	Source of drinking water	Time to get to water source	Type of toilet facility	Household has: electricity	Household has: radio	Household has: television	Household has: refrigerator	Household has: bicycle	Household has: motorcycle/scooter	Household has: car/truck	Main floor material	Main wall material	Main roof material	Religion	Ethnicity	Education in single years	Usual resident or visitor	Number of household members (listed)	Number of children 5 and under in household (de jure)	Number of eligible women in household (de facto)	De jure region of residence	De jure type of place of residence	Educational attainment	Relationship to household head	Sex of household head	Age of household head	Household has: telephone (land-line)	All woman factor - total	All woman factor - urban/rural	All woman factor - regional	All woman factor - educational	All woman factor - wealth index	Literacy	NA - Ever participated in a literacy program outside of primary	Frequency of reading newspaper or magazine	Frequency of listening to radio	Frequency of watching television	Toilet facilities shared with other households	Type of cooking fuel	Result of salt test for iodine
1 1 2	1	2	858896	42	40-44	Western	Rural	Primary	5	Tube well or borehole	15	Ventilated Improved Pit latrine (VIP)	Yes	Yes	No	No	No	No	No	Linoleum/rubber carpet	Cement	Metal	Other Christian	Akan	5	Usual resident	4	1	1	Western	Rural	Incomplete primary	Wife	Male	50	No	100	100	100	100	100	Cannot read at all		Not at all	Less than once a week	Less than once a week	Yes, public	Wood	No salt
1 1 2	1	2	858896	42	40-44	Western	Rural	Primary	5	Tube well or borehole	15	Ventilated Improved Pit latrine (VIP)	Yes	Yes	No	No	No	No	No	Linoleum/rubber carpet	Cement	Metal	Other Christian	Akan	5	Usual resident	4	1	1	Western	Rural	Incomplete primary	Wife	Male	50	No	100	100	100	100	100	Cannot read at all		Not at all	Less than once a week	Less than once a week	Yes, public	Wood	No salt
1 3 2	3	2	858896	25	25-29	Western	Rural	Secondary	3	Tube well or borehole	20	No facility/bush/field	Yes	Yes	Yes	No	No	No	No	Linoleum/rubber carpet	Cement	Metal	Other Christian	Akan	9	Usual resident	3	1	1	Western	Rural	Incomplete secondary	Wife	Male	27	No	100	100	100	100	100	Able to read whole sentence		Not at all	Less than once a week	Not at all		Charcoal	0 PPM (no iodine)
1 5 2	5	2	858896	37	35-39	Western	Rural	Primary	6	Protected well	15	Ventilated Improved Pit latrine (VIP)	Yes	Yes	Yes	Yes	No	No	No	Cement	Cement	Asbestos/slate roofing sheets	Other Christian	Akan	6	Usual resident	8	2	2	Western	Rural	Complete primary	Wife	Male	45	No	100	100	100	100	100	Cannot read at all		Not at all	Less than once a week	Less than once a week	Yes, public	Charcoal	15 PPM and above
1 5 2	5	2	858896	37	35-39	Western	Rural	Primary	6	Protected well	15	Ventilated Improved Pit latrine (VIP)	Yes	Yes	Yes	Yes	No	No	No	Cement	Cement	Asbestos/slate roofing sheets	Other Christian	Akan	6	Usual resident	8	2	2	Western	Rural	Complete primary	Wife	Male	45	No	100	100	100	100	100	Cannot read at all		Not at all	Less than once a week	Less than once a week	Yes, public	Charcoal	15 PPM and above
1 6 2	6	2	858896	19	15-19	Western	Rural	Secondary	1	Tube well or borehole	33	Pit latrine with slab	Yes	No	Yes	Yes	No	No	No	Woolen carpets/ synthetic carpet	Cement	Metal	Other Christian	Akan	7	Usual resident	3	1	1	Western	Rural	Incomplete secondary	Wife	Male	24	No	100	100	100	100	100	Able to read only parts of sentence		Not at all	At least once a week	Less than once a week	Yes, other household only	Charcoal	15 PPM and above
1 8 1	8	1	858896	20	20-24	Western	Rural	Secondary	3	Protected well	15	Ventilated Improved Pit latrine (VIP)	Yes	Yes	Yes	No	No	No	No	Cement	Cement	Asbestos/slate roofing sheets	Islam	Mole-Dagbani	9	Usual resident	1	0	1	Western	Rural	Incomplete secondary	Head	Female	20	No	100	100	100	100	100	Able to read only parts of sentence		Not at all	Less than once a week	Less than once a week	Yes, public	LPG	15 PPM and above
1 9 2	9	2	858896	26	25-29	Western	Rural	No education		Protected spring	10	Pit latrine with slab	Yes	Yes	Yes	No	Yes	No	No	Linoleum/rubber carpet	Bamboo with mud	Metal	Other Christian	Mole-Dagbani	0	Usual resident	4	1	1	Western	Rural	No education	Wife	Male	26	No	100	100	100	100	100	Cannot read at all		Not at all	Less than once a week	Less than once a week	Yes, other household only	LPG	Below 15 PPM
113 2	13	2	858896	25	25-29	Western	Rural	Secondary	5	Protected spring	20	No facility/bush/field	Yes	Yes	Yes	No	No	No	No	Linoleum/rubber carpet	Bamboo with mud	Metal	Pentecostal/charismatic	Akan	14	Usual resident	3	0	1	Western	Rural	Incomplete secondary	Wife	Male	31	No	100	100	100	100	100	Able to read whole sentence		At least once a week	Less than once a week	Less than once a week		LPG	15 PPM and above
115 2	15	2	858896	21	20-24	Western	Rural	Primary	5	Protected spring	20	Ventilated Improved Pit latrine (VIP)	Yes	No	Yes	No	No	No	No	Linoleum/rubber carpet	Bamboo with mud	Palm / bamboo	Pentecostal/charismatic	Akan	5	Usual resident	5	3	1	Western	Rural	Incomplete primary	Wife	Male	22	No	100	100	100	100	100	Cannot read at all		Not at all	Less than once a week	Less than once a week	Yes, public	Charcoal	Below 15 PPM
115 2	15	2	858896	21	20-24	Western	Rural	Primary	5	Protected spring	20	Ventilated Improved Pit latrine (VIP)	Yes	No	Yes	No	No	No	No	Linoleum/rubber carpet	Bamboo with mud	Palm / bamboo	Pentecostal/charismatic	Akan	5	Usual resident	5	3	1	Western	Rural	Incomplete primary	Wife	Male	22	No	100	100	100	100	100	Cannot read at all		Not at all	Less than once a week	Less than once a week	Yes, public	Charcoal	Below 15 PPM
115 2	15	2	858896	21	20-24	Western	Rural	Primary	5	Protected spring	20	Ventilated Improved Pit latrine (VIP)	Yes	No	Yes	No	No	No	No	Linoleum/rubber carpet	Bamboo with mud	Palm / bamboo	Pentecostal/charismatic	Akan	5	Usual resident	5	3	1	Western	Rural	Incomplete primary	Wife	Male	22	No	100	100	100	100	100	Cannot read at all		Not at all	Less than once a week	Less than once a week	Yes, public	Charcoal	Below 15 PPM
116 2	16	2	858896	20	20-24	Western	Rural	Secondary	3	Tube well or borehole	10	Ventilated Improved Pit latrine (VIP)	Yes	Yes	No	No	No	No	No	Cement	Stone with mud	Asbestos/slate roofing sheets	Other Christian	Akan	9	Usual resident	8	2	1	Western	Rural	Incomplete secondary	Granddaughter	Female	60	No	100	100	100	100	100	Able to read only parts of sentence		Not at all	Less than once a week	Not at all	Yes, public	Charcoal	0 PPM (no iodine)
117 2	17	2	858896	34	30-34	Western	Rural	No education		Protected spring	5	Ventilated Improved Pit latrine (VIP)	Yes	Yes	No	No	Yes	No	No	Linoleum/rubber carpet	Bamboo with mud	Metal	Other Christian	Akan	0	Usual resident	6	1	1	Western	Rural	No education	Wife	Male	45	No	100	100	100	100	100	Cannot read at all		Not at all	At least once a week	At least once a week	Yes, public	Charcoal	15 PPM and above
119 2	19	2	858896	41	40-44	Western	Rural	Secondary	1	Tube well or borehole	28	Ventilated Improved Pit latrine (VIP)	Yes	Yes	Yes	Yes	Yes	No	No	Linoleum/rubber carpet	Bamboo with mud	Palm / bamboo	Pentecostal/charismatic	Akan	7	Usual resident	10	3	3	Western	Rural	Incomplete secondary	Wife	Male	43	No	100	100	100	100	100	Able to read only parts of sentence		Not at all	Less than once a week	Less than once a week	Yes, other household only	Wood	0 PPM (no iodine)
119 2	19	2	858896	41	40-44	Western	Rural	Secondary	1	Tube well or borehole	28	Ventilated Improved Pit latrine (VIP)	Yes	Yes	Yes	Yes	Yes	No	No	Linoleum/rubber carpet	Bamboo with mud	Palm / bamboo	Pentecostal/charismatic	Akan	7	Usual resident	10	3	3	Western	Rural	Incomplete secondary	Wife	Male	43	No	100	100	100	100	100	Able to read only parts of sentence		Not at all	Less than once a week	Less than once a week	Yes, other household only	Wood	0 PPM (no iodine)
119 2	19	2	858896	41	40-44	Western	Rural	Secondary	1	Tube well or borehole	28	Ventilated Improved Pit latrine (VIP)	Yes	Yes	Yes	Yes	Yes	No	No	Linoleum/rubber carpet	Bamboo with mud	Palm / bamboo	Pentecostal/charismatic	Akan	7	Usual resident	10	3	3	Western	Rural	Incomplete secondary	Wife	Male	43	No	100	100	100	100	100	Able to read only parts of sentence		Not at all	Less than once a week	Less than once a week	Yes, other household only	Wood	0 PPM (no iodine)
119 4	19	4	858896	23	20-24	Western	Rural	Primary	4	Tube well or borehole	28	Ventilated Improved Pit latrine (VIP)	Yes	Yes	Yes	Yes	Yes	No	No	Linoleum/rubber carpet	Bamboo with mud	Palm / bamboo	Pentecostal/charismatic	Akan	4	Usual resident	10	3	3	Western	Rural	Incomplete primary	Adopted/foster child	Male	43	No	100	100	100	100	100	Cannot read at all		Not at all	Less than once a week	Less than once a week	Yes, other household only	Wood	0 PPM (no iodine)
121 2	21	2	858896	31	30-34	Western	Rural	Primary	6	Tube well or borehole	10	Ventilated Improved Pit latrine (VIP)	Yes	Yes	No	No	No	No	No	Cement	Cement	Asbestos/slate roofing sheets	Other Christian	Akan	6	Usual resident	3	1	1	Western	Rural	Complete primary	Wife	Male	30	No	100	100	100	100	100	Cannot read at all		Not at all	Less than once a week	Not at all	Yes, public	Charcoal	15 PPM and above
124 1	24	1	858896	37	35-39	Western	Rural	Primary	6	Tube well or borehole	8	Ventilated Improved Pit latrine (VIP)	No	No	No	No	No	No	No	Cement	Cement	Metal	Other Christian	Akan	6	Usual resident	5	1	1	Western	Rural	Complete primary	Head	Female	37	No	100	100	100	100	100	Cannot read at all		Not at all	Less than once a week	Less than once a week	Yes, public	Wood	Below 15 PPM
125 2	25	2	858896	21	20-24	Western	Rural	Secondary	6	Sachet water	15	Pit latrine with slab	Yes	Yes	Yes	No	No	No	Yes	Linoleum/rubber carpet	Bamboo with mud	Metal	Methodist	Akan	15	Usual resident	3	1	1	Western	Rural	Complete secondary	Wife	Male	38	No	100	100	100	100	100	Able to read whole sentence		At least once a week	Less than once a week	Less than once a week	Yes, other household only	LPG	15 PPM and above
126 2	26	2	858896	30	30-34	Western	Rural	Primary	5	Tube well or borehole	10	Ventilated Improved Pit latrine (VIP)	Yes	No	Yes	No	No	No	No	Cement	Cement	Metal	Pentecostal/charismatic	Akan	5	Usual resident	4	2	1	Western	Rural	Incomplete primary	Wife	Male	33	No	100	100	100	100	100	Cannot read at all		Not at all	Less than once a week	Less than once a week	Yes, public	Charcoal	No salt
126 2	26	2	858896	30	30-34	Western	Rural	Primary	5	Tube well or borehole	10	Ventilated Improved Pit latrine (VIP)	Yes	No	Yes	No	No	No	No	Cement	Cement	Metal	Pentecostal/charismatic	Akan	5	Usual resident	4	2	1	Western	Rural	Incomplete primary	Wife	Male	33	No	100	100	100	100	100	Cannot read at all		Not at all	Less than once a week	Less than once a week	Yes, public	Charcoal	No salt
127 2	27	2	858896	31	30-34	Western	Rural	Primary	5	Tube well or borehole	20	Ventilated Improved Pit latrine (VIP)	No	No	Yes	No	No	No	No	Linoleum/rubber carpet	Cement	Metal	Pentecostal/charismatic	Akan	5	Usual resident	8	1	1	Western	Rural	Incomplete primary	Daughter	Male	65	No	100	100	100	100	100	Cannot read at all		Not at all	At least once a week	Less than once a week	Yes, other household only	Wood	Below 15 PPM
128 1	28	1	858896	28	25-29	Western	Rural	No education		Tube well or borehole	38	No facility/bush/field	Yes	Yes	Yes	No	No	No	No	Linoleum/rubber carpet	Cement	Metal	Other Christian	Guan	0	Usual resident	5	1	1	Western	Rural	No education	Head	Female	28	No	100	100	100	100	100	Cannot read at all		Not at all	Less than once a week	Less than once a week		Charcoal	0 PPM (no iodine)
129 1	29	1	858896	27	25-29	Western	Rural	Secondary	No years completed at level V106	Tube well or borehole	32	No facility/bush/field	Yes	No	No	No	No	No	No	Linoleum/rubber carpet	Cement	Metal	Pentecostal/charismatic	Akan	6	Usual resident	3	1	1	Western	Rural	Incomplete secondary	Head	Female	27	No	100	100	100	100	100	Cannot read at all		Not at all	Less than once a week	Less than once a week		LPG	0 PPM (no iodine)
131 1	31	1	858896	30	30-34	Western	Rural	Secondary	3	Tube well or borehole	22	Ventilated Improved Pit latrine (VIP)	Yes	Yes	Yes	Yes	Yes	No	No	Linoleum/rubber carpet	Cement	Palm / bamboo	Other Christian	Akan	9	Usual resident	4	2	1	Western	Rural	Incomplete secondary	Head	Female	30	No	100	100	100	100	100	Able to read only parts of sentence		Not at all	Less than once a week	Less than once a week	Yes, other household only	Charcoal	15 PPM and above
131 1	31	1	858896	30	30-34	Western	Rural	Secondary	3	Tube well or borehole	22	Ventilated Improved Pit latrine (VIP)	Yes	Yes	Yes	Yes	Yes	No	No	Linoleum/rubber carpet	Cement	Palm / bamboo	Other Christian	Akan	9	Usual resident	4	2	1	Western	Rural	Incomplete secondary	Head	Female	30	No	100	100	100	100	100	Able to read only parts of sentence		Not at all	Less than once a week	Less than once a week	Yes, other household only	Charcoal	15 PPM and above
2 8 2	8	2	1118182	31	30-34	Eastern	Rural	No education		Public tap/standpipe	On premises	Pit latrine with slab	No	Yes	No	No	No	No	No	Woolen carpets/ synthetic carpet	Cement	Metal	Other Christian	Ewe	0	Usual resident	5	1	1	Eastern	Rural	No education	Wife	Male	32	No	100	100	100	100	100	Cannot read at all		Not at all	Not at all	Not at all	Yes, public	Wood	0 PPM (no iodine)
225 2	25	2	1118182	26	25-29	Eastern	Rural	No education		Protected well	On premises	Pit latrine with slab	No	Yes	No	No	No	No	No	Cement	Stone with mud	Asbestos/slate roofing sheets	Pentecostal/charismatic	Akan	0	Usual resident	5	1	1	Eastern	Rural	No education	Wife	Male	35	No	100	100	100	100	100	Cannot read at all		Not at all	Not at all	Not at all	Yes, public	Wood	0 PPM (no iodine)
228 2	28	2	1118182	24	20-24	Eastern	Rural	Secondary	1	Protected well	5	Pit latrine with slab	No	Yes	No	No	No	No	No	Linoleum/rubber carpet	Cement	Metal	Other Christian	Akan	7	Usual resident	3	1	1	Eastern	Rural	Incomplete secondary	Wife	Male	24	No	100	100	100	100	100	Able to read whole sentence		Not at all	At least once a week	Less than once a week	Yes, other household only	Charcoal	15 PPM and above
228 2	28	2	1118182	24	20-24	Eastern	Rural	Secondary	1	Protected well	5	Pit latrine with slab	No	Yes	No	No	No	No	No	Linoleum/rubber carpet	Cement	Metal	Other Christian	Akan	7	Usual resident	3	1	1	Eastern	Rural	Incomplete secondary	Wife	Male	24	No	100	100	100	100	100	Able to read whole sentence		Not at all	At least once a week	Less than once a week	Yes, other household only	Charcoal	15 PPM and above
230 4	30	4	1118182	21	20-24	Eastern	Rural	Secondary	6	Sachet water	0	Pit latrine without slab/open pit	Yes	Yes	Yes	Yes	Yes	No	No	Cement	Cement	Metal	Other Christian	Ga/Dangme	15	Usual resident	6	1	4	Eastern	Rural	Complete secondary	Daughter	Male	57	No	100	100	100	100	100	Able to read whole sentence		Not at all	At least once a week	At least once a week	Yes, other household only	Wood	No salt
3 1 2	1	2	1922358	24	20-24	Ashanti	Urban	Secondary	3	Protected well	On premises	Ventilated Improved Pit latrine (VIP)	Yes	Yes	No	Yes	Yes	No	No	Woolen carpets/ synthetic carpet	Cement	Asbestos/slate roofing sheets	Pentecostal/charismatic	Akan	9	Usual resident	3	1	1	Ashanti	Urban	Incomplete secondary	Wife	Male	26	No	100	100	100	100	100	Able to read only parts of sentence		Not at all	Less than once a week	Not at all	Yes, other household only	Charcoal	15 PPM and above
3 9 2	9	2	1922358	24	20-24	Ashanti	Urban	Secondary	6	Piped to yard/plot	On premises	Flush to piped sewer system	Yes	Yes	Yes	Yes	No	No	Yes	Cement	Cement	Asbestos/slate roofing sheets	Other Christian	Akan	15	Usual resident	3	1	1	Ashanti	Urban	Complete secondary	Wife	Male	31	No	100	100	100	100	100	Able to read whole sentence		Not at all	Less than once a week	At least once a week	Yes, other household only	LPG	15 PPM and above
311 2	11	2	1922358	38	35-39	Ashanti	Urban	Secondary	3	Protected well	On premises	Flush to pit latrine	Yes	Yes	Yes	Yes	Yes	No	No	Ceramic/marble/porcelain tiles / terrazo	Cement	Asbestos/slate roofing sheets	Pentecostal/charismatic	Akan	9	Usual resident	7	2	1	Ashanti	Urban	Incomplete secondary	Wife	Male	42	No	100	100	100	100	100	Cannot read at all		Not at all	At least once a week	Not at all	No	Charcoal	Below 15 PPM
311 2	11	2	1922358	38	35-39	Ashanti	Urban	Secondary	3	Protected well	On premises	Flush to pit latrine	Yes	Yes	Yes	Yes	Yes	No	No	Ceramic/marble/porcelain tiles / terrazo	Cement	Asbestos/slate roofing sheets	Pentecostal/charismatic	Akan	9	Usual resident	7	2	1	Ashanti	Urban	Incomplete secondary	Wife	Male	42	No	100	100	100	100	100	Cannot read at all		Not at all	At least once a week	Not at all	No	Charcoal	Below 15 PPM
314 2	14	2	1922358	31	30-34	Ashanti	Urban	Secondary	3	Tube well or borehole	On premises	Ventilated Improved Pit latrine (VIP)	Yes	Yes	Yes	Yes	No	No	No	Cement	Cement	Asbestos/slate roofing sheets	Pentecostal/charismatic	Akan	9	Usual resident	5	3	1	Ashanti	Urban	Incomplete secondary	Wife	Male	36	No	100	100	100	100	100	Cannot read at all		Not at all	At least once a week	At least once a week	Yes, other household only	LPG	15 PPM and above
314 2	14	2	1922358	31	30-34	Ashanti	Urban	Secondary	3	Tube well or borehole	On premises	Ventilated Improved Pit latrine (VIP)	Yes	Yes	Yes	Yes	No	No	No	Cement	Cement	Asbestos/slate roofing sheets	Pentecostal/charismatic	Akan	9	Usual resident	5	3	1	Ashanti	Urban	Incomplete secondary	Wife	Male	36	No	100	100	100	100	100	Cannot read at all		Not at all	At least once a week	At least once a week	Yes, other household only	LPG	15 PPM and above
315 2	15	2	1922358	24	20-24	Ashanti	Urban	Secondary	3	Sachet water	0	Ventilated Improved Pit latrine (VIP)	Yes	Yes	Yes	Yes	No	No	No	Cement	Cement blocks	Asbestos/slate roofing sheets	Other Christian	Akan	9	Usual resident	3	1	1	Ashanti	Urban	Incomplete secondary	Wife	Male	33	No	100	100	100	100	100	Able to read only parts of sentence		Not at all	Less than once a week	At least once a week	Yes, other household only	Charcoal	15 PPM and above
323 2	23	2	1922358	28	25-29	Ashanti	Urban	Secondary	3	Piped to yard/plot	On premises	Ventilated Improved Pit latrine (VIP)	Yes	Yes	Yes	Yes	No	No	Yes	Cement	Cement blocks	Asbestos/slate roofing sheets	Pentecostal/charismatic	Akan	9	Usual resident	4	2	1	Ashanti	Urban	Incomplete secondary	Wife	Male	34	No	100	100	100	100	100	Cannot read at all		Not at all	At least once a week	At least once a week	Yes, other household only	LPG	15 PPM and above
323 2	23	2	1922358	28	25-29	Ashanti	Urban	Secondary	3	Piped to yard/plot	On premises	Ventilated Improved Pit latrine (VIP)	Yes	Yes	Yes	Yes	No	No	Yes	Cement	Cement blocks	Asbestos/slate roofing sheets	Pentecostal/charismatic	Akan	9	Usual resident	4	2	1	Ashanti	Urban	Incomplete secondary	Wife	Male	34	No	100	100	100	100	100	Cannot read at all		Not at all	At least once a week	At least once a week	Yes, other household only	LPG	15 PPM and above
324 2	24	2	1922358	46	45-49	Ashanti	Urban	Secondary	4	Protected well	15	Ventilated Improved Pit latrine (VIP)	No	No	No	No	No	No	No	Earth, sand	Cement blocks	Asbestos/slate roofing sheets	Other Christian	Akan	10	Usual resident	6	1	2	Ashanti	Urban	Incomplete secondary	Wife	Male	57	No	100	100	100	100	100	Cannot read at all		Not at all	Not at all	Not at all	No	Charcoal	Below 15 PPM
328 2	28	2	1922358	40	40-44	Ashanti	Urban	Secondary	4	Sachet water	0	Flush to piped sewer system	Yes	Yes	Yes	Yes	No	No	Yes	Cement	Cement	Asbestos/slate roofing sheets	Presbyterian	Akan	10	Usual resident	7	2	2	Ashanti	Urban	Incomplete secondary	Wife	Male	42	No	100	100	100	100	100	Cannot read at all		Not at all	At least once a week	At least once a week	Yes, other household only	LPG	15 PPM and above
328 2	28	2	1922358	40	40-44	Ashanti	Urban	Secondary	4	Sachet water	0	Flush to piped sewer system	Yes	Yes	Yes	Yes	No	No	Yes	Cement	Cement	Asbestos/slate roofing sheets	Presbyterian	Akan	10	Usual resident	7	2	2	Ashanti	Urban	Incomplete secondary	Wife	Male	42	No	100	100	100	100	100	Cannot read at all		Not at all	At least once a week	At least once a week	Yes, other household only	LPG	15 PPM and above
4 2 2	2	2	685900	35	35-39	Central	Urban	Secondary	3	Sachet water	0	Pit latrine without slab/open pit	No	Yes	Yes	Yes	No	No	No	Ceramic/marble/porcelain tiles / terrazo	Cement	Asbestos/slate roofing sheets	Pentecostal/charismatic	Ga/Dangme	9	Usual resident	5	2	1	Central	Urban	Incomplete secondary	Wife	Male	37	No	100	100	100	100	100	Cannot read at all		Not at all	At least once a week	Not at all	Yes, other household only	Charcoal	0 PPM (no iodine)
4 6 2	6	2	685900	42	40-44	Central	Urban	No education		Public tap/standpipe	10	Pit latrine without slab/open pit	No	No	No	No	Yes	No	No	Cement	Cement blocks	Asbestos/slate roofing sheets	Pentecostal/charismatic	Ga/Dangme	0	Usual resident	6	2	1	Central	Urban	No education	Wife	Male	50	No	100	100	100	100	100	Cannot read at all		Not at all	Not at all	Not at all	Yes, public	Charcoal	0 PPM (no iodine)
411 2	11	2	685900	31	30-34	Central	Urban	Secondary	3	Public tap/standpipe	8	Pit latrine without slab/open pit	Yes	No	Yes	No	Yes	No	No	Cement	Cement blocks	Asbestos/slate roofing sheets	Pentecostal/charismatic	Akan	9	Usual resident	7	3	1	Central	Urban	Incomplete secondary	Wife	Male	33	No	100	100	100	100	100	Able to read whole sentence		Not at all	At least once a week	At least once a week	Yes, public	Charcoal	No salt
411 2	11	2	685900	31	30-34	Central	Urban	Secondary	3	Public tap/standpipe	8	Pit latrine without slab/open pit	Yes	No	Yes	No	Yes	No	No	Cement	Cement blocks	Asbestos/slate roofing sheets	Pentecostal/charismatic	Akan	9	Usual resident	7	3	1	Central	Urban	Incomplete secondary	Wife	Male	33	No	100	100	100	100	100	Able to read whole sentence		Not at all	At least once a week	At least once a week	Yes, public	Charcoal	No salt
411 2	11	2	685900	31	30-34	Central	Urban	Secondary	3	Public tap/standpipe	8	Pit latrine without slab/open pit	Yes	No	Yes	No	Yes	No	No	Cement	Cement blocks	Asbestos/slate roofing sheets	Pentecostal/charismatic	Akan	9	Usual resident	7	3	1	Central	Urban	Incomplete secondary	Wife	Male	33	No	100	100	100	100	100	Able to read whole sentence		Not at all	At least once a week	At least once a week	Yes, public	Charcoal	No salt
413 2	13	2	685900	31	30-34	Central	Urban	Secondary	3	Public tap/standpipe	4	Flush to pit latrine	Yes	Yes	Yes	No	Yes	No	Yes	Cement	Cement	Asbestos/slate roofing sheets	Islam	Mole-Dagbani	9	Usual resident	5	2	1	Central	Urban	Incomplete secondary	Wife	Male	38	No	100	100	100	100	100	Able to read only parts of sentence		Not at all	At least once a week	At least once a week	Yes, other household only	Charcoal	Below 15 PPM
413 2	13	2	685900	31	30-34	Central	Urban	Secondary	3	Public tap/standpipe	4	Flush to pit latrine	Yes	Yes	Yes	No	Yes	No	Yes	Cement	Cement	Asbestos/slate roofing sheets	Islam	Mole-Dagbani	9	Usual resident	5	2	1	Central	Urban	Incomplete secondary	Wife	Male	38	No	100	100	100	100	100	Able to read only parts of sentence		Not at all	At least once a week	At least once a week	Yes, other household only	Charcoal	Below 15 PPM
416 2	16	2	685900	23	20-24	Central	Urban	Secondary	1	Sachet water	6	Flush to piped sewer system	Yes	Yes	Yes	Yes	No	No	No	Cement	Cement	Asbestos/slate roofing sheets	Pentecostal/charismatic	Akan	7	Usual resident	3	1	1	Central	Urban	Incomplete secondary	Wife	Male	25	No	100	100	100	100	100	Cannot read at all		Not at all	Less than once a week	Less than once a week	Yes, other household only	LPG	15 PPM and above
418 2	18	2	685900	36	35-39	Central	Urban	Primary	5	Sachet water	0	Ventilated Improved Pit latrine (VIP)	Yes	No	Yes	No	No	No	No	Cement	Cement	Asbestos/slate roofing sheets	Islam	Mole-Dagbani	5	Usual resident	3	1	1	Central	Urban	Incomplete primary	Wife	Male	55	No	100	100	100	100	100	Cannot read at all		Not at all	Not at all	Less than once a week	Yes, public	Charcoal	0 PPM (no iodine)
419 2	19	2	685900	33	30-34	Central	Urban	Secondary	3	Public tap/standpipe	15	Ventilated Improved Pit latrine (VIP)	Yes	Yes	Yes	Yes	No	No	Yes	Cement	Cement blocks	Asbestos/slate roofing sheets	Islam	Gurma	9	Usual resident	11	3	2	Central	Urban	Incomplete secondary	Wife	Male	39	No	100	100	100	100	100	Able to read only parts of sentence		Not at all	Less than once a week	Less than once a week	Yes, other household only	Charcoal	0 PPM (no iodine)
419 2	19	2	685900	33	30-34	Central	Urban	Secondary	3	Public tap/standpipe	15	Ventilated Improved Pit latrine (VIP)	Yes	Yes	Yes	Yes	No	No	Yes	Cement	Cement blocks	Asbestos/slate roofing sheets	Islam	Gurma	9	Usual resident	11	3	2	Central	Urban	Incomplete secondary	Wife	Male	39	No	100	100	100	100	100	Able to read only parts of sentence		Not at all	Less than once a week	Less than once a week	Yes, other household only	Charcoal	0 PPM (no iodine)
419 7	19	7	685900	32	30-34	Central	Urban	Secondary	3	Public tap/standpipe	15	Ventilated Improved Pit latrine (VIP)	Yes	Yes	Yes	Yes	No	No	Yes	Cement	Cement blocks	Asbestos/slate roofing sheets	Islam	Gurma	9	Usual resident	11	3	2	Central	Urban	Incomplete secondary	Wife	Male	39	No	100	100	100	100	100	Able to read whole sentence		Not at all	Less than once a week	Less than once a week	Yes, other household only	Charcoal	0 PPM (no iodine)
419 7	19	7	685900	32	30-34	Central	Urban	Secondary	3	Public tap/standpipe	15	Ventilated Improved Pit latrine (VIP)	Yes	Yes	Yes	Yes	No	No	Yes	Cement	Cement blocks	Asbestos/slate roofing sheets	Islam	Gurma	9	Usual resident	11	3	2	Central	Urban	Incomplete secondary	Wife	Male	39	No	100	100	100	100	100	Able to read whole sentence		Not at all	Less than once a week	Less than once a week	Yes, other household only	Charcoal	0 PPM (no iodine)
421 2	21	2	685900	23	20-24	Central	Urban	Secondary	7	Sachet water	0	Ventilated Improved Pit latrine (VIP)	Yes	No	Yes	No	No	No	No	Cement	Cement	Asbestos/slate roofing sheets	Islam	Mole-Dagbani	16	Usual resident	3	1	1	Central	Urban	Complete secondary	Wife	Male	31	No	100	100	100	100	100	Able to read whole sentence		Not at all	Not at all	Less than once a week	Yes, other household only	Charcoal	15 PPM and above
424 2	24	2	685900	33	30-34	Central	Urban	Secondary	6	Public tap/standpipe	15	Flush to septic tank	Yes	No	Yes	Yes	No	No	No	Cement	Cement	Metal	Pentecostal/charismatic	Akan	15	Usual resident	3	0	1	Central	Urban	Complete secondary	Wife	Male	33	No	100	100	100	100	100	Able to read whole sentence		Not at all	At least once a week	At least once a week	No	Charcoal	0 PPM (no iodine)
425 2	25	2	685900	37	35-39	Central	Urban	Secondary	3	Public tap/standpipe	12	Ventilated Improved Pit latrine (VIP)	Yes	Yes	Yes	Yes	No	No	No	Cement	Cement	Metal	Pentecostal/charismatic	Akan	9	Usual resident	6	1	1	Central	Urban	Incomplete secondary	Wife	Male	39	Yes	100	100	100	100	100	Able to read whole sentence		At least once a week	At least once a week	At least once a week	Yes, other household only	LPG	0 PPM (no iodine)
428 1	28	1	685900	32	30-34	Central	Urban	Primary	3	Public tap/standpipe	15	Ventilated Improved Pit latrine (VIP)	No	Yes	Yes	Yes	No	No	No	Cement	Cement	Metal	Anglican	Akan	3	Usual resident	3	1	1	Central	Urban	Incomplete primary	Head	Female	32	No	100	100	100	100	100	Cannot read at all		Not at all	At least once a week	Not at all	Yes, other household only	Charcoal	0 PPM (no iodine)
431 2	31	2	685900	34	30-34	Central	Urban	No education		Sachet water	0	Ventilated Improved Pit latrine (VIP)	Yes	No	Yes	No	Yes	No	No	Cement	Cement	Asbestos/slate roofing sheets	Islam	Other	0	Usual resident	6	1	1	Central	Urban	No education	Wife	Male	46	No	100	100	100	100	100	Cannot read at all		Not at all	Not at all	Less than once a week	Yes, other household only	Charcoal	0 PPM (no iodine)
5 4 2	4	2	401436	33	30-34	Northern	Rural	Primary	4	Unprotected well	50	No facility/bush/field	No	No	Yes	No	Yes	Yes	No	Cement	Stone with mud	Metal	Catholic	Gurma	4	Usual resident	8	1	1	Northern	Rural	Incomplete primary	Wife	Male	42	No	100	100	100	100	100	Cannot read at all		Not at all	At least once a week	Not at all		Wood	Below 15 PPM
5 6 2	6	2	401436	28	25-29	Northern	Rural	Primary	6	Tube well or borehole	30	Pit latrine with slab	Yes	Yes	No	No	Yes	No	No	Cement	Covered adobe	Thatch / palm leaf	Pentecostal/charismatic	Gurma	6	Usual resident	5	2	1	Northern	Rural	Complete primary	Wife	Male	31	No	100	100	100	100	100	Cannot read at all		Not at all	Not at all	Not at all	Yes, public	Wood	0 PPM (no iodine)
5 6 2	6	2	401436	28	25-29	Northern	Rural	Primary	6	Tube well or borehole	30	Pit latrine with slab	Yes	Yes	No	No	Yes	No	No	Cement	Covered adobe	Thatch / palm leaf	Pentecostal/charismatic	Gurma	6	Usual resident	5	2	1	Northern	Rural	Complete primary	Wife	Male	31	No	100	100	100	100	100	Cannot read at all		Not at all	Not at all	Not at all	Yes, public	Wood	0 PPM (no iodine)
5 8 2	8	2	401436	26	25-29	Northern	Rural	Secondary	3	Tube well or borehole	45	Pit latrine without slab/open pit	No	No	No	No	No	No	No	Cement	Covered adobe	Metal	Catholic	Gurma	9	Usual resident	5	1	1	Northern	Rural	Incomplete secondary	Wife	Male	32	No	100	100	100	100	100	Cannot read at all		Not at all	Not at all	Not at all	Yes, other household only	Wood	0 PPM (no iodine)
5 8 2	8	2	401436	26	25-29	Northern	Rural	Secondary	3	Tube well or borehole	45	Pit latrine without slab/open pit	No	No	No	No	No	No	No	Cement	Covered adobe	Metal	Catholic	Gurma	9	Usual resident	5	1	1	Northern	Rural	Incomplete secondary	Wife	Male	32	No	100	100	100	100	100	Cannot read at all		Not at all	Not at all	Not at all	Yes, other household only	Wood	0 PPM (no iodine)
5 9 2	9	2	401436	30	30-34	Northern	Rural	No education		Tube well or borehole	25	No facility/bush/field	No	No	No	No	No	No	No	Cement	Covered adobe	Asbestos/slate roofing sheets	Catholic	Gurma	0	Usual resident	5	1	1	Northern	Rural	No education	Wife	Male	40	No	100	100	100	100	100	Cannot read at all		Not at all	Not at all	Not at all		Wood	0 PPM (no iodine)
512 2	12	2	401436	29	25-29	Northern	Rural	No education		Tube well or borehole	20	No facility/bush/field	No	Yes	No	No	No	No	No	Cement	Uncovered adobe	Thatch / palm leaf	Catholic	Gurma	0	Usual resident	7	2	1	Northern	Rural	No education	Wife	Male	37	No	100	100	100	100	100	Cannot read at all		Not at all	Not at all	Not at all		Wood	Below 15 PPM
512 2	12	2	401436	29	25-29	Northern	Rural	No education		Tube well or borehole	20	No facility/bush/field	No	Yes	No	No	No	No	No	Cement	Uncovered adobe	Thatch / palm leaf	Catholic	Gurma	0	Usual resident	7	2	1	Northern	Rural	No education	Wife	Male	37	No	100	100	100	100	100	Cannot read at all		Not at all	Not at all	Not at all		Wood	Below 15 PPM
512 2	12	2	401436	29	25-29	Northern	Rural	No education		Tube well or borehole	20	No facility/bush/field	No	Yes	No	No	No	No	No	Cement	Uncovered adobe	Thatch / palm leaf	Catholic	Gurma	0	Usual resident	7	2	1	Northern	Rural	No education	Wife	Male	37	No	100	100	100	100	100	Cannot read at all		Not at all	Not at all	Not at all		Wood	Below 15 PPM
513 2	13	2	401436	25	25-29	Northern	Rural	Primary	6	Tube well or borehole	30	No facility/bush/field	No	Yes	No	No	No	No	No	Cement	Uncovered adobe	Thatch / palm leaf	Pentecostal/charismatic	Gurma	6	Usual resident	6	1	1	Northern	Rural	Complete primary	Wife	Male	26	No	100	100	100	100	100	Cannot read at all		Not at all	Less than once a week	Not at all		Wood	0 PPM (no iodine)
516 2	16	2	401436	44	40-44	Northern	Rural	No education		Tube well or borehole	20	Pit latrine with slab	No	Yes	No	No	Yes	Yes	No	Cement	Stone with mud	Metal	No religion	Gurma	0	Usual resident	9	1	2	Northern	Rural	No education	Wife	Male	46	No	100	100	100	100	100	Cannot read at all		Not at all	Less than once a week	Not at all	No	Wood	0 PPM (no iodine)
518 2	18	2	401436	26	25-29	Northern	Rural	Primary	No years completed at level V106	Tube well or borehole	20	Ventilated Improved Pit latrine (VIP)	No	Yes	No	No	Yes	No	No	Cement	Bricks	Metal	Pentecostal/charismatic	Mole-Dagbani	0	Usual resident	7	1	2	Northern	Rural	Incomplete primary	Wife	Male	32	No	100	100	100	100	100	No card with required language		Not at all	Less than once a week	Not at all	No	Wood	Below 15 PPM
519 2	19	2	401436	27	25-29	Northern	Rural	No education		Tube well or borehole	30	No facility/bush/field	No	No	No	No	No	No	No	Dung	Uncovered adobe	Metal	Catholic	Gurma	0	Usual resident	4	1	1	Northern	Rural	No education	Wife	Male	30	No	100	100	100	100	100	Cannot read at all		Not at all	Not at all	Not at all		Wood	0 PPM (no iodine)
520 2	20	2	401436	28	25-29	Northern	Rural	No education		Tube well or borehole	20	Ventilated Improved Pit latrine (VIP)	No	Yes	No	No	No	No	No	Cement	Uncovered adobe	Asbestos/slate roofing sheets	Pentecostal/charismatic	Gurma	0	Usual resident	5	2	1	Northern	Rural	No education	Wife	Male	33	No	100	100	100	100	100	Cannot read at all		Not at all	Not at all	Not at all	Yes, other household only	Wood	Below 15 PPM
521 2	21	2	401436	37	35-39	Northern	Rural	No education		Protected well	40	No facility/bush/field	No	Yes	No	No	No	No	No	Cement	Stone with mud	Thatch / palm leaf	Catholic	Gurma	0	Usual resident	9	2	1	Northern	Rural	No education	Wife	Male	46	No	100	100	100	100	100	Cannot read at all		Not at all	At least once a week	Not at all		Wood	0 PPM (no iodine)
521 2	21	2	401436	37	35-39	Northern	Rural	No education		Protected well	40	No facility/bush/field	No	Yes	No	No	No	No	No	Cement	Stone with mud	Thatch / palm leaf	Catholic	Gurma	0	Usual resident	9	2	1	Northern	Rural	No education	Wife	Male	46	No	100	100	100	100	100	Cannot read at all		Not at all	At least once a week	Not at all		Wood	0 PPM (no iodine)
522 2	22	2	401436	41	40-44	Northern	Rural	No education		Tube well or borehole	120	No facility/bush/field	No	No	No	No	No	Yes	No	Cement	Covered adobe	Asbestos/slate roofing sheets	Pentecostal/charismatic	Gurma	0	Usual resident	6	1	2	Northern	Rural	No education	Wife	Male	47	No	100	100	100	100	100	Cannot read at all		Not at all	Not at all	Not at all		Wood	0 PPM (no iodine)
524 2	24	2	401436	27	25-29	Northern	Rural	No education		River/dam/lake/ponds/stream/canal/irrigation channel	15	No facility/bush/field	No	Yes	No	No	No	No	No	Linoleum/rubber carpet	Covered adobe	Asbestos/slate roofing sheets	Catholic	Gurma	0	Usual resident	5	1	1	Northern	Rural	No education	Wife	Male	30	No	100	100	100	100	100	Cannot read at all		Not at all	At least once a week	Not at all		Wood	Below 15 PPM
525 9	25	9	401436	34	30-34	Northern	Rural	No education		Tube well or borehole	50	No facility/bush/field	No	No	No	No	No	Yes	No	Cement	Stone with mud	Metal	Pentecostal/charismatic	Gurma	0	Usual resident	17	4	3	Northern	Rural	No education	Wife	Male	53	No	100	100	100	100	100	Cannot read at all		Not at all	At least once a week	Not at all		Wood	0 PPM (no iodine)
525 15	25	15	401436	26	25-29	Northern	Rural	No education		Tube well or borehole	50	No facility/bush/field	No	No	No	No	No	Yes	No	Cement	Stone with mud	Metal	Pentecostal/charismatic	Gurma	0	Usual resident	17	4	3	Northern	Rural	No education	Wife	Male	53	No	100	100	100	100	100	Cannot read at all		Not at all	At least once a week	Not at all		Wood	0 PPM (no iodine)
525 15	25	15	401436	26	25-29	Northern	Rural	No education		Tube well or borehole	50	No facility/bush/field	No	No	No	No	No	Yes	No	Cement	Stone with mud	Metal	Pentecostal/charismatic	Gurma	0	Usual resident	17	4	3	Northern	Rural	No education	Wife	Male	53	No	100	100	100	100	100	Cannot read at all		Not at all	At least once a week	Not at all		Wood	0 PPM (no iodine)
526 2	26	2	401436	35	35-39	Northern	Rural	Secondary	3	Tube well or borehole	25	No facility/bush/field	No	No	No	No	No	No	No	Dung	Uncovered adobe	Metal	Catholic	Gurma	9	Usual resident	7	2	1	Northern	Rural	Incomplete secondary	Wife	Male	47	No	100	100	100	100	100	Able to read only parts of sentence		Not at all	Not at all	Not at all		Wood	0 PPM (no iodine)
526 2	26	2	401436	35	35-39	Northern	Rural	Secondary	3	Tube well or borehole	25	No facility/bush/field	No	No	No	No	No	No	No	Dung	Uncovered adobe	Metal	Catholic	Gurma	9	Usual resident	7	2	1	Northern	Rural	Incomplete secondary	Wife	Male	47	No	100	100	100	100	100	Able to read only parts of sentence		Not at all	Not at all	Not at all		Wood	0 PPM (no iodine)
527 2	27	2	401436	32	30-34	Northern	Rural	No education		Tube well or borehole	25	No facility/bush/field	No	Yes	No	No	Yes	No	No	Cement	Uncovered adobe	Thatch / palm leaf	Catholic	Gurma	0	Usual resident	7	1	1	Northern	Rural	No education	Wife	Male	38	No	100	100	100	100	100	Cannot read at all		Not at all	At least once a week	Not at all		Wood	Below 15 PPM
528 2	28	2	401436	34	30-34	Northern	Rural	Primary	4	Unprotected well	45	No facility/bush/field	No	No	No	No	No	No	No	Cement	Stone with mud	Thatch / palm leaf	Catholic	Gurma	4	Usual resident	11	2	1	Northern	Rural	Incomplete primary	Wife	Male	37	No	100	100	100	100	100	Cannot read at all		Not at all	At least once a week	Not at all		Wood	Below 15 PPM
528 2	28	2	401436	34	30-34	Northern	Rural	Primary	4	Unprotected well	45	No facility/bush/field	No	No	No	No	No	No	No	Cement	Stone with mud	Thatch / palm leaf	Catholic	Gurma	4	Usual resident	11	2	1	Northern	Rural	Incomplete primary	Wife	Male	37	No	100	100	100	100	100	Cannot read at all		Not at all	At least once a week	Not at all		Wood	Below 15 PPM
529 2	29	2	401436	22	20-24	Northern	Rural	No education		Tube well or borehole	25	Pit latrine with slab	No	Yes	No	No	No	No	No	Cement	Stone with mud	Asbestos/slate roofing sheets	Catholic	Gurma	0	Usual resident	3	1	1	Northern	Rural	No education	Wife	Male	28	No	100	100	100	100	100	Cannot read at all		Not at all	Less than once a week	Not at all	No	Wood	0 PPM (no iodine)
531 2	31	2	401436	24	20-24	Northern	Rural	Primary	6	Tube well or borehole	45	No facility/bush/field	No	No	No	No	No	No	No	Cement	Covered adobe	Asbestos/slate roofing sheets	Pentecostal/charismatic	Gurma	6	Usual resident	6	2	2	Northern	Rural	Complete primary	Wife	Male	26	No	100	100	100	100	100	Able to read only parts of sentence		Not at all	At least once a week	Not at all		Wood	0 PPM (no iodine)
531 2	31	2	401436	24	20-24	Northern	Rural	Primary	6	Tube well or borehole	45	No facility/bush/field	No	No	No	No	No	No	No	Cement	Covered adobe	Asbestos/slate roofing sheets	Pentecostal/charismatic	Gurma	6	Usual resident	6	2	2	Northern	Rural	Complete primary	Wife	Male	26	No	100	100	100	100	100	Able to read only parts of sentence		Not at all	At least once a week	Not at all		Wood	0 PPM (no iodine)
531 2	31	2	401436	24	20-24	Northern	Rural	Primary	6	Tube well or borehole	45	No facility/bush/field	No	No	No	No	No	No	No	Cement	Covered adobe	Asbestos/slate roofing sheets	Pentecostal/charismatic	Gurma	6	Usual resident	6	2	2	Northern	Rural	Complete primary	Wife	Male	26	No	100	100	100	100	100	Able to read only parts of sentence		Not at all	At least once a week	Not at all		Wood	0 PPM (no iodine)
533 2	33	2	401436	49	45-49	Northern	Rural	No education		Tube well or borehole	30	No facility/bush/field	No	Yes	No	No	No	No	No	Dung	Uncovered adobe	Metal	Traditional/spiritualist	Gurma	0	Usual resident	10	3	3	Northern	Rural	No education	Wife	Male	52	No	100	100	100	100	100	Cannot read at all		Not at all	Not at all	Not at all		Wood	0 PPM (no iodine)
533 8	33	8	401436	40	40-44	Northern	Rural	Primary	4	Tube well or borehole	30	No facility/bush/field	No	Yes	No	No	No	No	No	Dung	Uncovered adobe	Metal	Pentecostal/charismatic	Gurma	4	Usual resident	10	3	3	Northern	Rural	Incomplete primary	Wife	Male	52	No	100	100	100	100	100	Blind/visually impaired		Not at all	Not at all	Not at all		Wood	0 PPM (no iodine)
533 8	33	8	401436	40	40-44	Northern	Rural	Primary	4	Tube well or borehole	30	No facility/bush/field	No	Yes	No	No	No	No	No	Dung	Uncovered adobe	Metal	Pentecostal/charismatic	Gurma	4	Usual resident	10	3	3	Northern	Rural	Incomplete primary	Wife	Male	52	No	100	100	100	100	100	Blind/visually impaired		Not at all	Not at all	Not at all		Wood	0 PPM (no iodine)
6 1 2	1	2	1580506	28	25-29	Ashanti	Urban	Secondary	6	Piped to yard/plot	On premises	Flush to piped sewer system	Yes	Yes	Yes	No	No	No	No	Cement	Cement	Metal	Other Christian	Akan	15	Usual resident	3	1	1	Ashanti	Urban	Complete secondary	Wife	Male	38	No	100	100	100	100	100	Able to read whole sentence		At least once a week	Less than once a week	Less than once a week	Yes, other household only	LPG	15 PPM and above
6 8 1	8	1	1580506	43	40-44	Ashanti	Urban	Secondary	5	Piped into dwelling	On premises	Flush to piped sewer system	Yes	Yes	Yes	No	No	No	No	Ceramic/marble/porcelain tiles / terrazo	Cement	Asbestos/slate roofing sheets	Pentecostal/charismatic	Ga/Dangme	11	Usual resident	5	2	1	Ashanti	Urban	Incomplete secondary	Head	Female	43	No	100	100	100	100	100	Able to read whole sentence		Not at all	At least once a week	At least once a week	Yes, other household only	Charcoal	0 PPM (no iodine)
613 2	13	2	1580506	28	25-29	Ashanti	Urban	Secondary	3	Sachet water	0	Flush to piped sewer system	Yes	Yes	Yes	Yes	No	No	Yes	Cement	Cement	Asbestos/slate roofing sheets	Pentecostal/charismatic	Akan	9	Usual resident	5	3	1	Ashanti	Urban	Incomplete secondary	Wife	Male	36	No	100	100	100	100	100	Able to read whole sentence		Not at all	Less than once a week	Less than once a week	No	LPG	No salt
613 2	13	2	1580506	28	25-29	Ashanti	Urban	Secondary	3	Sachet water	0	Flush to piped sewer system	Yes	Yes	Yes	Yes	No	No	Yes	Cement	Cement	Asbestos/slate roofing sheets	Pentecostal/charismatic	Akan	9	Usual resident	5	3	1	Ashanti	Urban	Incomplete secondary	Wife	Male	36	No	100	100	100	100	100	Able to read whole sentence		Not at all	Less than once a week	Less than once a week	No	LPG	No salt
613 2	13	2	1580506	28	25-29	Ashanti	Urban	Secondary	3	Sachet water	0	Flush to piped sewer system	Yes	Yes	Yes	Yes	No	No	Yes	Cement	Cement	Asbestos/slate roofing sheets	Pentecostal/charismatic	Akan	9	Usual resident	5	3	1	Ashanti	Urban	Incomplete secondary	Wife	Male	36	No	100	100	100	100	100	Able to read whole sentence		Not at all	Less than once a week	Less than once a week	No	LPG	No salt
613 2	13	2	1580506	28	25-29	Ashanti	Urban	Secondary	3	Sachet water	0	Flush to piped sewer system	Yes	Yes	Yes	Yes	No	No	Yes	Cement	Cement	Asbestos/slate roofing sheets	Pentecostal/charismatic	Akan	9	Usual resident	5	3	1	Ashanti	Urban	Incomplete secondary	Wife	Male	36	No	100	100	100	100	100	Able to read whole sentence		Not at all	Less than once a week	Less than once a week	No	LPG	No salt
614 2	14	2	1580506	28	25-29	Ashanti	Urban	Higher	3	Piped into dwelling	On premises	Flush to somewhere else	Yes	Yes	Yes	Yes	No	No	Yes	Woolen carpets/ synthetic carpet	Cement	Asbestos/slate roofing sheets	Pentecostal/charismatic	Akan	15	Usual resident	7	2	1	Ashanti	Urban	Higher	Wife	Male	37	No	100	100	100	100	100	Able to read whole sentence		At least once a week	At least once a week	At least once a week	Yes, other household only	LPG	15 PPM and above
614 2	14	2	1580506	28	25-29	Ashanti	Urban	Higher	3	Piped into dwelling	On premises	Flush to somewhere else	Yes	Yes	Yes	Yes	No	No	Yes	Woolen carpets/ synthetic carpet	Cement	Asbestos/slate roofing sheets	Pentecostal/charismatic	Akan	15	Usual resident	7	2	1	Ashanti	Urban	Higher	Wife	Male	37	No	100	100	100	100	100	Able to read whole sentence		At least once a week	At least once a week	At least once a week	Yes, other household only	LPG	15 PPM and above
615 2	15	2	1580506	30	30-34	Ashanti	Urban	Secondary	3	Piped to yard/plot	On premises	Flush to somewhere else	Yes	No	Yes	Yes	No	No	No	Woolen carpets/ synthetic carpet	Cement	Asbestos/slate roofing sheets	Anglican	Ewe	9	Usual resident	5	3	1	Ashanti	Urban	Incomplete secondary	Wife	Male	30	No	100	100	100	100	100	Able to read whole sentence		Not at all	At least once a week	At least once a week	Yes, other household only	LPG	15 PPM and above
615 2	15	2	1580506	30	30-34	Ashanti	Urban	Secondary	3	Piped to yard/plot	On premises	Flush to somewhere else	Yes	No	Yes	Yes	No	No	No	Woolen carpets/ synthetic carpet	Cement	Asbestos/slate roofing sheets	Anglican	Ewe	9	Usual resident	5	3	1	Ashanti	Urban	Incomplete secondary	Wife	Male	30	No	100	100	100	100	100	Able to read whole sentence		Not at all	At least once a week	At least once a week	Yes, other household only	LPG	15 PPM and above
618 2	18	2	1580506	39	35-39	Ashanti	Urban	Secondary	6	Piped into dwelling	On premises	Ventilated Improved Pit latrine (VIP)	Yes	Yes	Yes	Yes	No	No	Yes	Woolen carpets/ synthetic carpet	Cement	Asbestos/slate roofing sheets	Other Christian	Grusi	15	Usual resident	7	2	1	Ashanti	Urban	Complete secondary	Wife	Male	45	No	100	100	100	100	100	Able to read whole sentence		Not at all	Less than once a week	At least once a week	Yes, other household only	LPG	15 PPM and above
627 2	27	2	1580506	35	35-39	Ashanti	Urban	No education		Protected well	On premises	Pit latrine without slab/open pit	Yes	Yes	Yes	Yes	No	No	No	Cement	Cement	Roofing shingles	Pentecostal/charismatic	Akan	0	Usual resident	7	2	1	Ashanti	Urban	No education	Wife	Male	43	No	100	100	100	100	100	Cannot read at all		Not at all	Less than once a week	At least once a week	Yes, other household only	LPG	15 PPM and above
633 2	33	2	1580506	35	35-39	Ashanti	Urban	Secondary	3	Protected well	10	No facility/bush/field	No	Yes	Yes	No	No	No	No	Cement	Cement	Asbestos/slate roofing sheets	No religion	Ewe	9	Usual resident	7	2	1	Ashanti	Urban	Incomplete secondary	Wife	Male	36	No	100	100	100	100	100	Cannot read at all		Not at all	At least once a week	At least once a week		Charcoal	0 PPM (no iodine)
7 2 2	2	2	880704	26	25-29	Central	Rural	Secondary	6	Piped into dwelling	On premises	Flush to pit latrine	Yes	Yes	Yes	Yes	Yes	No	Yes	Linoleum/rubber carpet	Cement	Asbestos/slate roofing sheets	Pentecostal/charismatic	Akan	15	Usual resident	4	2	1	Central	Rural	Complete secondary	Wife	Male	28	No	100	100	100	100	100	Able to read whole sentence		Not at all	Not at all	Less than once a week	No	LPG	15 PPM and above
7 2 2	2	2	880704	26	25-29	Central	Rural	Secondary	6	Piped into dwelling	On premises	Flush to pit latrine	Yes	Yes	Yes	Yes	Yes	No	Yes	Linoleum/rubber carpet	Cement	Asbestos/slate roofing sheets	Pentecostal/charismatic	Akan	15	Usual resident	4	2	1	Central	Rural	Complete secondary	Wife	Male	28	No	100	100	100	100	100	Able to read whole sentence		Not at all	Not at all	Less than once a week	No	LPG	15 PPM and above
7 2 2	2	2	880704	26	25-29	Central	Rural	Secondary	6	Piped into dwelling	On premises	Flush to pit latrine	Yes	Yes	Yes	Yes	Yes	No	Yes	Linoleum/rubber carpet	Cement	Asbestos/slate roofing sheets	Pentecostal/charismatic	Akan	15	Usual resident	4	2	1	Central	Rural	Complete secondary	Wife	Male	28	No	100	100	100	100	100	Able to read whole sentence		Not at all	Not at all	Less than once a week	No	LPG	15 PPM and above
7 7 2	7	2	880704	34	30-34	Central	Rural	Secondary	1	Public tap/standpipe	15	Ventilated Improved Pit latrine (VIP)	Yes	Yes	Yes	No	No	No	No	Cement	Cement	Asbestos/slate roofing sheets	Methodist	Akan	7	Usual resident	6	1	2	Central	Rural	Incomplete secondary	Wife	Male	41	No	100	100	100	100	100	Able to read whole sentence		Not at all	Less than once a week	Less than once a week	Yes, other household only	Wood	0 PPM (no iodine)
7 8 2	8	2	880704	28	25-29	Central	Rural	Secondary	3	Public tap/standpipe	10	Ventilated Improved Pit latrine (VIP)	Yes	No	Yes	Yes	No	No	No	Woolen carpets/ synthetic carpet	Cement blocks	Asbestos/slate roofing sheets	Catholic	Akan	9	Usual resident	3	1	1	Central	Rural	Incomplete secondary	Wife	Male	32	No	100	100	100	100	100	Able to read whole sentence		Not at all	Not at all	Less than once a week	Yes, public	Charcoal	Below 15 PPM
7 9 1	9	1	880704	27	25-29	Central	Rural	Secondary	3	Public tap/standpipe	4	Ventilated Improved Pit latrine (VIP)	Yes	No	No	Yes	No	No	No	Woolen carpets/ synthetic carpet	Bricks	Asbestos/slate roofing sheets	Pentecostal/charismatic	Akan	9	Usual resident	3	1	1	Central	Rural	Incomplete secondary	Head	Female	26	No	100	100	100	100	100	Able to read only parts of sentence		At least once a week	At least once a week	At least once a week	Yes, public	Wood	Below 15 PPM
710 1	10	1	880704	37	35-39	Central	Rural	Primary	4	Public tap/standpipe	10	Ventilated Improved Pit latrine (VIP)	Yes	Yes	Yes	Yes	No	No	No	Cement	Cement blocks	Asbestos/slate roofing sheets	Pentecostal/charismatic	Akan	4	Usual resident	7	1	1	Central	Rural	Incomplete primary	Head	Female	37	No	100	100	100	100	100	Cannot read at all		Not at all	At least once a week	Less than once a week	Yes, public	Wood	0 PPM (no iodine)
715 2	15	2	880704	24	20-24	Central	Rural	Secondary	1	Protected well	On premises	Flush to piped sewer system	Yes	Yes	Yes	No	No	No	No	Cement	Cement blocks	Asbestos/slate roofing sheets	Pentecostal/charismatic	Akan	7	Usual resident	5	2	2	Central	Rural	Incomplete secondary	Wife	Male	32	No	100	100	100	100	100	Able to read whole sentence		Less than once a week	At least once a week	At least once a week	No	Charcoal	0 PPM (no iodine)
718 2	18	2	880704	40	40-44	Central	Rural	No education		River/dam/lake/ponds/stream/canal/irrigation channel	10	Pit latrine with slab	No	Yes	No	No	No	No	No	Cement	Bamboo with mud	Palm / bamboo	Traditional/spiritualist	Ewe	0	Usual resident	10	3	1	Central	Rural	No education	Wife	Male	41	No	100	100	100	100	100	Cannot read at all		Not at all	Less than once a week	Not at all	Yes, other household only	Wood	0 PPM (no iodine)
718 2	18	2	880704	40	40-44	Central	Rural	No education		River/dam/lake/ponds/stream/canal/irrigation channel	10	Pit latrine with slab	No	Yes	No	No	No	No	No	Cement	Bamboo with mud	Palm / bamboo	Traditional/spiritualist	Ewe	0	Usual resident	10	3	1	Central	Rural	No education	Wife	Male	41	No	100	100	100	100	100	Cannot read at all		Not at all	Less than once a week	Not at all	Yes, other household only	Wood	0 PPM (no iodine)
718 2	18	2	880704	40	40-44	Central	Rural	No education		River/dam/lake/ponds/stream/canal/irrigation channel	10	Pit latrine with slab	No	Yes	No	No	No	No	No	Cement	Bamboo with mud	Palm / bamboo	Traditional/spiritualist	Ewe	0	Usual resident	10	3	1	Central	Rural	No education	Wife	Male	41	No	100	100	100	100	100	Cannot read at all		Not at all	Less than once a week	Not at all	Yes, other household only	Wood	0 PPM (no iodine)
723 1	23	1	880704	27	25-29	Central	Rural	Primary	5	Public tap/standpipe	20	Ventilated Improved Pit latrine (VIP)	No	Yes	No	No	No	No	No	Cement	Bricks	Asbestos/slate roofing sheets	Other Christian	Akan	5	Usual resident	5	3	1	Central	Rural	Incomplete primary	Head	Female	27	No	100	100	100	100	100	Cannot read at all		Not at all	At least once a week	Less than once a week	Yes, public	Wood	0 PPM (no iodine)
723 1	23	1	880704	27	25-29	Central	Rural	Primary	5	Public tap/standpipe	20	Ventilated Improved Pit latrine (VIP)	No	Yes	No	No	No	No	No	Cement	Bricks	Asbestos/slate roofing sheets	Other Christian	Akan	5	Usual resident	5	3	1	Central	Rural	Incomplete primary	Head	Female	27	No	100	100	100	100	100	Cannot read at all		Not at all	At least once a week	Less than once a week	Yes, public	Wood	0 PPM (no iodine)
729 1	29	1	880704	42	40-44	Central	Rural	Secondary	4	Public tap/standpipe	15	Ventilated Improved Pit latrine (VIP)	Yes	Yes	Yes	Yes	Yes	No	No	Cement	Bricks	Asbestos/slate roofing sheets	Methodist	Akan	10	Usual resident	5	1	1	Central	Rural	Incomplete secondary	Head	Female	42	No	100	100	100	100	100	Cannot read at all		Not at all	At least once a week	At least once a week	No	Wood	0 PPM (no iodine)
732 2	32	2	880704	26	25-29	Central	Rural	No education		Public tap/standpipe	20	Pit latrine with slab	No	Yes	No	No	Yes	No	No	Cement	Bamboo with mud	Asbestos/slate roofing sheets	Catholic	Mole-Dagbani	0	Usual resident	5	3	1	Central	Rural	No education	Wife	Male	29	No	100	100	100	100	100	Cannot read at all		Not at all	At least once a week	Not at all	No	Wood	0 PPM (no iodine)
732 2	32	2	880704	26	25-29	Central	Rural	No education		Public tap/standpipe	20	Pit latrine with slab	No	Yes	No	No	Yes	No	No	Cement	Bamboo with mud	Asbestos/slate roofing sheets	Catholic	Mole-Dagbani	0	Usual resident	5	3	1	Central	Rural	No education	Wife	Male	29	No	100	100	100	100	100	Cannot read at all		Not at all	At least once a week	Not at all	No	Wood	0 PPM (no iodine)
812 2	12	2	1585700	29	25-29	Ashanti	Urban	Secondary	3	Piped to yard/plot	On premises	Flush to piped sewer system	Yes	Yes	Yes	Yes	No	No	No	Linoleum/rubber carpet	Cement	Cement	Methodist	Akan	9	Usual resident	6	2	1	Ashanti	Urban	Incomplete secondary	Wife	Male	42	No	100	100	100	100	100	Able to read whole sentence		Less than once a week	At least once a week	Less than once a week	Yes, other household only	LPG	Below 15 PPM
812 2	12	2	1585700	29	25-29	Ashanti	Urban	Secondary	3	Piped to yard/plot	On premises	Flush to piped sewer system	Yes	Yes	Yes	Yes	No	No	No	Linoleum/rubber carpet	Cement	Cement	Methodist	Akan	9	Usual resident	6	2	1	Ashanti	Urban	Incomplete secondary	Wife	Male	42	No	100	100	100	100	100	Able to read whole sentence		Less than once a week	At least once a week	Less than once a week	Yes, other household only	LPG	Below 15 PPM
814 2	14	2	1585700	36	35-39	Ashanti	Urban	Secondary	3	Piped to yard/plot	On premises	Flush to septic tank	Yes	Yes	Yes	Yes	No	No	No	Cement	Cement blocks	Asbestos/slate roofing sheets	Pentecostal/charismatic	Akan	9	Usual resident	3	1	1	Ashanti	Urban	Incomplete secondary	Wife	Male	50	No	100	100	100	100	100	Able to read whole sentence		Less than once a week	At least once a week	Less than once a week	Yes, other household only	Charcoal	0 PPM (no iodine)
817 1	17	1	1585700	35	35-39	Ashanti	Urban	Secondary	3	Piped to yard/plot	On premises	Ventilated Improved Pit latrine (VIP)	Yes	Yes	Yes	Yes	No	No	No	Woolen carpets/ synthetic carpet	Cement blocks	Asbestos/slate roofing sheets	Islam	Akan	9	Usual resident	7	1	3	Ashanti	Urban	Incomplete secondary	Head	Female	35	No	100	100	100	100	100	Able to read only parts of sentence		Not at all	Not at all	At least once a week	Yes, other household only	LPG	15 PPM and above
830 3	30	3	1585700	36	35-39	Ashanti	Urban	Secondary	3	Sachet water	0	Flush to septic tank	Yes	Yes	Yes	Yes	No	No	No	Cement	Cement blocks	Asbestos/slate roofing sheets	Pentecostal/charismatic	Akan	9	Usual resident	7	1	1	Ashanti	Urban	Incomplete secondary	Daughter	Female	66	No	100	100	100	100	100	Able to read only parts of sentence		Not at all	At least once a week	At least once a week	No	Charcoal	15 PPM and above
9 1 1	1	1	552404	44	40-44	Central	Urban	No education		Protected well	5	Ventilated Improved Pit latrine (VIP)	Yes	Yes	No	No	No	No	No	Cement	Bricks	Asbestos/slate roofing sheets	Pentecostal/charismatic	Akan	0	Usual resident	4	1	1	Central	Urban	No education	Head	Female	44	No	100	100	100	100	100	Cannot read at all		Not at all	At least once a week	Less than once a week	Yes, public	Wood	Below 15 PPM
9 2 2	2	2	552404	25	25-29	Central	Urban	Secondary	3	Protected well	On premises	Ventilated Improved Pit latrine (VIP)	Yes	No	Yes	Yes	No	No	No	Cement	Cement	Asbestos/slate roofing sheets	Other Christian	Ewe	9	Usual resident	3	1	1	Central	Urban	Incomplete secondary	Daughter	Male	58	No	100	100	100	100	100	Able to read whole sentence		Not at all	At least once a week	At least once a week	Yes, other household only	Charcoal	Below 15 PPM
9 3 1	3	1	552404	31	30-34	Central	Urban	Secondary	2	Sachet water	0	Ventilated Improved Pit latrine (VIP)	Yes	No	Yes	No	No	No	No	Cement	Cement blocks	Asbestos/slate roofing sheets	Pentecostal/charismatic	Akan	8	Usual resident	2	0	1	Central	Urban	Incomplete secondary	Head	Female	31	No	100	100	100	100	100	Able to read only parts of sentence		At least once a week	At least once a week	At least once a week	Yes, public	Charcoal	Below 15 PPM
910 2	10	2	552404	34	30-34	Central	Urban	Secondary	3	Protected well	On premises	Ventilated Improved Pit latrine (VIP)	Yes	Yes	Yes	Yes	No	No	No	Cement	Cement	Asbestos/slate roofing sheets	Pentecostal/charismatic	Akan	9	Usual resident	4	1	1	Central	Urban	Incomplete secondary	Wife	Male	35	No	100	100	100	100	100	Able to read whole sentence		Not at all	At least once a week	Less than once a week	Yes, other household only	Charcoal	0 PPM (no iodine)
914 2	14	2	552404	27	25-29	Central	Urban	Secondary	3	Sachet water	0	Ventilated Improved Pit latrine (VIP)	Yes	No	Yes	Yes	No	No	Yes	Woolen carpets/ synthetic carpet	Cement	Asbestos/slate roofing sheets	Pentecostal/charismatic	Akan	9	Usual resident	3	1	1	Central	Urban	Incomplete secondary	Wife	Male	31	No	100	100	100	100	100	Able to read whole sentence		At least once a week	Not at all	Less than once a week	Yes, other household only	Charcoal	Below 15 PPM
917 2	17	2	552404	28	25-29	Central	Urban	Secondary	2	Protected well	On premises	Ventilated Improved Pit latrine (VIP)	Yes	Yes	Yes	Yes	No	No	No	Woolen carpets/ synthetic carpet	Cement blocks	Asbestos/slate roofing sheets	Islam	Akan	8	Usual resident	4	1	1	Central	Urban	Incomplete secondary	Wife	Male	30	No	100	100	100	100	100	Able to read only parts of sentence		Less than once a week	At least once a week	At least once a week	Yes, public	Wood	0 PPM (no iodine)
918 2	18	2	552404	27	25-29	Central	Urban	Primary	4	Protected well	On premises	Ventilated Improved Pit latrine (VIP)	Yes	Yes	No	Yes	No	No	No	Cement	Cement	Asbestos/slate roofing sheets	Islam	Mole-Dagbani	4	Usual resident	6	2	1	Central	Urban	Incomplete primary	Wife	Male	33	No	100	100	100	100	100	Cannot read at all		Not at all	At least once a week	Less than once a week	Yes, public	Charcoal	15 PPM and above
918 2	18	2	552404	27	25-29	Central	Urban	Primary	4	Protected well	On premises	Ventilated Improved Pit latrine (VIP)	Yes	Yes	No	Yes	No	No	No	Cement	Cement	Asbestos/slate roofing sheets	Islam	Mole-Dagbani	4	Usual resident	6	2	1	Central	Urban	Incomplete primary	Wife	Male	33	No	100	100	100	100	100	Cannot read at all		Not at all	At least once a week	Less than once a week	Yes, public	Charcoal	15 PPM and above
919 2	19	2	552404	27	25-29	Central	Urban	Primary	5	Protected well	On premises	Pit latrine with slab	Yes	Yes	No	No	No	No	No	Cement	Cement blocks	Asbestos/slate roofing sheets	Methodist	Akan	5	Usual resident	5	2	1	Central	Urban	Incomplete primary	Wife	Male	35	No	100	100	100	100	100	Cannot read at all		Not at all	Less than once a week	Not at all	Yes, other household only	Charcoal	Below 15 PPM
919 2	19	2	552404	27	25-29	Central	Urban	Primary	5	Protected well	On premises	Pit latrine with slab	Yes	Yes	No	No	No	No	No	Cement	Cement blocks	Asbestos/slate roofing sheets	Methodist	Akan	5	Usual resident	5	2	1	Central	Urban	Incomplete primary	Wife	Male	35	No	100	100	100	100	100	Cannot read at all		Not at all	Less than once a week	Not at all	Yes, other household only	Charcoal	Below 15 PPM
920 1	20	1	552404	37	35-39	Central	Urban	Secondary	3	Protected well	On premises	Ventilated Improved Pit latrine (VIP)	Yes	No	No	No	No	No	No	Cement	Cement blocks	Asbestos/slate roofing sheets	Pentecostal/charismatic	Akan	9	Usual resident	4	2	1	Central	Urban	Incomplete secondary	Head	Female	37	No	100	100	100	100	100	Able to read whole sentence		Not at all	Not at all	Less than once a week	Yes, other household only	Wood	0 PPM (no iodine)
920 1	20	1	552404	37	35-39	Central	Urban	Secondary	3	Protected well	On premises	Ventilated Improved Pit latrine (VIP)	Yes	No	No	No	No	No	No	Cement	Cement blocks	Asbestos/slate roofing sheets	Pentecostal/charismatic	Akan	9	Usual resident	4	2	1	Central	Urban	Incomplete secondary	Head	Female	37	No	100	100	100	100	100	Able to read whole sentence		Not at all	Not at all	Less than once a week	Yes, other household only	Wood	0 PPM (no iodine)
923 1	23	1	552404	26	25-29	Central	Urban	Secondary	7	Sachet water	0	Ventilated Improved Pit latrine (VIP)	Yes	Yes	Yes	Yes	No	No	No	Cement	Cement blocks	Asbestos/slate roofing sheets	Pentecostal/charismatic	Ga/Dangme	16	Usual resident	2	1	1	Central	Urban	Complete secondary	Head	Female	26	No	100	100	100	100	100	Able to read whole sentence		At least once a week	At least once a week	At least once a week	Yes, public	Charcoal	0 PPM (no iodine)
926 1	26	1	552404	32	30-34	Central	Urban	Secondary	1	Protected well	20	Ventilated Improved Pit latrine (VIP)	Yes	Yes	Yes	Yes	No	No	No	Woolen carpets/ synthetic carpet	Cement blocks	Asbestos/slate roofing sheets	Pentecostal/charismatic	Akan	7	Usual resident	5	1	1	Central	Urban	Incomplete secondary	Head	Female	32	No	100	100	100	100	100	Cannot read at all		Not at all	At least once a week	At least once a week	Yes, other household only	Wood	Below 15 PPM
933 2	33	2	552404	31	30-34	Central	Urban	No education		Protected well	4	Ventilated Improved Pit latrine (VIP)	Yes	Yes	No	No	No	No	No	Cement	Bricks	Asbestos/slate roofing sheets	Other Christian	Akan	0	Usual resident	6	2	1	Central	Urban	No education	Wife	Male	42	No	100	100	100	100	100	Cannot read at all		Not at all	At least once a week	At least once a week	Yes, public	Wood	Below 15 PPM
933 2	33	2	552404	31	30-34	Central	Urban	No education		Protected well	4	Ventilated Improved Pit latrine (VIP)	Yes	Yes	No	No	No	No	No	Cement	Bricks	Asbestos/slate roofing sheets	Other Christian	Akan	0	Usual resident	6	2	1	Central	Urban	No education	Wife	Male	42	No	100	100	100	100	100	Cannot read at all		Not at all	At least once a week	At least once a week	Yes, public	Wood	Below 15 PPM
933 2	33	2	552404	31	30-34	Central	Urban	No education		Protected well	4	Ventilated Improved Pit latrine (VIP)	Yes	Yes	No	No	No	No	No	Cement	Bricks	Asbestos/slate roofing sheets	Other Christian	Akan	0	Usual resident	6	2	1	Central	Urban	No education	Wife	Male	42	No	100	100	100	100	100	Cannot read at all		Not at all	At least once a week	At least once a week	Yes, public	Wood	Below 15 PPM
10 2 2	2	2	382844	42	40-44	Volta	Rural	No education		Public tap/standpipe	10	Pit latrine with slab	Yes	Yes	Yes	No	Yes	Yes	Yes	Cement	Bamboo with mud	Asbestos/slate roofing sheets	Traditional/spiritualist	Gurma	0	Usual resident	19	6	2	Volta	Rural	No education	Wife	Male	52	No	100	100	100	100	100	Cannot read at all		Not at all	Not at all	Not at all	No	Wood	0 PPM (no iodine)
10 2 2	2	2	382844	42	40-44	Volta	Rural	No education		Public tap/standpipe	10	Pit latrine with slab	Yes	Yes	Yes	No	Yes	Yes	Yes	Cement	Bamboo with mud	Asbestos/slate roofing sheets	Traditional/spiritualist	Gurma	0	Usual resident	19	6	2	Volta	Rural	No education	Wife	Male	52	No	100	100	100	100	100	Cannot read at all		Not at all	Not at all	Not at all	No	Wood	0 PPM (no iodine)
10 2 3	2	3	382844	38	35-39	Volta	Rural	No education		Public tap/standpipe	10	Pit latrine with slab	Yes	Yes	Yes	No	Yes	Yes	Yes	Cement	Bamboo with mud	Asbestos/slate roofing sheets	Traditional/spiritualist	Gurma	0	Usual resident	19	6	2	Volta	Rural	No education	Wife	Male	52	No	100	100	100	100	100	Cannot read at all		Not at all	Not at all	Not at all	No	Wood	0 PPM (no iodine)
10 9 2	9	2	382844	26	25-29	Volta	Rural	Secondary	1	River/dam/lake/ponds/stream/canal/irrigation channel	30	No facility/bush/field	Yes	Yes	Yes	Yes	Yes	No	No	Linoleum/rubber carpet	Cement	Asbestos/slate roofing sheets	Anglican	Akan	7	Usual resident	5	2	1	Volta	Rural	Incomplete secondary	Wife	Male	39	No	100	100	100	100	100	Able to read whole sentence		Not at all	At least once a week	At least once a week		Charcoal	0 PPM (no iodine)
10 9 2	9	2	382844	26	25-29	Volta	Rural	Secondary	1	River/dam/lake/ponds/stream/canal/irrigation channel	30	No facility/bush/field	Yes	Yes	Yes	Yes	Yes	No	No	Linoleum/rubber carpet	Cement	Asbestos/slate roofing sheets	Anglican	Akan	7	Usual resident	5	2	1	Volta	Rural	Incomplete secondary	Wife	Male	39	No	100	100	100	100	100	Able to read whole sentence		Not at all	At least once a week	At least once a week		Charcoal	0 PPM (no iodine)
1015 1	15	1	382844	40	40-44	Volta	Rural	No education		River/dam/lake/ponds/stream/canal/irrigation channel	180	No facility/bush/field	Yes	No	No	No	Yes	No	No	Cement	Bricks	Asbestos/slate roofing sheets	Catholic	Gurma	0	Usual resident	5	1	1	Volta	Rural	No education	Head	Female	40	No	100	100	100	100	100	Cannot read at all		Not at all	Not at all	Not at all		Wood	Below 15 PPM
1019 2	19	2	382844	21	20-24	Volta	Rural	No education		River/dam/lake/ponds/stream/canal/irrigation channel	30	Pit latrine with slab	Yes	Yes	Yes	No	Yes	No	No	Cement	Cement	Roofing shingles	Islam	Gurma	0	Usual resident	4	2	1	Volta	Rural	No education	Wife	Male	30	No	100	100	100	100	100	Cannot read at all		Not at all	Less than once a week	Less than once a week	Yes, public	Wood	Below 15 PPM
1019 2	19	2	382844	21	20-24	Volta	Rural	No education		River/dam/lake/ponds/stream/canal/irrigation channel	30	Pit latrine with slab	Yes	Yes	Yes	No	Yes	No	No	Cement	Cement	Roofing shingles	Islam	Gurma	0	Usual resident	4	2	1	Volta	Rural	No education	Wife	Male	30	No	100	100	100	100	100	Cannot read at all		Not at all	Less than once a week	Less than once a week	Yes, public	Wood	Below 15 PPM
1020 3	20	3	382844	22	20-24	Volta	Rural	Secondary	3	Public tap/standpipe	5	Pit latrine with slab	Yes	Yes	Yes	No	Yes	Yes	No	Cement	Stone with mud	Asbestos/slate roofing sheets	Pentecostal/charismatic	Gurma	9	Usual resident	8	2	2	Volta	Rural	Incomplete secondary	Daughter	Male	60	No	100	100	100	100	100	Cannot read at all		Not at all	Less than once a week	At least once a week	No	Charcoal	Below 15 PPM
1020 3	20	3	382844	22	20-24	Volta	Rural	Secondary	3	Public tap/standpipe	5	Pit latrine with slab	Yes	Yes	Yes	No	Yes	Yes	No	Cement	Stone with mud	Asbestos/slate roofing sheets	Pentecostal/charismatic	Gurma	9	Usual resident	8	2	2	Volta	Rural	Incomplete secondary	Daughter	Male	60	No	100	100	100	100	100	Cannot read at all		Not at all	Less than once a week	At least once a week	No	Charcoal	Below 15 PPM
1022 1	22	1	382844	23	20-24	Volta	Rural	No education		Public tap/standpipe	20	Ventilated Improved Pit latrine (VIP)	Yes	No	No	No	No	No	No	Cement	Cement	Asbestos/slate roofing sheets	Pentecostal/charismatic	Gurma	0	Usual resident	3	2	1	Volta	Rural	No education	Head	Female	23	No	100	100	100	100	100	Cannot read at all		Not at all	Not at all	Not at all	Yes, public	Charcoal	0 PPM (no iodine)
1022 1	22	1	382844	23	20-24	Volta	Rural	No education		Public tap/standpipe	20	Ventilated Improved Pit latrine (VIP)	Yes	No	No	No	No	No	No	Cement	Cement	Asbestos/slate roofing sheets	Pentecostal/charismatic	Gurma	0	Usual resident	3	2	1	Volta	Rural	No education	Head	Female	23	No	100	100	100	100	100	Cannot read at all		Not at all	Not at all	Not at all	Yes, public	Charcoal	0 PPM (no iodine)
1023 2	23	2	382844	20	20-24	Volta	Rural	Primary	6	Public tap/standpipe	10	Ventilated Improved Pit latrine (VIP)	Yes	Yes	Yes	Yes	Yes	No	No	Cement	Stone with lime / cement	Asbestos/slate roofing sheets	Islam	Gurma	6	Usual resident	3	1	1	Volta	Rural	Complete primary	Wife	Male	24	No	100	100	100	100	100	Cannot read at all		Not at all	Not at all	At least once a week	Yes, public	Wood	No salt
11 1 2	1	2	847940	33	30-34	Brong Ahafo	Rural	No education		Tube well or borehole	3	Pit latrine with slab	No	No	No	No	Yes	No	No	Linoleum/rubber carpet	Dirt	Thatch / palm leaf	No religion	Akan	0	Usual resident	9	4	1	Brong Ahafo	Rural	No education	Wife	Male	42	No	100	100	100	100	100	Cannot read at all		Not at all	Not at all	Not at all	Yes, public	Wood	15 PPM and above
11 1 2	1	2	847940	33	30-34	Brong Ahafo	Rural	No education		Tube well or borehole	3	Pit latrine with slab	No	No	No	No	Yes	No	No	Linoleum/rubber carpet	Dirt	Thatch / palm leaf	No religion	Akan	0	Usual resident	9	4	1	Brong Ahafo	Rural	No education	Wife	Male	42	No	100	100	100	100	100	Cannot read at all		Not at all	Not at all	Not at all	Yes, public	Wood	15 PPM and above
11 1 2	1	2	847940	33	30-34	Brong Ahafo	Rural	No education		Tube well or borehole	3	Pit latrine with slab	No	No	No	No	Yes	No	No	Linoleum/rubber carpet	Dirt	Thatch / palm leaf	No religion	Akan	0	Usual resident	9	4	1	Brong Ahafo	Rural	No education	Wife	Male	42	No	100	100	100	100	100	Cannot read at all		Not at all	Not at all	Not at all	Yes, public	Wood	15 PPM and above
11 5 2	5	2	847940	32	30-34	Brong Ahafo	Rural	Primary	3	Tube well or borehole	15	Pit latrine with slab	No	No	No	No	No	No	No	Cement	Bricks	Asbestos/slate roofing sheets	Catholic	Akan	3	Usual resident	15	3	5	Brong Ahafo	Rural	Incomplete primary	Daughter	Female	85	No	100	100	100	100	100	Cannot read at all		Not at all	At least once a week	Not at all	Yes, public	Wood	15 PPM and above
11 5 7	5	7	847940	22	20-24	Brong Ahafo	Rural	No education		Tube well or borehole	15	Pit latrine with slab	No	No	No	No	No	No	No	Cement	Bricks	Asbestos/slate roofing sheets	Methodist	Akan	0	Usual resident	15	3	5	Brong Ahafo	Rural	No education	Other relative	Female	85	No	100	100	100	100	100	Cannot read at all		Not at all	Less than once a week	Not at all	Yes, public	Wood	15 PPM and above
11 5 14	5	14	847940	22	20-24	Brong Ahafo	Rural	No education		Not a dejure resident	Not a dejure resident	Not a dejure resident	Not a dejure resident	Not a dejure resident	Not a dejure resident	Not a dejure resident	Not a dejure resident	Not a dejure resident	Not a dejure resident	Not a dejure resident	Not a dejure resident	Not a dejure resident	Catholic	Akan	0	Visitor	15	3	5	Not dejure resident	Not a dejure resident	No education	Not related	Female	85	Not a dejure resident	100	100	100	100	100	Cannot read at all		Not at all	Less than once a week	Less than once a week	Not a dejure resident	Not a dejure resident	Not a dejure resident
11 5 14	5	14	847940	22	20-24	Brong Ahafo	Rural	No education		Not a dejure resident	Not a dejure resident	Not a dejure resident	Not a dejure resident	Not a dejure resident	Not a dejure resident	Not a dejure resident	Not a dejure resident	Not a dejure resident	Not a dejure resident	Not a dejure resident	Not a dejure resident	Not a dejure resident	Catholic	Akan	0	Visitor	15	3	5	Not dejure resident	Not a dejure resident	No education	Not related	Female	85	Not a dejure resident	100	100	100	100	100	Cannot read at all		Not at all	Less than once a week	Less than once a week	Not a dejure resident	Not a dejure resident	Not a dejure resident
11 6 3	6	3	847940	18	15-19	Brong Ahafo	Rural	No education		Tube well or borehole	10	No facility/bush/field	No	No	No	No	Yes	No	No	Cement	Stone with mud	Asbestos/slate roofing sheets	Catholic	Akan	0	Usual resident	10	2	2	Brong Ahafo	Rural	No education	Daughter	Female	59	No	100	100	100	100	100	Cannot read at all		Not at all	Not at all	Not at all		Wood	15 PPM and above
11 7 1	7	1	847940	31	30-34	Brong Ahafo	Rural	No education		Tube well or borehole	10	Pit latrine with slab	No	No	No	No	No	No	No	Cement	Dirt	Asbestos/slate roofing sheets	Catholic	Akan	0	Usual resident	4	1	1	Brong Ahafo	Rural	No education	Head	Female	31	No	100	100	100	100	100	Cannot read at all		Not at all	Less than once a week	Not at all	Yes, public	Wood	15 PPM and above
11 8 2	8	2	847940	38	35-39	Brong Ahafo	Rural	No education		Tube well or borehole	10	Pit latrine with slab	No	Yes	No	No	Yes	No	No	Cement	Dirt	Thatch / palm leaf	Pentecostal/charismatic	Akan	0	Usual resident	6	1	1	Brong Ahafo	Rural	No education	Wife	Male	46	No	100	100	100	100	100	Cannot read at all		Not at all	Not at all	Not at all	Yes, public	Wood	15 PPM and above
1111 8	11	8	847940	35	35-39	Brong Ahafo	Rural	No education		Not a dejure resident	Not a dejure resident	Not a dejure resident	Not a dejure resident	Not a dejure resident	Not a dejure resident	Not a dejure resident	Not a dejure resident	Not a dejure resident	Not a dejure resident	Not a dejure resident	Not a dejure resident	Not a dejure resident	Methodist	Akan	0	Visitor	9	1	3	Not dejure resident	Not a dejure resident	No education	Other relative	Female	48	Not a dejure resident	100	100	100	100	100	Cannot read at all		Not at all	At least once a week	At least once a week	Not a dejure resident	Not a dejure resident	Not a dejure resident
1113 2	13	2	847940	25	25-29	Brong Ahafo	Rural	No education		Tube well or borehole	5	No facility/bush/field	No	No	No	No	No	No	No	Earth, sand	Stone with mud	Asbestos/slate roofing sheets	Pentecostal/charismatic	Akan	0	Usual resident	4	2	1	Brong Ahafo	Rural	No education	Wife	Male	39	No	100	100	100	100	100	Cannot read at all		Not at all	Less than once a week	Not at all		Wood	15 PPM and above
1117 3	17	3	847940	37	35-39	Brong Ahafo	Rural	No education		Tube well or borehole	10	Pit latrine with slab	No	No	No	No	Yes	Yes	No	Cement	Cement blocks	Asbestos/slate roofing sheets	Catholic	Akan	0	Usual resident	12	2	2	Brong Ahafo	Rural	No education	Wife	Male	50	No	100	100	100	100	100	Cannot read at all		Not at all	Not at all	Not at all	Yes, public	Wood	15 PPM and above
1117 4	17	4	847940	19	15-19	Brong Ahafo	Rural	Secondary	1	Tube well or borehole	10	Pit latrine with slab	No	No	No	No	Yes	Yes	No	Cement	Cement blocks	Asbestos/slate roofing sheets	Catholic	Akan	7	Usual resident	12	2	2	Brong Ahafo	Rural	Incomplete secondary	Daughter	Male	50	No	100	100	100	100	100	Able to read whole sentence		Not at all	Less than once a week	Not at all	Yes, public	Wood	15 PPM and above
1120 2	20	2	847940	35	35-39	Brong Ahafo	Rural	Primary	6	Tube well or borehole	10	Pit latrine with slab	No	Yes	No	No	Yes	Yes	No	Linoleum/rubber carpet	Bricks	Asbestos/slate roofing sheets	Presbyterian	Akan	6	Usual resident	8	2	2	Brong Ahafo	Rural	Complete primary	Wife	Male	39	No	100	100	100	100	100	Cannot read at all		Not at all	Less than once a week	Not at all	Yes, public	Wood	15 PPM and above
1120 2	20	2	847940	35	35-39	Brong Ahafo	Rural	Primary	6	Tube well or borehole	10	Pit latrine with slab	No	Yes	No	No	Yes	Yes	No	Linoleum/rubber carpet	Bricks	Asbestos/slate roofing sheets	Presbyterian	Akan	6	Usual resident	8	2	2	Brong Ahafo	Rural	Complete primary	Wife	Male	39	No	100	100	100	100	100	Cannot read at all		Not at all	Less than once a week	Not at all	Yes, public	Wood	15 PPM and above
1121 2	21	2	847940	15	15-19	Brong Ahafo	Rural	Primary	3	Tube well or borehole	20	No facility/bush/field	No	No	No	No	No	No	No	Earth, sand	Stone with mud	Asbestos/slate roofing sheets	Catholic	Akan	3	Usual resident	3	1	1	Brong Ahafo	Rural	Incomplete primary	Daughter	Female	65	No	100	100	100	100	100	Cannot read at all		Not at all	Not at all	Not at all		Wood	15 PPM and above
1126 3	26	3	847940	31	30-34	Brong Ahafo	Rural	Primary	5	Tube well or borehole	10	Pit latrine with slab	No	Yes	No	No	No	Yes	No	Cement	Dirt	Asbestos/slate roofing sheets	Pentecostal/charismatic	Akan	5	Usual resident	13	1	3	Brong Ahafo	Rural	Incomplete primary	Daughter	Male	68	No	100	100	100	100	100	Cannot read at all		Not at all	Less than once a week	Not at all	Yes, public	Wood	15 PPM and above
1127 2	27	2	847940	36	35-39	Brong Ahafo	Rural	No education		Tube well or borehole	60	Pit latrine with slab	No	No	No	No	Yes	No	No	Cement	Cement	Asbestos/slate roofing sheets	Pentecostal/charismatic	Akan	0	Usual resident	6	1	2	Brong Ahafo	Rural	No education	Wife	Male	45	No	100	100	100	100	100	Cannot read at all		Not at all	Less than once a week	Not at all	Yes, public	Wood	15 PPM and above
1128 2	28	2	847940	31	30-34	Brong Ahafo	Rural	Secondary	3	Tube well or borehole	15	No facility/bush/field	No	No	No	No	No	No	No	Earth, sand	Stone with mud	Asbestos/slate roofing sheets	Catholic	Akan	9	Usual resident	6	2	1	Brong Ahafo	Rural	Incomplete secondary	Wife	Male	45	No	100	100	100	100	100	Able to read whole sentence		Not at all	Not at all	Not at all		Wood	15 PPM and above
1128 2	28	2	847940	31	30-34	Brong Ahafo	Rural	Secondary	3	Tube well or borehole	15	No facility/bush/field	No	No	No	No	No	No	No	Earth, sand	Stone with mud	Asbestos/slate roofing sheets	Catholic	Akan	9	Usual resident	6	2	1	Brong Ahafo	Rural	Incomplete secondary	Wife	Male	45	No	100	100	100	100	100	Able to read whole sentence		Not at all	Not at all	Not at all		Wood	15 PPM and above
1130 2	30	2	847940	29	25-29	Brong Ahafo	Rural	Primary	6	Tube well or borehole	10	Ventilated Improved Pit latrine (VIP)	No	Yes	Yes	No	Yes	No	No	Cement	Bricks	Asbestos/slate roofing sheets	Methodist	Akan	6	Usual resident	4	1	1	Brong Ahafo	Rural	Complete primary	Wife	Male	37	No	100	100	100	100	100	Cannot read at all		Not at all	At least once a week	Not at all	Yes, public	Wood	15 PPM and above
1131 1	31	1	847940	31	30-34	Brong Ahafo	Rural	Primary	3	Tube well or borehole	10	Pit latrine with slab	No	No	No	No	No	No	No	Cement	Cement	Asbestos/slate roofing sheets	Pentecostal/charismatic	Akan	3	Usual resident	3	2	1	Brong Ahafo	Rural	Incomplete primary	Head	Female	31	No	100	100	100	100	100	Cannot read at all		Not at all	Not at all	Not at all	Yes, public	Wood	15 PPM and above
1133 1	33	1	847940	25	25-29	Brong Ahafo	Rural	Secondary	1	Tube well or borehole	5	Pit latrine with slab	No	Yes	No	No	No	No	No	Cement	Dirt	Asbestos/slate roofing sheets	Pentecostal/charismatic	Akan	7	Usual resident	3	1	1	Brong Ahafo	Rural	Incomplete secondary	Head	Female	25	No	100	100	100	100	100	Cannot read at all		Not at all	At least once a week	Not at all	Yes, public	Wood	15 PPM and above
12 1 1	1	1	947940	27	25-29	Brong Ahafo	Urban	Primary	3	Public tap/standpipe	5	No facility/bush/field	Yes	Yes	Yes	No	No	No	No	Cement	Cement blocks	Asbestos/slate roofing sheets	Other Christian	Akan	3	Usual resident	4	2	1	Brong Ahafo	Urban	Incomplete primary	Head	Female	27	No	100	100	100	100	100	Cannot read at all		Not at all	At least once a week	At least once a week		Wood	0 PPM (no iodine)
12 1 1	1	1	947940	27	25-29	Brong Ahafo	Urban	Primary	3	Public tap/standpipe	5	No facility/bush/field	Yes	Yes	Yes	No	No	No	No	Cement	Cement blocks	Asbestos/slate roofing sheets	Other Christian	Akan	3	Usual resident	4	2	1	Brong Ahafo	Urban	Incomplete primary	Head	Female	27	No	100	100	100	100	100	Cannot read at all		Not at all	At least once a week	At least once a week		Wood	0 PPM (no iodine)
12 5 1	5	1	947940	40	40-44	Brong Ahafo	Urban	Secondary	3	Public tap/standpipe	20	Ventilated Improved Pit latrine (VIP)	No	No	No	No	No	No	No	Cement	Stone with mud	Asbestos/slate roofing sheets	Other Christian	Akan	9	Usual resident	4	1	1	Brong Ahafo	Urban	Incomplete secondary	Head	Female	40	No	100	100	100	100	100	Able to read only parts of sentence		Not at all	Less than once a week	Less than once a week	Yes, public	Wood	No salt
1216 2	16	2	947940	28	25-29	Brong Ahafo	Urban	Secondary	3	Public tap/standpipe	20	Ventilated Improved Pit latrine (VIP)	Yes	No	Yes	No	No	No	Yes	Cement	Cement	Asbestos/slate roofing sheets	Pentecostal/charismatic	Akan	9	Usual resident	5	3	1	Brong Ahafo	Urban	Incomplete secondary	Wife	Male	38	No	100	100	100	100	100	Able to read only parts of sentence		Not at all	Less than once a week	Less than once a week	Yes, public	Wood	15 PPM and above
1216 2	16	2	947940	28	25-29	Brong Ahafo	Urban	Secondary	3	Public tap/standpipe	20	Ventilated Improved Pit latrine (VIP)	Yes	No	Yes	No	No	No	Yes	Cement	Cement	Asbestos/slate roofing sheets	Pentecostal/charismatic	Akan	9	Usual resident	5	3	1	Brong Ahafo	Urban	Incomplete secondary	Wife	Male	38	No	100	100	100	100	100	Able to read only parts of sentence		Not at all	Less than once a week	Less than once a week	Yes, public	Wood	15 PPM and above
1219 2	19	2	947940	21	20-24	Brong Ahafo	Urban	Secondary	1	Public tap/standpipe	15	Ventilated Improved Pit latrine (VIP)	Yes	No	No	Yes	No	No	No	Cement	Cement	Asbestos/slate roofing sheets	Pentecostal/charismatic	Akan	7	Usual resident	2	0	1	Brong Ahafo	Urban	Incomplete secondary	Daughter	Female	65	No	100	100	100	100	100	Able to read only parts of sentence		Not at all	At least once a week	Less than once a week	Yes, public	Wood	Below 15 PPM
1220 1	20	1	947940	39	35-39	Brong Ahafo	Urban	Secondary	3	Piped to yard/plot	On premises	Ventilated Improved Pit latrine (VIP)	Yes	No	No	No	No	No	No	Cement	Cement	Asbestos/slate roofing sheets	Catholic	Akan	9	Usual resident	4	1	1	Brong Ahafo	Urban	Incomplete secondary	Head	Female	39	No	100	100	100	100	100	Able to read whole sentence		Not at all	At least once a week	At least once a week	Yes, other household only	Charcoal	Below 15 PPM
1223 1	23	1	947940	37	35-39	Brong Ahafo	Urban	Secondary	1	Public tap/standpipe	25	Ventilated Improved Pit latrine (VIP)	Yes	No	No	No	No	No	No	Cement	Cement	Asbestos/slate roofing sheets	Pentecostal/charismatic	Akan	7	Usual resident	6	2	1	Brong Ahafo	Urban	Incomplete secondary	Head	Female	39	No	100	100	100	100	100	Cannot read at all		Not at all	Less than once a week	Less than once a week	Yes, public	Wood	Below 15 PPM
1223 1	23	1	947940	37	35-39	Brong Ahafo	Urban	Secondary	1	Public tap/standpipe	25	Ventilated Improved Pit latrine (VIP)	Yes	No	No	No	No	No	No	Cement	Cement	Asbestos/slate roofing sheets	Pentecostal/charismatic	Akan	7	Usual resident	6	2	1	Brong Ahafo	Urban	Incomplete secondary	Head	Female	39	No	100	100	100	100	100	Cannot read at all		Not at all	Less than once a week	Less than once a week	Yes, public	Wood	Below 15 PPM
1230 2	30	2	947940	39	35-39	Brong Ahafo	Urban	Secondary	3	Public tap/standpipe	15	Ventilated Improved Pit latrine (VIP)	Yes	No	Yes	No	No	No	No	Cement	Cement	Asbestos/slate roofing sheets	Other Christian	Akan	9	Usual resident	5	1	1	Brong Ahafo	Urban	Incomplete secondary	Wife	Male	43	No	100	100	100	100	100	Cannot read at all		Not at all	At least once a week	At least once a week	Yes, public	Charcoal	15 PPM and above
1312 1	12	1	809606	22	20-24	Brong Ahafo	Urban	Secondary	5	Tube well or borehole	60	Ventilated Improved Pit latrine (VIP)	Yes	No	No	No	No	No	No	Cement	Bricks	Asbestos/slate roofing sheets	Pentecostal/charismatic	Akan	14	Usual resident	2	1	1	Brong Ahafo	Urban	Incomplete secondary	Head	Female	22	No	100	100	100	100	100	Able to read whole sentence		Not at all	At least once a week	Less than once a week	Yes, other household only	Charcoal	0 PPM (no iodine)
1312 1	12	1	809606	22	20-24	Brong Ahafo	Urban	Secondary	5	Tube well or borehole	60	Ventilated Improved Pit latrine (VIP)	Yes	No	No	No	No	No	No	Cement	Bricks	Asbestos/slate roofing sheets	Pentecostal/charismatic	Akan	14	Usual resident	2	1	1	Brong Ahafo	Urban	Incomplete secondary	Head	Female	22	No	100	100	100	100	100	Able to read whole sentence		Not at all	At least once a week	Less than once a week	Yes, other household only	Charcoal	0 PPM (no iodine)
1313 1	13	1	809606	36	35-39	Brong Ahafo	Urban	Secondary	3	Tube well or borehole	60	Ventilated Improved Pit latrine (VIP)	Yes	Yes	No	No	Yes	No	No	Cement	Bricks	Asbestos/slate roofing sheets	Presbyterian	Akan	9	Usual resident	2	1	1	Brong Ahafo	Urban	Incomplete secondary	Head	Female	36	No	100	100	100	100	100	Cannot read at all		Not at all	At least once a week	At least once a week	Yes, public	Wood	0 PPM (no iodine)
1314 2	14	2	809606	26	25-29	Brong Ahafo	Urban	Secondary	1	Public tap/standpipe	30	Pit latrine with slab	No	No	No	No	No	No	No	Cement	Stone with mud	Asbestos/slate roofing sheets	Pentecostal/charismatic	Akan	7	Usual resident	4	2	1	Brong Ahafo	Urban	Incomplete secondary	Daughter	Female	60	No	100	100	100	100	100	Able to read only parts of sentence		Not at all	Less than once a week	Not at all	Yes, public	Wood	0 PPM (no iodine)
1317 2	17	2	809606	20	20-24	Brong Ahafo	Urban	Secondary	1	Tube well or borehole	35	Pit latrine with slab	Yes	No	No	No	No	No	No	Cement	Stone with mud	Asbestos/slate roofing sheets	Methodist	Akan	7	Usual resident	5	2	1	Brong Ahafo	Urban	Incomplete secondary	Daughter	Female	60	No	100	100	100	100	100	Able to read only parts of sentence		Not at all	Less than once a week	Not at all	Yes, public	Wood	0 PPM (no iodine)
1317 2	17	2	809606	20	20-24	Brong Ahafo	Urban	Secondary	1	Tube well or borehole	35	Pit latrine with slab	Yes	No	No	No	No	No	No	Cement	Stone with mud	Asbestos/slate roofing sheets	Methodist	Akan	7	Usual resident	5	2	1	Brong Ahafo	Urban	Incomplete secondary	Daughter	Female	60	No	100	100	100	100	100	Able to read only parts of sentence		Not at all	Less than once a week	Not at all	Yes, public	Wood	0 PPM (no iodine)
14 1 2	1	2	446309	29	25-29	Northern	Urban	Higher	3	Sachet water	0	No facility/bush/field	Yes	No	Yes	Yes	No	Yes	Yes	Linoleum/rubber carpet	Cement	Roofing shingles	Islam	Grusi	15	Usual resident	5	2	1	Northern	Urban	Higher	Wife	Male	30	No	100	100	100	100	100	Able to read whole sentence		Not at all	At least once a week	At least once a week		LPG	0 PPM (no iodine)
14 1 2	1	2	446309	29	25-29	Northern	Urban	Higher	3	Sachet water	0	No facility/bush/field	Yes	No	Yes	Yes	No	Yes	Yes	Linoleum/rubber carpet	Cement	Roofing shingles	Islam	Grusi	15	Usual resident	5	2	1	Northern	Urban	Higher	Wife	Male	30	No	100	100	100	100	100	Able to read whole sentence		Not at all	At least once a week	At least once a week		LPG	0 PPM (no iodine)
14 2 1	2	1	446309	22	20-24	Northern	Urban	Secondary	6	Sachet water	0	No facility/bush/field	Yes	No	Yes	Yes	No	Yes	No	Linoleum/rubber carpet	Cement	Roofing shingles	Islam	Grusi	15	Usual resident	2	1	1	Northern	Urban	Complete secondary	Head	Female	22	No	100	100	100	100	100	Able to read whole sentence		Not at all	At least once a week	At least once a week		Charcoal	15 PPM and above
14 6 2	6	2	446309	35	35-39	Northern	Urban	Secondary	6	Tube well or borehole	20	No facility/bush/field	Yes	Yes	Yes	Yes	Yes	No	No	Cement	Cement	Roofing shingles	Other Christian	Mole-Dagbani	15	Usual resident	5	1	1	Northern	Urban	Complete secondary	Wife	Male	45	No	100	100	100	100	100	Able to read whole sentence		At least once a week	Less than once a week	Less than once a week		Charcoal	15 PPM and above
14 7 2	7	2	446309	25	25-29	Northern	Urban	No education		Tube well or borehole	30	No facility/bush/field	Yes	No	Yes	No	No	No	No	Cement	Cement	Roofing shingles	Catholic	Mole-Dagbani	0	Usual resident	5	2	1	Northern	Urban	No education	Wife	Male	26	No	100	100	100	100	100	Cannot read at all		Not at all	At least once a week	Less than once a week		Wood	0 PPM (no iodine)
14 7 2	7	2	446309	25	25-29	Northern	Urban	No education		Tube well or borehole	30	No facility/bush/field	Yes	No	Yes	No	No	No	No	Cement	Cement	Roofing shingles	Catholic	Mole-Dagbani	0	Usual resident	5	2	1	Northern	Urban	No education	Wife	Male	26	No	100	100	100	100	100	Cannot read at all		Not at all	At least once a week	Less than once a week		Wood	0 PPM (no iodine)
14 8 1	8	1	446309	31	30-34	Northern	Urban	Secondary	6	Sachet water	0	No facility/bush/field	Yes	No	Yes	Yes	No	No	No	Linoleum/rubber carpet	Cement	Roofing shingles	Catholic	Akan	15	Usual resident	2	1	1	Northern	Urban	Complete secondary	Head	Female	31	No	100	100	100	100	100	Able to read whole sentence		Not at all	Less than once a week	At least once a week		Charcoal	15 PPM and above
1416 2	16	2	446309	34	30-34	Northern	Urban	Secondary	3	Tube well or borehole	15	No facility/bush/field	Yes	No	Yes	Yes	No	No	No	Cement	Cement	Asbestos/slate roofing sheets	Islam	Mole-Dagbani	9	Usual resident	4	1	1	Northern	Urban	Incomplete secondary	Wife	Male	37	No	100	100	100	100	100	Able to read whole sentence		At least once a week	Less than once a week	Less than once a week		Wood	0 PPM (no iodine)
1429 1	29	1	446309	30	30-34	Northern	Urban	No education		Tube well or borehole	10	No facility/bush/field	Yes	No	No	No	No	No	No	Cement	Cement	Roofing shingles	Islam	Mole-Dagbani	0	Usual resident	4	1	1	Northern	Urban	No education	Head	Female	30	No	100	100	100	100	100	Cannot read at all		Not at all	At least once a week	Not at all		Wood	15 PPM and above
1430 2	30	2	446309	35	35-39	Northern	Urban	Primary	4	Tube well or borehole	10	No facility/bush/field	Yes	No	No	No	Yes	No	No	Cement	Dirt	Roofing shingles	Pentecostal/charismatic	Mole-Dagbani	4	Usual resident	7	2	2	Northern	Urban	Incomplete primary	Wife	Male	42	No	100	100	100	100	100	Cannot read at all		Not at all	Not at all	Less than once a week		Charcoal	15 PPM and above
1431 2	31	2	446309	48	45-49	Northern	Urban	No education		Tube well or borehole	10	No facility/bush/field	Yes	No	No	No	Yes	Yes	No	Cement	Dirt	Roofing shingles	Islam	Grusi	0	Usual resident	7	1	1	Northern	Urban	No education	Wife	Male	54	No	100	100	100	100	100	Cannot read at all		Not at all	Not at all	Not at all		Wood	0 PPM (no iodine)
1433 2	33	2	446309	20	20-24	Northern	Urban	Primary	3	Tube well or borehole	15	No facility/bush/field	Yes	Yes	Yes	No	No	Yes	No	Cement	Cement	Asbestos/slate roofing sheets	Islam	Mole-Dagbani	3	Usual resident	3	1	1	Northern	Urban	Incomplete primary	Wife	Male	27	No	100	100	100	100	100	Cannot read at all		Not at all	Less than once a week	Less than once a week		Charcoal	0 PPM (no iodine)
15 2 1	2	1	782935	18	15-19	Brong Ahafo	Rural	Secondary	1	Tube well or borehole	10	Ventilated Improved Pit latrine (VIP)	Yes	No	No	No	No	No	No	Earth, sand	No walls	No roof	Pentecostal/charismatic	Grusi	7	Usual resident	2	1	1	Brong Ahafo	Rural	Incomplete secondary	Head	Female	18	No	100	100	100	100	100	Able to read whole sentence		Not at all	At least once a week	Less than once a week	Yes, public	Wood	0 PPM (no iodine)
15 3 2	3	2	782935	24	20-24	Brong Ahafo	Rural	Primary	4	Tube well or borehole	10	Ventilated Improved Pit latrine (VIP)	Yes	Yes	Yes	No	No	Yes	No	Earth, sand	Bamboo with mud	Asbestos/slate roofing sheets	Islam	Mande	4	Usual resident	4	1	1	Brong Ahafo	Rural	Incomplete primary	Wife	Male	34	No	100	100	100	100	100	Cannot read at all		Not at all	At least once a week	At least once a week	Yes, public	Wood	15 PPM and above
15 5 1	5	1	782935	37	35-39	Brong Ahafo	Rural	Secondary	6	Tube well or borehole	5	Ventilated Improved Pit latrine (VIP)	Yes	No	No	No	No	Yes	No	Earth, sand	No walls	No roof	Other Christian	Akan	15	Usual resident	3	2	1	Brong Ahafo	Rural	Complete secondary	Head	Female	37	No	100	100	100	100	100	Able to read whole sentence		Less than once a week	Less than once a week	Less than once a week	Yes, public	Charcoal	Below 15 PPM
15 5 1	5	1	782935	37	35-39	Brong Ahafo	Rural	Secondary	6	Tube well or borehole	5	Ventilated Improved Pit latrine (VIP)	Yes	No	No	No	No	Yes	No	Earth, sand	No walls	No roof	Other Christian	Akan	15	Usual resident	3	2	1	Brong Ahafo	Rural	Complete secondary	Head	Female	37	No	100	100	100	100	100	Able to read whole sentence		Less than once a week	Less than once a week	Less than once a week	Yes, public	Charcoal	Below 15 PPM
1513 1	13	1	782935	40	40-44	Brong Ahafo	Rural	Secondary	3	Tube well or borehole	5	Ventilated Improved Pit latrine (VIP)	Yes	Yes	Yes	No	Yes	No	No	Cement	Cement	Asbestos/slate roofing sheets	Pentecostal/charismatic	Ga/Dangme	9	Usual resident	4	2	1	Brong Ahafo	Rural	Incomplete secondary	Head	Female	40	No	100	100	100	100	100	Cannot read at all		Not at all	Less than once a week	Less than once a week	Yes, public	Wood	Below 15 PPM
1516 2	16	2	782935	23	20-24	Brong Ahafo	Rural	Primary	6	Tube well or borehole	5	Ventilated Improved Pit latrine (VIP)	Yes	Yes	Yes	No	No	No	No	Earth, sand	No walls	No roof	Other Christian	Akan	6	Usual resident	4	2	1	Brong Ahafo	Rural	Complete primary	Wife	Male	28	No	100	100	100	100	100	Able to read whole sentence		Not at all	At least once a week	Less than once a week	Yes, public	Wood	Below 15 PPM
1516 2	16	2	782935	23	20-24	Brong Ahafo	Rural	Primary	6	Tube well or borehole	5	Ventilated Improved Pit latrine (VIP)	Yes	Yes	Yes	No	No	No	No	Earth, sand	No walls	No roof	Other Christian	Akan	6	Usual resident	4	2	1	Brong Ahafo	Rural	Complete primary	Wife	Male	28	No	100	100	100	100	100	Able to read whole sentence		Not at all	At least once a week	Less than once a week	Yes, public	Wood	Below 15 PPM
1519 2	19	2	782935	28	25-29	Brong Ahafo	Rural	Secondary	3	Public tap/standpipe	5	Pit latrine with slab	Yes	Yes	Yes	No	Yes	No	No	Woolen carpets/ synthetic carpet	Cement	Asbestos/slate roofing sheets	Methodist	Akan	9	Usual resident	6	2	1	Brong Ahafo	Rural	Incomplete secondary	Wife	Male	27	No	100	100	100	100	100	Able to read only parts of sentence		Not at all	Less than once a week	Less than once a week	Yes, other household only	Wood	0 PPM (no iodine)
1519 2	19	2	782935	28	25-29	Brong Ahafo	Rural	Secondary	3	Public tap/standpipe	5	Pit latrine with slab	Yes	Yes	Yes	No	Yes	No	No	Woolen carpets/ synthetic carpet	Cement	Asbestos/slate roofing sheets	Methodist	Akan	9	Usual resident	6	2	1	Brong Ahafo	Rural	Incomplete secondary	Wife	Male	27	No	100	100	100	100	100	Able to read only parts of sentence		Not at all	Less than once a week	Less than once a week	Yes, other household only	Wood	0 PPM (no iodine)
1528 1	28	1	782935	26	25-29	Brong Ahafo	Rural	Primary	6	Tube well or borehole	30	Pit latrine with slab	Yes	No	No	No	No	No	No	Cement	Cement	Asbestos/slate roofing sheets	Other Christian	Akan	6	Usual resident	3	1	1	Brong Ahafo	Rural	Complete primary	Head	Female	26	No	100	100	100	100	100	Cannot read at all		Not at all	Less than once a week	At least once a week	Yes, other household only	Wood	0 PPM (no iodine)
1530 2	30	2	782935	22	20-24	Brong Ahafo	Rural	No education		Tube well or borehole	10	No facility/bush/field	Yes	Yes	Yes	No	No	No	No	Cement	Cement	Asbestos/slate roofing sheets	Methodist	Gurma	0	Usual resident	4	1	1	Brong Ahafo	Rural	No education	Wife	Male	28	No	100	100	100	100	100	Cannot read at all		Not at all	At least once a week	At least once a week		Wood	15 PPM and above
16 4 2	4	2	1245974	40	40-44	Eastern	Rural	Primary	4	River/dam/lake/ponds/stream/canal/irrigation channel	30	Pit latrine with slab	Yes	No	No	No	No	No	No	Cement	Stone with lime / cement	Metal	Pentecostal/charismatic	Akan	4	Usual resident	5	1	2	Eastern	Rural	Incomplete primary	Wife	Male	45	No	100	100	100	100	100	Cannot read at all		Not at all	Less than once a week	At least once a week	Yes, other household only	Wood	0 PPM (no iodine)
16 6 2	6	2	1245974	27	25-29	Eastern	Rural	Primary	4	River/dam/lake/ponds/stream/canal/irrigation channel	30	Pit latrine without slab/open pit	Yes	Yes	Yes	No	No	No	No	Cement	Cement blocks	Metal	No religion	Akan	4	Usual resident	6	3	1	Eastern	Rural	Incomplete primary	Wife	Male	28	No	100	100	100	100	100	Cannot read at all		Not at all	Less than once a week	Not at all	Yes, other household only	Wood	0 PPM (no iodine)
16 6 2	6	2	1245974	27	25-29	Eastern	Rural	Primary	4	River/dam/lake/ponds/stream/canal/irrigation channel	30	Pit latrine without slab/open pit	Yes	Yes	Yes	No	No	No	No	Cement	Cement blocks	Metal	No religion	Akan	4	Usual resident	6	3	1	Eastern	Rural	Incomplete primary	Wife	Male	28	No	100	100	100	100	100	Cannot read at all		Not at all	Less than once a week	Not at all	Yes, other household only	Wood	0 PPM (no iodine)
16 7 2	7	2	1245974	37	35-39	Eastern	Rural	Primary	6	River/dam/lake/ponds/stream/canal/irrigation channel	18	Pit latrine with slab	Yes	No	No	No	No	No	No	Cement	Cement	Metal	Pentecostal/charismatic	Ga/Dangme	6	Usual resident	5	1	1	Eastern	Rural	Complete primary	Wife	Male	30	No	100	100	100	100	100	Cannot read at all		Not at all	Not at all	Not at all	Yes, public	Wood	0 PPM (no iodine)
16 8 1	8	1	1245974	38	35-39	Eastern	Rural	Higher	4	Sachet water	0	Ventilated Improved Pit latrine (VIP)	Yes	No	No	No	No	No	No	Linoleum/rubber carpet	Cement blocks	Metal	Pentecostal/charismatic	Akan	16	Usual resident	1	0	1	Eastern	Rural	Higher	Head	Female	38	No	100	100	100	100	100	Able to read whole sentence		At least once a week	At least once a week	Less than once a week	Yes, other household only	Wood	No salt
16 9 2	9	2	1245974	30	30-34	Eastern	Rural	No education		River/dam/lake/ponds/stream/canal/irrigation channel	30	Pit latrine with slab	Yes	Yes	Yes	No	No	No	No	Cement	Stone with mud	Metal	Pentecostal/charismatic	Akan	0	Usual resident	3	1	1	Eastern	Rural	No education	Wife	Male	42	No	100	100	100	100	100	Cannot read at all		Not at all	Less than once a week	Less than once a week	Yes, other household only	Wood	No salt
1611 2	11	2	1245974	34	30-34	Eastern	Rural	Secondary	1	River/dam/lake/ponds/stream/canal/irrigation channel	20	Ventilated Improved Pit latrine (VIP)	Yes	Yes	Yes	Yes	No	No	No	Cement	Cement	Metal	Pentecostal/charismatic	Ga/Dangme	7	Usual resident	5	1	1	Eastern	Rural	Incomplete secondary	Wife	Male	34	No	100	100	100	100	100	Cannot read at all		Not at all	Less than once a week	At least once a week	Yes, other household only	Charcoal	0 PPM (no iodine)
1616 2	16	2	1245974	29	25-29	Eastern	Rural	Primary	6	Sachet water	0	Pit latrine without slab/open pit	Yes	Yes	No	No	No	No	No	Cement	Stone with lime / cement	Metal	Islam	Gurma	6	Usual resident	3	1	1	Eastern	Rural	Complete primary	Wife	Male	39	No	100	100	100	100	100	Cannot read at all		Not at all	Less than once a week	Not at all	Yes, other household only	Wood	0 PPM (no iodine)
1618 2	18	2	1245974	38	35-39	Eastern	Rural	Secondary	4	River/dam/lake/ponds/stream/canal/irrigation channel	15	Ventilated Improved Pit latrine (VIP)	No	No	No	No	No	No	No	Cement	Cement	Metal	Islam	Ga/Dangme	13	Usual resident	4	2	1	Eastern	Rural	Incomplete secondary	Wife	Male	42	No	100	100	100	100	100	Able to read whole sentence		Not at all	Less than once a week	At least once a week	Yes, public	Charcoal	0 PPM (no iodine)
1618 2	18	2	1245974	38	35-39	Eastern	Rural	Secondary	4	River/dam/lake/ponds/stream/canal/irrigation channel	15	Ventilated Improved Pit latrine (VIP)	No	No	No	No	No	No	No	Cement	Cement	Metal	Islam	Ga/Dangme	13	Usual resident	4	2	1	Eastern	Rural	Incomplete secondary	Wife	Male	42	No	100	100	100	100	100	Able to read whole sentence		Not at all	Less than once a week	At least once a week	Yes, public	Charcoal	0 PPM (no iodine)
1619 2	19	2	1245974	37	35-39	Eastern	Rural	Primary	5	River/dam/lake/ponds/stream/canal/irrigation channel	90	Pit latrine with slab	Yes	Yes	Yes	No	No	No	No	Cement	Stone with lime / cement	Metal	Pentecostal/charismatic	Ga/Dangme	5	Usual resident	5	1	1	Eastern	Rural	Incomplete primary	Wife	Male	38	No	100	100	100	100	100	Cannot read at all		Not at all	At least once a week	At least once a week	Yes, other household only	Wood	0 PPM (no iodine)
1622 2	22	2	1245974	40	40-44	Eastern	Rural	No education		River/dam/lake/ponds/stream/canal/irrigation channel	60	Pit latrine with slab	Yes	Yes	No	No	No	No	No	Cement	Stone with lime / cement	Metal	Presbyterian	Ga/Dangme	0	Usual resident	10	2	3	Eastern	Rural	No education	Wife	Male	55	No	100	100	100	100	100	Cannot read at all		Not at all	Less than once a week	Not at all	Yes, other household only	Wood	0 PPM (no iodine)
1622 3	22	3	1245974	22	20-24	Eastern	Rural	Secondary	3	River/dam/lake/ponds/stream/canal/irrigation channel	60	Pit latrine with slab	Yes	Yes	No	No	No	No	No	Cement	Stone with lime / cement	Metal	Presbyterian	Ga/Dangme	9	Usual resident	10	2	3	Eastern	Rural	Incomplete secondary	Daughter	Male	55	No	100	100	100	100	100	Able to read whole sentence		Less than once a week	Less than once a week	Less than once a week	Yes, other household only	Wood	0 PPM (no iodine)
1623 2	23	2	1245974	27	25-29	Eastern	Rural	Secondary	1	River/dam/lake/ponds/stream/canal/irrigation channel	23	Pit latrine with slab	Yes	No	Yes	No	No	No	No	Cement	Cement	Metal	Pentecostal/charismatic	Akan	7	Usual resident	3	0	1	Eastern	Rural	Incomplete secondary	Wife	Male	34	No	100	100	100	100	100	Cannot read at all		Not at all	Not at all	Not at all	Yes, public	Wood	Below 15 PPM
1625 2	25	2	1245974	35	35-39	Eastern	Rural	Primary	5	River/dam/lake/ponds/stream/canal/irrigation channel	48	Pit latrine without slab/open pit	Yes	Yes	No	No	No	No	No	Cement	Stone with mud	Metal	Pentecostal/charismatic	Ga/Dangme	5	Usual resident	6	2	1	Eastern	Rural	Incomplete primary	Wife	Male	41	No	100	100	100	100	100	Cannot read at all		Not at all	At least once a week	Not at all	Yes, other household only	Wood	0 PPM (no iodine)
1627 3	27	3	1245974	37	35-39	Eastern	Rural	Secondary	2	River/dam/lake/ponds/stream/canal/irrigation channel	60	Pit latrine without slab/open pit	Yes	Yes	No	No	No	No	No	Cement	Cement	Metal	Methodist	Ga/Dangme	8	Usual resident	7	2	1	Eastern	Rural	Incomplete secondary	Daughter	Male	68	No	100	100	100	100	100	Cannot read at all		Not at all	Less than once a week	Not at all	No	Wood	0 PPM (no iodine)
1627 3	27	3	1245974	37	35-39	Eastern	Rural	Secondary	2	River/dam/lake/ponds/stream/canal/irrigation channel	60	Pit latrine without slab/open pit	Yes	Yes	No	No	No	No	No	Cement	Cement	Metal	Methodist	Ga/Dangme	8	Usual resident	7	2	1	Eastern	Rural	Incomplete secondary	Daughter	Male	68	No	100	100	100	100	100	Cannot read at all		Not at all	Less than once a week	Not at all	No	Wood	0 PPM (no iodine)
1632 1	32	1	1245974	31	30-34	Eastern	Rural	Secondary	3	River/dam/lake/ponds/stream/canal/irrigation channel	15	Ventilated Improved Pit latrine (VIP)	Yes	No	No	No	No	No	No	Cement	Cement	Metal	Pentecostal/charismatic	Ga/Dangme	9	Usual resident	3	2	1	Eastern	Rural	Incomplete secondary	Head	Female	31	No	100	100	100	100	100	Able to read whole sentence		Not at all	At least once a week	Less than once a week	Yes, other household only	Wood	0 PPM (no iodine)
1632 1	32	1	1245974	31	30-34	Eastern	Rural	Secondary	3	River/dam/lake/ponds/stream/canal/irrigation channel	15	Ventilated Improved Pit latrine (VIP)	Yes	No	No	No	No	No	No	Cement	Cement	Metal	Pentecostal/charismatic	Ga/Dangme	9	Usual resident	3	2	1	Eastern	Rural	Incomplete secondary	Head	Female	31	No	100	100	100	100	100	Able to read whole sentence		Not at all	At least once a week	Less than once a week	Yes, other household only	Wood	0 PPM (no iodine)
17 9 2	9	2	580163	37	35-39	Brong Ahafo	Urban	Secondary	3	Piped into dwelling	On premises	Ventilated Improved Pit latrine (VIP)	Yes	Yes	Yes	No	Yes	No	No	Cement	Cement blocks	Asbestos/slate roofing sheets	Catholic	Akan	9	Usual resident	6	2	1	Brong Ahafo	Urban	Incomplete secondary	Wife	Male	46	No	100	100	100	100	100	Able to read whole sentence		Not at all	At least once a week	At least once a week	Yes, public	LPG	No salt
1710 1	10	1	580163	32	30-34	Brong Ahafo	Urban	Primary	5	Piped to yard/plot	On premises	Ventilated Improved Pit latrine (VIP)	Yes	Yes	Yes	Yes	Yes	Yes	Yes	Cement	Cement blocks	Asbestos/slate roofing sheets	Other Christian	Mole-Dagbani	5	Usual resident	6	2	2	Brong Ahafo	Urban	Incomplete primary	Head	Female	32	No	100	100	100	100	100	Cannot read at all		Not at all	Less than once a week	Less than once a week	No	Wood	15 PPM and above
1715 2	15	2	580163	29	25-29	Brong Ahafo	Urban	Secondary	3	Sachet water	0	Ventilated Improved Pit latrine (VIP)	Yes	No	Yes	Yes	No	Yes	No	Woolen carpets/ synthetic carpet	Cement blocks	Asbestos/slate roofing sheets	Islam	Akan	9	Usual resident	5	2	1	Brong Ahafo	Urban	Incomplete secondary	Wife	Male	38	No	100	100	100	100	100	Able to read only parts of sentence		Not at all	Not at all	At least once a week	Yes, public	Charcoal	15 PPM and above
1716 2	16	2	580163	35	35-39	Brong Ahafo	Urban	No education		Public tap/standpipe	10	Ventilated Improved Pit latrine (VIP)	Yes	Yes	Yes	No	No	No	No	Cement	Cement blocks	Asbestos/slate roofing sheets	Islam	Other	0	Usual resident	3	1	1	Brong Ahafo	Urban	No education	Wife	Male	45	No	100	100	100	100	100	Cannot read at all		Not at all	At least once a week	At least once a week	Yes, other household only	Charcoal	15 PPM and above
1717 2	17	2	580163	33	30-34	Brong Ahafo	Urban	Secondary	3	Tube well or borehole	5	Flush to piped sewer system	Yes	Yes	Yes	Yes	Yes	No	No	Cement	Cement blocks	Asbestos/slate roofing sheets	Catholic	Akan	9	Usual resident	6	2	1	Brong Ahafo	Urban	Incomplete secondary	Wife	Male	50	No	100	100	100	100	100	Able to read whole sentence		Not at all	At least once a week	At least once a week	No	LPG	15 PPM and above
1717 2	17	2	580163	33	30-34	Brong Ahafo	Urban	Secondary	3	Tube well or borehole	5	Flush to piped sewer system	Yes	Yes	Yes	Yes	Yes	No	No	Cement	Cement blocks	Asbestos/slate roofing sheets	Catholic	Akan	9	Usual resident	6	2	1	Brong Ahafo	Urban	Incomplete secondary	Wife	Male	50	No	100	100	100	100	100	Able to read whole sentence		Not at all	At least once a week	At least once a week	No	LPG	15 PPM and above
1722 2	22	2	580163	24	20-24	Brong Ahafo	Urban	Secondary	5	Public tap/standpipe	10	Ventilated Improved Pit latrine (VIP)	Yes	Yes	No	No	Yes	No	No	Cement	Cement blocks	Asbestos/slate roofing sheets	Other Christian	Akan	14	Usual resident	5	1	1	Brong Ahafo	Urban	Incomplete secondary	Daughter	Female	55	No	100	100	100	100	100	Able to read whole sentence		Less than once a week	At least once a week	At least once a week	Yes, public	Wood	15 PPM and above
1723 2	23	2	580163	32	30-34	Brong Ahafo	Urban	No education		Public tap/standpipe	5	Ventilated Improved Pit latrine (VIP)	Yes	No	No	No	No	No	No	Cement	Bricks	Asbestos/slate roofing sheets	Islam	Akan	0	Usual resident	3	1	1	Brong Ahafo	Urban	No education	Granddaughter	Female	82	No	100	100	100	100	100	Cannot read at all		Not at all	At least once a week	Not at all	Yes, public	Charcoal	Below 15 PPM
1728 2	28	2	580163	28	25-29	Brong Ahafo	Urban	Secondary	3	Protected well	10	Pit latrine with slab	Yes	No	Yes	Yes	No	No	Yes	Cement	Cement blocks	Asbestos/slate roofing sheets	Islam	Akan	9	Usual resident	4	2	1	Brong Ahafo	Urban	Incomplete secondary	Wife	Male	32	No	100	100	100	100	100	Cannot read at all		Not at all	Less than once a week	Less than once a week	Yes, other household only	Charcoal	Below 15 PPM
1732 1	32	1	580163	38	35-39	Brong Ahafo	Urban	No education		Public tap/standpipe	20	Ventilated Improved Pit latrine (VIP)	Yes	No	No	Yes	No	No	No	Cement	Cement blocks	Asbestos/slate roofing sheets	Islam	Other	0	Usual resident	6	2	1	Brong Ahafo	Urban	No education	Head	Female	38	No	100	100	100	100	100	Cannot read at all		Not at all	At least once a week	Less than once a week	Yes, other household only	Charcoal	15 PPM and above
1732 1	32	1	580163	38	35-39	Brong Ahafo	Urban	No education		Public tap/standpipe	20	Ventilated Improved Pit latrine (VIP)	Yes	No	No	Yes	No	No	No	Cement	Cement blocks	Asbestos/slate roofing sheets	Islam	Other	0	Usual resident	6	2	1	Brong Ahafo	Urban	No education	Head	Female	38	No	100	100	100	100	100	Cannot read at all		Not at all	At least once a week	Less than once a week	Yes, other household only	Charcoal	15 PPM and above
1733 2	33	2	580163	20	20-24	Brong Ahafo	Urban	Primary	6	Public tap/standpipe	15	Ventilated Improved Pit latrine (VIP)	No	Yes	Yes	No	Yes	No	No	Cement	Cement blocks	Asbestos/slate roofing sheets	Islam	Other	6	Usual resident	3	1	1	Brong Ahafo	Urban	Complete primary	Wife	Male	35	No	100	100	100	100	100	Cannot read at all		Not at all	At least once a week	At least once a week	Yes, other household only	Charcoal	15 PPM and above
18 3 2	3	2	538113	28	25-29	Volta	Rural	Secondary	1	Public tap/standpipe	5	Ventilated Improved Pit latrine (VIP)	Yes	Yes	Yes	No	Yes	No	No	Cement	Cement	Asbestos/slate roofing sheets	Anglican	Ewe	7	Usual resident	5	2	1	Volta	Rural	Incomplete secondary	Wife	Male	35	No	100	100	100	100	100	Able to read whole sentence		Not at all	At least once a week	At least once a week	Yes, public	Charcoal	0 PPM (no iodine)
18 3 2	3	2	538113	28	25-29	Volta	Rural	Secondary	1	Public tap/standpipe	5	Ventilated Improved Pit latrine (VIP)	Yes	Yes	Yes	No	Yes	No	No	Cement	Cement	Asbestos/slate roofing sheets	Anglican	Ewe	7	Usual resident	5	2	1	Volta	Rural	Incomplete secondary	Wife	Male	35	No	100	100	100	100	100	Able to read whole sentence		Not at all	At least once a week	At least once a week	Yes, public	Charcoal	0 PPM (no iodine)
18 4 2	4	2	538113	20	20-24	Volta	Rural	Secondary	2	Public tap/standpipe	10	Ventilated Improved Pit latrine (VIP)	No	No	No	No	No	No	No	Cement	No walls	Roofing shingles	Catholic	Ewe	8	Usual resident	5	1	2	Volta	Rural	Incomplete secondary	Sister	Female	22	No	100	100	100	100	100	Able to read whole sentence		Not at all	At least once a week	Less than once a week	Yes, public	Wood	0 PPM (no iodine)
18 7 3	7	3	538113	30	30-34	Volta	Rural	Secondary	6	Public tap/standpipe	2	Pit latrine with slab	Yes	Yes	Yes	No	No	No	No	Cement	Cement	Roofing shingles	Catholic	Ewe	15	Usual resident	6	1	2	Volta	Rural	Complete secondary	Daughter	Male	67	No	100	100	100	100	100	Able to read whole sentence		Less than once a week	At least once a week	At least once a week	Yes, other household only	Wood	Below 15 PPM
18 9 2	9	2	538113	32	30-34	Volta	Rural	Secondary	3	Public tap/standpipe	5	Pit latrine with slab	Yes	Yes	Yes	No	Yes	No	No	Cement	Cement	Asbestos/slate roofing sheets	Catholic	Ewe	9	Usual resident	5	1	1	Volta	Rural	Incomplete secondary	Wife	Male	38	No	100	100	100	100	100	Cannot read at all		Not at all	At least once a week	Less than once a week	Yes, public	Wood	No salt
1810 1	10	1	538113	39	35-39	Volta	Rural	Secondary	3	Protected well	On premises	Pit latrine without slab/open pit	Yes	No	No	No	Yes	No	No	Cement	Cement	Roofing shingles	Pentecostal/charismatic	Ewe	9	Usual resident	4	1	1	Volta	Rural	Incomplete secondary	Head	Female	39	No	100	100	100	100	100	Able to read whole sentence		Not at all	Not at all	At least once a week	Yes, other household only	Wood	Below 15 PPM
1811 1	11	1	538113	36	35-39	Volta	Rural	Secondary	3	Public tap/standpipe	10	Ventilated Improved Pit latrine (VIP)	No	Yes	No	No	No	No	No	Cement	Cement blocks	Asbestos/slate roofing sheets	Catholic	Ewe	9	Usual resident	3	1	1	Volta	Rural	Incomplete secondary	Head	Female	36	No	100	100	100	100	100	Cannot read at all		Not at all	At least once a week	Less than once a week	Yes, public	Charcoal	Below 15 PPM
1821 4	21	4	538113	15	15-19	Volta	Rural	Secondary	2	Public tap/standpipe	10	Pit latrine with slab	Yes	No	Yes	Yes	No	No	No	Cement	Cement	Roofing shingles	Presbyterian	Ewe	8	Usual resident	5	1	2	Volta	Rural	Incomplete secondary	Granddaughter	Female	64	No	100	100	100	100	100	Able to read whole sentence		Not at all	At least once a week	Less than once a week	Yes, public	Charcoal	0 PPM (no iodine)
1830 2	30	2	538113	32	30-34	Volta	Rural	Secondary	3	Public tap/standpipe	25	Ventilated Improved Pit latrine (VIP)	Yes	Yes	Yes	Yes	No	No	No	Cement	Cement blocks	Asbestos/slate roofing sheets	Catholic	Ewe	9	Usual resident	4	2	1	Volta	Rural	Incomplete secondary	Wife	Male	34	No	100	100	100	100	100	Cannot read at all		Not at all	At least once a week	At least once a week	Yes, other household only	Charcoal	15 PPM and above
1830 2	30	2	538113	32	30-34	Volta	Rural	Secondary	3	Public tap/standpipe	25	Ventilated Improved Pit latrine (VIP)	Yes	Yes	Yes	Yes	No	No	No	Cement	Cement blocks	Asbestos/slate roofing sheets	Catholic	Ewe	9	Usual resident	4	2	1	Volta	Rural	Incomplete secondary	Wife	Male	34	No	100	100	100	100	100	Cannot read at all		Not at all	At least once a week	At least once a week	Yes, other household only	Charcoal	15 PPM and above
19 2 2	2	2	337076	28	25-29	Ashanti	Rural	No education		River/dam/lake/ponds/stream/canal/irrigation channel	45	Pit latrine without slab/open pit	No	No	No	No	Yes	No	No	Earth, sand	Stone with mud	Metal	Islam	Mole-Dagbani	0	Usual resident	7	2	1	Ashanti	Rural	No education	Wife	Male	35	No	100	100	100	100	100	Cannot read at all		Not at all	Less than once a week	Not at all	No	Wood	Below 15 PPM
19 2 2	2	2	337076	28	25-29	Ashanti	Rural	No education		River/dam/lake/ponds/stream/canal/irrigation channel	45	Pit latrine without slab/open pit	No	No	No	No	Yes	No	No	Earth, sand	Stone with mud	Metal	Islam	Mole-Dagbani	0	Usual resident	7	2	1	Ashanti	Rural	No education	Wife	Male	35	No	100	100	100	100	100	Cannot read at all		Not at all	Less than once a week	Not at all	No	Wood	Below 15 PPM
19 7 2	7	2	337076	24	20-24	Ashanti	Rural	No education		River/dam/lake/ponds/stream/canal/irrigation channel	18	Pit latrine without slab/open pit	No	Yes	No	No	Yes	No	No	Linoleum/rubber carpet	Cement	Metal	Pentecostal/charismatic	Mole-Dagbani	0	Usual resident	3	1	1	Ashanti	Rural	No education	Wife	Male	28	No	100	100	100	100	100	Cannot read at all		Not at all	At least once a week	Not at all	No	Wood	0 PPM (no iodine)
1912 2	12	2	337076	32	30-34	Ashanti	Rural	Secondary	3	River/dam/lake/ponds/stream/canal/irrigation channel	25	Pit latrine without slab/open pit	No	Yes	No	No	Yes	No	No	Cement	Dirt	Metal	Presbyterian	Akan	9	Usual resident	5	3	1	Ashanti	Rural	Incomplete secondary	Wife	Male	32	No	100	100	100	100	100	Able to read only parts of sentence		Not at all	Less than once a week	Not at all	Yes, other household only	Wood	0 PPM (no iodine)
1912 2	12	2	337076	32	30-34	Ashanti	Rural	Secondary	3	River/dam/lake/ponds/stream/canal/irrigation channel	25	Pit latrine without slab/open pit	No	Yes	No	No	Yes	No	No	Cement	Dirt	Metal	Presbyterian	Akan	9	Usual resident	5	3	1	Ashanti	Rural	Incomplete secondary	Wife	Male	32	No	100	100	100	100	100	Able to read only parts of sentence		Not at all	Less than once a week	Not at all	Yes, other household only	Wood	0 PPM (no iodine)
1916 2	16	2	337076	34	30-34	Ashanti	Rural	No education		River/dam/lake/ponds/stream/canal/irrigation channel	18	Pit latrine without slab/open pit	No	Yes	No	No	Yes	No	No	Earth, sand	Dirt	Metal	Islam	Mande	0	Usual resident	5	2	1	Ashanti	Rural	No education	Wife	Male	36	No	100	100	100	100	100	Cannot read at all		Not at all	At least once a week	Not at all	No	Wood	Below 15 PPM
1916 2	16	2	337076	34	30-34	Ashanti	Rural	No education		River/dam/lake/ponds/stream/canal/irrigation channel	18	Pit latrine without slab/open pit	No	Yes	No	No	Yes	No	No	Earth, sand	Dirt	Metal	Islam	Mande	0	Usual resident	5	2	1	Ashanti	Rural	No education	Wife	Male	36	No	100	100	100	100	100	Cannot read at all		Not at all	At least once a week	Not at all	No	Wood	Below 15 PPM
1921 2	21	2	337076	31	30-34	Ashanti	Rural	Primary	6	Unprotected well	25	Pit latrine without slab/open pit	No	Yes	No	Yes	Yes	No	Yes	Earth, sand	Dirt	Metal	Pentecostal/charismatic	Akan	6	Usual resident	7	2	2	Ashanti	Rural	Complete primary	Wife	Male	53	No	100	100	100	100	100	Able to read whole sentence		Not at all	At least once a week	Not at all	No	Wood	Below 15 PPM
1921 2	21	2	337076	31	30-34	Ashanti	Rural	Primary	6	Unprotected well	25	Pit latrine without slab/open pit	No	Yes	No	Yes	Yes	No	Yes	Earth, sand	Dirt	Metal	Pentecostal/charismatic	Akan	6	Usual resident	7	2	2	Ashanti	Rural	Complete primary	Wife	Male	53	No	100	100	100	100	100	Able to read whole sentence		Not at all	At least once a week	Not at all	No	Wood	Below 15 PPM
1921 3	21	3	337076	20	20-24	Ashanti	Rural	Secondary	1	Unprotected well	25	Pit latrine without slab/open pit	No	Yes	No	Yes	Yes	No	Yes	Earth, sand	Dirt	Metal	No religion	Ewe	7	Usual resident	7	2	2	Ashanti	Rural	Incomplete secondary	Other relative	Male	53	No	100	100	100	100	100	Able to read only parts of sentence		Not at all	At least once a week	Not at all	No	Wood	Below 15 PPM
1925 2	25	2	337076	22	20-24	Ashanti	Rural	Secondary	1	Protected well	10	Pit latrine without slab/open pit	No	No	No	No	No	No	No	Earth, sand	Bricks	Metal	Islam	Mande	7	Usual resident	5	2	1	Ashanti	Rural	Incomplete secondary	Wife	Male	37	No	100	100	100	100	100	Able to read only parts of sentence		Not at all	At least once a week	Not at all	No	Wood	Below 15 PPM
1925 2	25	2	337076	22	20-24	Ashanti	Rural	Secondary	1	Protected well	10	Pit latrine without slab/open pit	No	No	No	No	No	No	No	Earth, sand	Bricks	Metal	Islam	Mande	7	Usual resident	5	2	1	Ashanti	Rural	Incomplete secondary	Wife	Male	37	No	100	100	100	100	100	Able to read only parts of sentence		Not at all	At least once a week	Not at all	No	Wood	Below 15 PPM
1927 2	27	2	337076	21	20-24	Ashanti	Rural	Secondary	3	River/dam/lake/ponds/stream/canal/irrigation channel	30	Pit latrine without slab/open pit	No	Yes	No	No	No	No	No	Cement	Dirt	Metal	Presbyterian	Akan	9	Usual resident	3	1	1	Ashanti	Rural	Incomplete secondary	Wife	Male	20	No	100	100	100	100	100	Cannot read at all		Not at all	At least once a week	Not at all	Yes, other household only	Wood	0 PPM (no iodine)
1929 3	29	3	337076	21	20-24	Ashanti	Rural	Secondary	7	Rainwater	On premises	Pit latrine without slab/open pit	No	Yes	No	No	No	No	No	Linoleum/rubber carpet	Cement	Metal	Pentecostal/charismatic	Akan	16	Usual resident	6	1	2	Ashanti	Rural	Complete secondary	Daughter-in-law	Female	58	No	100	100	100	100	100	Able to read whole sentence		Not at all	At least once a week	Not at all	No	Charcoal	15 PPM and above
1929 5	29	5	337076	19	15-19	Ashanti	Rural	Secondary	3	Not a dejure resident	Not a dejure resident	Not a dejure resident	Not a dejure resident	Not a dejure resident	Not a dejure resident	Not a dejure resident	Not a dejure resident	Not a dejure resident	Not a dejure resident	Not a dejure resident	Not a dejure resident	Not a dejure resident	Pentecostal/charismatic	Akan	9	Visitor	6	1	2	Not dejure resident	Not a dejure resident	Incomplete secondary	Not related	Female	58	Not a dejure resident	100	100	100	100	100	Able to read only parts of sentence		Not at all	Less than once a week	Less than once a week	Not a dejure resident	Not a dejure resident	Not a dejure resident
1932 2	32	2	337076	35	35-39	Ashanti	Rural	No education		Unprotected well	15	Pit latrine without slab/open pit	No	Yes	No	No	No	No	No	Earth, sand	Stone with mud	Thatch / palm leaf	Catholic	Mole-Dagbani	0	Usual resident	7	2	1	Ashanti	Rural	No education	Wife	Male	41	No	100	100	100	100	100	Cannot read at all		Not at all	Less than once a week	Not at all	No	Wood	0 PPM (no iodine)
1932 2	32	2	337076	35	35-39	Ashanti	Rural	No education		Unprotected well	15	Pit latrine without slab/open pit	No	Yes	No	No	No	No	No	Earth, sand	Stone with mud	Thatch / palm leaf	Catholic	Mole-Dagbani	0	Usual resident	7	2	1	Ashanti	Rural	No education	Wife	Male	41	No	100	100	100	100	100	Cannot read at all		Not at all	Less than once a week	Not at all	No	Wood	0 PPM (no iodine)
20 1 5	1	5	353430	43	40-44	Upper East	Rural	No education		Tube well or borehole	30	No facility/bush/field	No	Yes	No	No	Yes	No	No	Cement	Dirt	Asbestos/slate roofing sheets	Catholic	Mole-Dagbani	0	Usual resident	9	2	2	Upper East	Rural	No education	Wife	Male	61	No	100	100	100	100	100	Cannot read at all		Not at all	At least once a week	Not at all		Wood	0 PPM (no iodine)
20 2 2	2	2	353430	40	40-44	Upper East	Rural	No education		Tube well or borehole	6	Pit latrine without slab/open pit	No	Yes	No	No	Yes	No	No	Cement	Dirt	Asbestos/slate roofing sheets	Islam	Mande	0	Usual resident	9	3	1	Upper East	Rural	No education	Wife	Male	45	No	100	100	100	100	100	Cannot read at all		Not at all	Less than once a week	Not at all	Yes, other household only	Straw/shrubs/grass	Below 15 PPM
20 2 2	2	2	353430	40	40-44	Upper East	Rural	No education		Tube well or borehole	6	Pit latrine without slab/open pit	No	Yes	No	No	Yes	No	No	Cement	Dirt	Asbestos/slate roofing sheets	Islam	Mande	0	Usual resident	9	3	1	Upper East	Rural	No education	Wife	Male	45	No	100	100	100	100	100	Cannot read at all		Not at all	Less than once a week	Not at all	Yes, other household only	Straw/shrubs/grass	Below 15 PPM
20 5 2	5	2	353430	25	25-29	Upper East	Rural	Primary	3	Tube well or borehole	20	Pit latrine without slab/open pit	No	Yes	No	No	Yes	Yes	No	Cement	Dirt	Asbestos/slate roofing sheets	Islam	Mole-Dagbani	3	Usual resident	3	1	1	Upper East	Rural	Incomplete primary	Wife	Male	30	No	100	100	100	100	100	Cannot read at all		Not at all	At least once a week	Less than once a week	Yes, other household only	Charcoal	Below 15 PPM
20 9 5	9	5	353430	32	30-34	Upper East	Rural	No education		Public tap/standpipe	20	No facility/bush/field	No	Yes	No	No	Yes	No	No	Earth, sand	Dirt	Thatch / palm leaf	Traditional/spiritualist	Mole-Dagbani	0	Usual resident	9	1	1	Upper East	Rural	No education	Wife	Male	55	No	100	100	100	100	100	Cannot read at all		Not at all	At least once a week	Not at all		Wood	Below 15 PPM
2011 3	11	3	353430	16	15-19	Upper East	Rural	Primary	5	Tube well or borehole	30	No facility/bush/field	No	Yes	No	No	No	No	No	Earth, sand	Dirt	Asbestos/slate roofing sheets	Islam	Mole-Dagbani	5	Usual resident	7	2	2	Upper East	Rural	Incomplete primary	Daughter	Male	80	No	100	100	100	100	100	Cannot read at all		Not at all	At least once a week	Less than once a week		Wood	0 PPM (no iodine)
2012 2	12	2	353430	45	45-49	Upper East	Rural	Primary	No years completed at level V106	Unprotected well	12	Ventilated Improved Pit latrine (VIP)	No	Yes	No	No	Yes	No	No	Cement	Cement blocks	Asbestos/slate roofing sheets	Pentecostal/charismatic	Mole-Dagbani	0	Usual resident	7	1	1	Upper East	Rural	Incomplete primary	Wife	Male	65	No	100	100	100	100	100	Cannot read at all		Not at all	At least once a week	Not at all	Yes, other household only	Wood	0 PPM (no iodine)
2020 2	20	2	353430	35	35-39	Upper East	Rural	Secondary	4	Public tap/standpipe	8	No facility/bush/field	No	Yes	No	No	Yes	No	No	Linoleum/rubber carpet	Stone with mud	Asbestos/slate roofing sheets	Islam	Mole-Dagbani	13	Usual resident	5	1	1	Upper East	Rural	Incomplete secondary	Wife	Male	39	No	100	100	100	100	100	Able to read whole sentence		Not at all	Less than once a week	Not at all		Wood	0 PPM (no iodine)
2024 2	24	2	353430	40	40-44	Upper East	Rural	No education		Tube well or borehole	30	No facility/bush/field	Yes	Yes	Yes	No	Yes	Yes	No	Ceramic/marble/porcelain tiles / terrazo	Cement	Asbestos/slate roofing sheets	Catholic	Mole-Dagbani	0	Usual resident	6	2	1	Upper East	Rural	No education	Wife	Male	51	No	100	100	100	100	100	Cannot read at all		Not at all	At least once a week	At least once a week		Wood	Below 15 PPM
2025 2	25	2	353430	32	30-34	Upper East	Rural	No education		Tube well or borehole	25	No facility/bush/field	No	No	No	No	Yes	No	No	Cement	Dirt	Asbestos/slate roofing sheets	Islam	Mole-Dagbani	0	Usual resident	4	2	1	Upper East	Rural	No education	Wife	Male	58	No	100	100	100	100	100	Cannot read at all		Not at all	Less than once a week	Not at all		Wood	Below 15 PPM
21 1 2	1	2	609432	42	40-44	Northern	Rural	No education		Tube well or borehole	Don't know	No facility/bush/field	No	No	No	No	Yes	No	No	Cement	Covered adobe	Metal	Catholic	Gurma	0	Usual resident	9	1	2	Northern	Rural	No education	Wife	Male	45	No	100	100	100	100	100	Cannot read at all		Not at all	Not at all	Not at all		Wood	0 PPM (no iodine)
21 2 9	2	9	609432	30	30-34	Northern	Rural	No education		Tube well or borehole	40	No facility/bush/field	Yes	No	No	No	Yes	Yes	No	Cement	Cement blocks	Asbestos/slate roofing sheets	Pentecostal/charismatic	Gurma	0	Usual resident	9	2	2	Northern	Rural	No education	Daughter	Male	60	No	100	100	100	100	100	Cannot read at all		Not at all	At least once a week	At least once a week		Wood	0 PPM (no iodine)
21 3 2	3	2	609432	29	25-29	Northern	Rural	No education		Tube well or borehole	60	No facility/bush/field	No	No	Yes	No	Yes	No	No	Cement	Stone with mud	Asbestos/slate roofing sheets	Pentecostal/charismatic	Gurma	0	Usual resident	9	1	1	Northern	Rural	No education	Wife	Male	32	No	100	100	100	100	100	Cannot read at all		Not at all	Not at all	Not at all		Wood	Below 15 PPM
21 5 2	5	2	609432	42	40-44	Northern	Rural	No education		Tube well or borehole	40	No facility/bush/field	Yes	No	No	No	Yes	No	No	Cement	Uncovered adobe	Metal	No religion	Gurma	0	Usual resident	14	1	2	Northern	Rural	No education	Wife	Male	50	No	100	100	100	100	100	Cannot read at all		Not at all	Not at all	Not at all		Wood	15 PPM and above
21 9 2	9	2	609432	32	30-34	Northern	Rural	No education		River/dam/lake/ponds/stream/canal/irrigation channel	120	No facility/bush/field	No	Yes	No	No	Yes	No	No	Cement	Cement blocks	Asbestos/slate roofing sheets	Catholic	Gurma	0	Usual resident	8	1	2	Northern	Rural	No education	Wife	Male	38	No	100	100	100	100	100	Cannot read at all		Not at all	Not at all	At least once a week		Wood	0 PPM (no iodine)
2110 2	10	2	609432	26	25-29	Northern	Rural	No education		River/dam/lake/ponds/stream/canal/irrigation channel	60	No facility/bush/field	Yes	Yes	Yes	No	Yes	No	No	Cement	Covered adobe	Metal	Pentecostal/charismatic	Gurma	0	Usual resident	8	4	2	Northern	Rural	No education	Wife	Male	30	No	100	100	100	100	100	Cannot read at all		Not at all	Less than once a week	Less than once a week		Wood	Below 15 PPM
2110 6	10	6	609432	25	25-29	Northern	Rural	No education		River/dam/lake/ponds/stream/canal/irrigation channel	60	No facility/bush/field	Yes	Yes	Yes	No	Yes	No	No	Cement	Covered adobe	Metal	Pentecostal/charismatic	Gurma	0	Usual resident	8	4	2	Northern	Rural	No education	Wife	Male	30	No	100	100	100	100	100	Cannot read at all		Not at all	Less than once a week	Not at all		Wood	Below 15 PPM
2110 6	10	6	609432	25	25-29	Northern	Rural	No education		River/dam/lake/ponds/stream/canal/irrigation channel	60	No facility/bush/field	Yes	Yes	Yes	No	Yes	No	No	Cement	Covered adobe	Metal	Pentecostal/charismatic	Gurma	0	Usual resident	8	4	2	Northern	Rural	No education	Wife	Male	30	No	100	100	100	100	100	Cannot read at all		Not at all	Less than once a week	Not at all		Wood	Below 15 PPM
2112 2	12	2	609432	25	25-29	Northern	Rural	Primary	6	River/dam/lake/ponds/stream/canal/irrigation channel	120	No facility/bush/field	No	No	No	No	Yes	No	No	Cement	Uncovered adobe	Asbestos/slate roofing sheets	Pentecostal/charismatic	Gurma	6	Usual resident	4	1	1	Northern	Rural	Complete primary	Wife	Male	30	No	100	100	100	100	100	Cannot read at all		Not at all	Not at all	At least once a week		Wood	Below 15 PPM
2114 2	14	2	609432	25	25-29	Northern	Rural	No education		River/dam/lake/ponds/stream/canal/irrigation channel	40	No facility/bush/field	Yes	Yes	Yes	No	Yes	No	No	Ceramic/marble/porcelain tiles / terrazo	Covered adobe	Metal	Catholic	Gurma	0	Usual resident	6	1	1	Northern	Rural	No education	Wife	Male	34	No	100	100	100	100	100	Cannot read at all		Not at all	Not at all	At least once a week		Wood	Below 15 PPM
2115 2	15	2	609432	26	25-29	Northern	Rural	No education		River/dam/lake/ponds/stream/canal/irrigation channel	60	Ventilated Improved Pit latrine (VIP)	No	No	No	No	No	No	No	Cement	Cement blocks	Asbestos/slate roofing sheets	Pentecostal/charismatic	Gurma	0	Usual resident	4	2	1	Northern	Rural	No education	Daughter-in-law	Female	65	No	100	100	100	100	100	Cannot read at all		Not at all	Not at all	Not at all	Yes, other household only	Wood	0 PPM (no iodine)
2117 4	17	4	609432	28	25-29	Northern	Rural	No education		Tube well or borehole	45	Ventilated Improved Pit latrine (VIP)	Yes	Yes	Yes	No	Yes	No	No	Linoleum/rubber carpet	Stone with mud	Asbestos/slate roofing sheets	Pentecostal/charismatic	Gurma	0	Usual resident	10	1	2	Northern	Rural	No education	Daughter	Male	63	No	100	100	100	100	100	Cannot read at all		Not at all	At least once a week	At least once a week	Yes, public	Wood	0 PPM (no iodine)
2119 2	19	2	609432	46	45-49	Northern	Rural	Primary	4	Tube well or borehole	60	No facility/bush/field	Yes	No	No	No	Yes	Yes	No	Earth, sand	Stone with mud	Asbestos/slate roofing sheets	Pentecostal/charismatic	Gurma	4	Usual resident	7	1	1	Northern	Rural	Incomplete primary	Wife	Male	51	No	100	100	100	100	100	Cannot read at all		Not at all	Not at all	Not at all		Wood	0 PPM (no iodine)
2121 2	21	2	609432	35	35-39	Northern	Rural	No education		Tube well or borehole	120	Pit latrine with slab	Yes	No	Yes	No	Yes	Yes	No	Cement	Covered adobe	Asbestos/slate roofing sheets	Pentecostal/charismatic	Gurma	0	Usual resident	10	2	2	Northern	Rural	No education	Wife	Male	44	No	100	100	100	100	100	Cannot read at all		Not at all	Not at all	At least once a week	No	Wood	Below 15 PPM
2121 2	21	2	609432	35	35-39	Northern	Rural	No education		Tube well or borehole	120	Pit latrine with slab	Yes	No	Yes	No	Yes	Yes	No	Cement	Covered adobe	Asbestos/slate roofing sheets	Pentecostal/charismatic	Gurma	0	Usual resident	10	2	2	Northern	Rural	No education	Wife	Male	44	No	100	100	100	100	100	Cannot read at all		Not at all	Not at all	At least once a week	No	Wood	Below 15 PPM
2122 4	22	4	609432	25	25-29	Northern	Rural	Secondary	7	Tube well or borehole	60	No facility/bush/field	Yes	Yes	Yes	No	Yes	No	No	Cement	Covered adobe	Asbestos/slate roofing sheets	Pentecostal/charismatic	Gurma	16	Usual resident	9	1	4	Northern	Rural	Complete secondary	Daughter	Male	63	No	100	100	100	100	100	Able to read whole sentence		At least once a week	Not at all	At least once a week		Wood	Below 15 PPM
2123 2	23	2	609432	27	25-29	Northern	Rural	Secondary	3	Tube well or borehole	30	No facility/bush/field	No	No	No	No	Yes	No	No	Cement	Uncovered adobe	Metal	Catholic	Gurma	9	Usual resident	6	1	2	Northern	Rural	Incomplete secondary	Other relative	Male	28	No	100	100	100	100	100	Cannot read at all		Not at all	At least once a week	At least once a week		Wood	Below 15 PPM
2124 2	24	2	609432	28	25-29	Northern	Rural	No education		Tube well or borehole	180	No facility/bush/field	Yes	No	No	No	Yes	No	No	Cement	Cement blocks	Asbestos/slate roofing sheets	Pentecostal/charismatic	Gurma	0	Usual resident	5	1	1	Northern	Rural	No education	Wife	Male	30	No	100	100	100	100	100	Cannot read at all		Not at all	Not at all	At least once a week		Wood	Below 15 PPM
2125 10	25	10	609432	20	20-24	Northern	Rural	No education		Tube well or borehole	40	Pit latrine with slab	Yes	Yes	Yes	Yes	Yes	No	No	Cement	Covered adobe	Metal	Pentecostal/charismatic	Gurma	0	Usual resident	11	1	1	Northern	Rural	No education	Granddaughter	Male	91	No	100	100	100	100	100	Cannot read at all		Not at all	At least once a week	At least once a week	No	Wood	0 PPM (no iodine)
2126 2	26	2	609432	25	25-29	Northern	Rural	No education		Tube well or borehole	60	No facility/bush/field	Yes	No	No	No	Yes	Yes	No	Cement	Covered adobe	Asbestos/slate roofing sheets	Pentecostal/charismatic	Gurma	0	Usual resident	4	2	1	Northern	Rural	No education	Wife	Male	31	No	100	100	100	100	100	Cannot read at all		Not at all	At least once a week	At least once a week		Wood	Below 15 PPM
2126 2	26	2	609432	25	25-29	Northern	Rural	No education		Tube well or borehole	60	No facility/bush/field	Yes	No	No	No	Yes	Yes	No	Cement	Covered adobe	Asbestos/slate roofing sheets	Pentecostal/charismatic	Gurma	0	Usual resident	4	2	1	Northern	Rural	No education	Wife	Male	31	No	100	100	100	100	100	Cannot read at all		Not at all	At least once a week	At least once a week		Wood	Below 15 PPM
2128 1	28	1	609432	49	45-49	Northern	Rural	No education		Tube well or borehole	Don't know	No facility/bush/field	No	No	No	No	Yes	No	No	Cement	Covered adobe	Metal	Catholic	Gurma	0	Usual resident	7	1	1	Northern	Rural	No education	Head	Female	49	No	100	100	100	100	100	Cannot read at all		Not at all	Not at all	Not at all		Wood	0 PPM (no iodine)
2129 2	29	2	609432	28	25-29	Northern	Rural	No education		Tube well or borehole	45	No facility/bush/field	Yes	Yes	Yes	No	Yes	Yes	No	Cement	Stone with mud	Asbestos/slate roofing sheets	Pentecostal/charismatic	Gurma	0	Usual resident	8	3	2	Northern	Rural	No education	Wife	Male	45	No	100	100	100	100	100	Cannot read at all		Not at all	Not at all	At least once a week		Wood	Below 15 PPM
2129 6	29	6	609432	25	25-29	Northern	Rural	No education		Tube well or borehole	45	No facility/bush/field	Yes	Yes	Yes	No	Yes	Yes	No	Cement	Stone with mud	Asbestos/slate roofing sheets	Pentecostal/charismatic	Gurma	0	Usual resident	8	3	2	Northern	Rural	No education	Wife	Male	45	No	100	100	100	100	100	Cannot read at all		Not at all	Less than once a week	At least once a week		Wood	Below 15 PPM
2133 2	33	2	609432	26	25-29	Northern	Rural	No education		River/dam/lake/ponds/stream/canal/irrigation channel	30	No facility/bush/field	Yes	No	Yes	No	Yes	No	No	Cement	Uncovered adobe	Metal	Catholic	Gurma	0	Usual resident	5	2	1	Northern	Rural	No education	Wife	Male	27	No	100	100	100	100	100	Cannot read at all		Not at all	Less than once a week	Not at all		Wood	Below 15 PPM
2133 2	33	2	609432	26	25-29	Northern	Rural	No education		River/dam/lake/ponds/stream/canal/irrigation channel	30	No facility/bush/field	Yes	No	Yes	No	Yes	No	No	Cement	Uncovered adobe	Metal	Catholic	Gurma	0	Usual resident	5	2	1	Northern	Rural	No education	Wife	Male	27	No	100	100	100	100	100	Cannot read at all		Not at all	Less than once a week	Not at all		Wood	Below 15 PPM
22 1 2	1	2	337176	35	35-39	Upper West	Rural	No education		Tube well or borehole	10	No facility/bush/field	No	Yes	No	No	Yes	No	No	Earth, sand	Stone with lime / cement	Asbestos/slate roofing sheets	Traditional/spiritualist	Mole-Dagbani	0	Usual resident	7	2	1	Upper West	Rural	No education	Wife	Male	36	No	100	100	100	100	100	Cannot read at all		Not at all	At least once a week	Not at all		Wood	Below 15 PPM
22 1 2	1	2	337176	35	35-39	Upper West	Rural	No education		Tube well or borehole	10	No facility/bush/field	No	Yes	No	No	Yes	No	No	Earth, sand	Stone with lime / cement	Asbestos/slate roofing sheets	Traditional/spiritualist	Mole-Dagbani	0	Usual resident	7	2	1	Upper West	Rural	No education	Wife	Male	36	No	100	100	100	100	100	Cannot read at all		Not at all	At least once a week	Not at all		Wood	Below 15 PPM
22 3 1	3	1	337176	34	30-34	Upper West	Rural	No education		Tube well or borehole	20	No facility/bush/field	No	No	No	No	No	No	No	Earth, sand	Dirt	Asbestos/slate roofing sheets	Catholic	Mole-Dagbani	0	Usual resident	4	1	1	Upper West	Rural	No education	Head	Female	34	No	100	100	100	100	100	Cannot read at all		Not at all	Not at all	Not at all		Wood	Below 15 PPM
22 3 1	3	1	337176	34	30-34	Upper West	Rural	No education		Tube well or borehole	20	No facility/bush/field	No	No	No	No	No	No	No	Earth, sand	Dirt	Asbestos/slate roofing sheets	Catholic	Mole-Dagbani	0	Usual resident	4	1	1	Upper West	Rural	No education	Head	Female	34	No	100	100	100	100	100	Cannot read at all		Not at all	Not at all	Not at all		Wood	Below 15 PPM
22 5 2	5	2	337176	30	30-34	Upper West	Rural	No education		Tube well or borehole	40	No facility/bush/field	No	No	No	No	No	No	No	Cement	Cement	Asbestos/slate roofing sheets	Pentecostal/charismatic	Grusi	0	Usual resident	6	2	1	Upper West	Rural	No education	Daughter	Female	60	No	100	100	100	100	100	Cannot read at all		Not at all	Not at all	Not at all		Wood	Below 15 PPM
22 5 2	5	2	337176	30	30-34	Upper West	Rural	No education		Tube well or borehole	40	No facility/bush/field	No	No	No	No	No	No	No	Cement	Cement	Asbestos/slate roofing sheets	Pentecostal/charismatic	Grusi	0	Usual resident	6	2	1	Upper West	Rural	No education	Daughter	Female	60	No	100	100	100	100	100	Cannot read at all		Not at all	Not at all	Not at all		Wood	Below 15 PPM
22 7 2	7	2	337176	24	20-24	Upper West	Rural	No education		Tube well or borehole	10	No facility/bush/field	No	Yes	No	No	Yes	No	No	Cement	Stone with lime / cement	Asbestos/slate roofing sheets	Pentecostal/charismatic	Mole-Dagbani	0	Usual resident	6	3	1	Upper West	Rural	No education	Wife	Male	25	No	100	100	100	100	100	Cannot read at all		Not at all	Not at all	Not at all		Wood	Below 15 PPM
22 7 2	7	2	337176	24	20-24	Upper West	Rural	No education		Tube well or borehole	10	No facility/bush/field	No	Yes	No	No	Yes	No	No	Cement	Stone with lime / cement	Asbestos/slate roofing sheets	Pentecostal/charismatic	Mole-Dagbani	0	Usual resident	6	3	1	Upper West	Rural	No education	Wife	Male	25	No	100	100	100	100	100	Cannot read at all		Not at all	Not at all	Not at all		Wood	Below 15 PPM
22 7 2	7	2	337176	24	20-24	Upper West	Rural	No education		Tube well or borehole	10	No facility/bush/field	No	Yes	No	No	Yes	No	No	Cement	Stone with lime / cement	Asbestos/slate roofing sheets	Pentecostal/charismatic	Mole-Dagbani	0	Usual resident	6	3	1	Upper West	Rural	No education	Wife	Male	25	No	100	100	100	100	100	Cannot read at all		Not at all	Not at all	Not at all		Wood	Below 15 PPM
22 8 3	8	3	337176	35	35-39	Upper West	Rural	No education		Tube well or borehole	20	Ventilated Improved Pit latrine (VIP)	No	Yes	No	No	Yes	No	No	Cement	Cement	Asbestos/slate roofing sheets	Catholic	Grusi	0	Usual resident	11	2	1	Upper West	Rural	No education	Daughter-in-law	Male	78	No	100	100	100	100	100	Cannot read at all		Not at all	Not at all	Not at all	No	Wood	Below 15 PPM
22 8 3	8	3	337176	35	35-39	Upper West	Rural	No education		Tube well or borehole	20	Ventilated Improved Pit latrine (VIP)	No	Yes	No	No	Yes	No	No	Cement	Cement	Asbestos/slate roofing sheets	Catholic	Grusi	0	Usual resident	11	2	1	Upper West	Rural	No education	Daughter-in-law	Male	78	No	100	100	100	100	100	Cannot read at all		Not at all	Not at all	Not at all	No	Wood	Below 15 PPM
22 8 3	8	3	337176	35	35-39	Upper West	Rural	No education		Tube well or borehole	20	Ventilated Improved Pit latrine (VIP)	No	Yes	No	No	Yes	No	No	Cement	Cement	Asbestos/slate roofing sheets	Catholic	Grusi	0	Usual resident	11	2	1	Upper West	Rural	No education	Daughter-in-law	Male	78	No	100	100	100	100	100	Cannot read at all		Not at all	Not at all	Not at all	No	Wood	Below 15 PPM
2211 2	11	2	337176	39	35-39	Upper West	Rural	No education		Tube well or borehole	70	No facility/bush/field	No	Yes	No	No	Yes	No	No	Cement	Cement	Asbestos/slate roofing sheets	Catholic	Grusi	0	Usual resident	9	2	2	Upper West	Rural	No education	Wife	Male	57	No	100	100	100	100	100	Cannot read at all		Not at all	At least once a week	Not at all		Wood	Below 15 PPM
2211 2	11	2	337176	39	35-39	Upper West	Rural	No education		Tube well or borehole	70	No facility/bush/field	No	Yes	No	No	Yes	No	No	Cement	Cement	Asbestos/slate roofing sheets	Catholic	Grusi	0	Usual resident	9	2	2	Upper West	Rural	No education	Wife	Male	57	No	100	100	100	100	100	Cannot read at all		Not at all	At least once a week	Not at all		Wood	Below 15 PPM
2213 4	13	4	337176	29	25-29	Upper West	Rural	No education		Not a dejure resident	Not a dejure resident	Not a dejure resident	Not a dejure resident	Not a dejure resident	Not a dejure resident	Not a dejure resident	Not a dejure resident	Not a dejure resident	Not a dejure resident	Not a dejure resident	Not a dejure resident	Not a dejure resident	Catholic	Grusi	0	Visitor	5	0	1	Not dejure resident	Not a dejure resident	No education	Daughter-in-law	Male	65	Not a dejure resident	100	100	100	100	100	Cannot read at all		Not at all	Not at all	Not at all	Not a dejure resident	Not a dejure resident	Not a dejure resident
2217 2	17	2	337176	29	25-29	Upper West	Rural	No education		Tube well or borehole	40	No facility/bush/field	No	No	No	No	No	No	No	Earth, sand	Stone with mud	Thatch / palm leaf	Traditional/spiritualist	Mole-Dagbani	0	Usual resident	5	2	1	Upper West	Rural	No education	Wife	Male	35	No	100	100	100	100	100	Cannot read at all		Not at all	Not at all	Not at all		Wood	Below 15 PPM
2217 2	17	2	337176	29	25-29	Upper West	Rural	No education		Tube well or borehole	40	No facility/bush/field	No	No	No	No	No	No	No	Earth, sand	Stone with mud	Thatch / palm leaf	Traditional/spiritualist	Mole-Dagbani	0	Usual resident	5	2	1	Upper West	Rural	No education	Wife	Male	35	No	100	100	100	100	100	Cannot read at all		Not at all	Not at all	Not at all		Wood	Below 15 PPM
2218 10	18	10	337176	24	20-24	Upper West	Rural	Primary	6	River/dam/lake/ponds/stream/canal/irrigation channel	20	No facility/bush/field	No	No	No	No	No	No	No	Earth, sand	Stone with mud	Thatch / palm leaf	Pentecostal/charismatic	Mole-Dagbani	6	Usual resident	11	1	1	Upper West	Rural	Complete primary	Daughter-in-law	Male	60	No	100	100	100	100	100	Able to read only parts of sentence		Not at all	Not at all	Not at all		Wood	Below 15 PPM
2219 2	19	2	337176	30	30-34	Upper West	Rural	No education		Tube well or borehole	20	No facility/bush/field	No	Yes	No	No	Yes	No	No	Earth, sand	Stone with mud	Asbestos/slate roofing sheets	Pentecostal/charismatic	Mole-Dagbani	0	Usual resident	5	2	1	Upper West	Rural	No education	Wife	Male	35	No	100	100	100	100	100	Cannot read at all		Not at all	Less than once a week	Not at all		Wood	Below 15 PPM
2219 2	19	2	337176	30	30-34	Upper West	Rural	No education		Tube well or borehole	20	No facility/bush/field	No	Yes	No	No	Yes	No	No	Earth, sand	Stone with mud	Asbestos/slate roofing sheets	Pentecostal/charismatic	Mole-Dagbani	0	Usual resident	5	2	1	Upper West	Rural	No education	Wife	Male	35	No	100	100	100	100	100	Cannot read at all		Not at all	Less than once a week	Not at all		Wood	Below 15 PPM
2220 2	20	2	337176	23	20-24	Upper West	Rural	No education		Tube well or borehole	10	No facility/bush/field	No	Yes	No	No	Yes	No	No	Cement	Cement	Asbestos/slate roofing sheets	Catholic	Grusi	0	Usual resident	5	3	1	Upper West	Rural	No education	Wife	Male	25	No	100	100	100	100	100	Cannot read at all		Not at all	At least once a week	Not at all		Wood	15 PPM and above
2220 2	20	2	337176	23	20-24	Upper West	Rural	No education		Tube well or borehole	10	No facility/bush/field	No	Yes	No	No	Yes	No	No	Cement	Cement	Asbestos/slate roofing sheets	Catholic	Grusi	0	Usual resident	5	3	1	Upper West	Rural	No education	Wife	Male	25	No	100	100	100	100	100	Cannot read at all		Not at all	At least once a week	Not at all		Wood	15 PPM and above
2220 2	20	2	337176	23	20-24	Upper West	Rural	No education		Tube well or borehole	10	No facility/bush/field	No	Yes	No	No	Yes	No	No	Cement	Cement	Asbestos/slate roofing sheets	Catholic	Grusi	0	Usual resident	5	3	1	Upper West	Rural	No education	Wife	Male	25	No	100	100	100	100	100	Cannot read at all		Not at all	At least once a week	Not at all		Wood	15 PPM and above
2221 2	21	2	337176	30	30-34	Upper West	Rural	No education		Tube well or borehole	60	No facility/bush/field	No	No	No	No	Yes	No	No	Earth, sand	Dirt	Thatch / palm leaf	No religion	Grusi	0	Usual resident	6	2	1	Upper West	Rural	No education	Wife	Male	45	No	100	100	100	100	100	Cannot read at all		Not at all	Not at all	Not at all		Wood	Below 15 PPM
2221 2	21	2	337176	30	30-34	Upper West	Rural	No education		Tube well or borehole	60	No facility/bush/field	No	No	No	No	Yes	No	No	Earth, sand	Dirt	Thatch / palm leaf	No religion	Grusi	0	Usual resident	6	2	1	Upper West	Rural	No education	Wife	Male	45	No	100	100	100	100	100	Cannot read at all		Not at all	Not at all	Not at all		Wood	Below 15 PPM
2222 2	22	2	337176	35	35-39	Upper West	Rural	Primary	2	Tube well or borehole	20	No facility/bush/field	No	No	No	No	Yes	No	No	Cement	Cement	Asbestos/slate roofing sheets	Catholic	Grusi	2	Usual resident	11	3	1	Upper West	Rural	Incomplete primary	Wife	Male	47	No	100	100	100	100	100	Cannot read at all		Not at all	Not at all	Not at all		Wood	Below 15 PPM
2225 2	25	2	337176	25	25-29	Upper West	Rural	No education		Tube well or borehole	30	No facility/bush/field	No	Yes	No	No	Yes	No	No	Cement	Cement	Asbestos/slate roofing sheets	Catholic	Mole-Dagbani	0	Usual resident	5	1	1	Upper West	Rural	No education	Wife	Male	32	No	100	100	100	100	100	Cannot read at all		Not at all	Not at all	At least once a week		Wood	0 PPM (no iodine)
2226 2	26	2	337176	40	40-44	Upper West	Rural	No education		Tube well or borehole	20	No facility/bush/field	No	Yes	No	No	No	No	No	Earth, sand	Stone with mud	Thatch / palm leaf	Traditional/spiritualist	Mole-Dagbani	0	Usual resident	6	1	1	Upper West	Rural	No education	Wife	Male	55	No	100	100	100	100	100	Cannot read at all		Not at all	At least once a week	Not at all		Wood	0 PPM (no iodine)
2229 1	29	1	337176	25	25-29	Upper West	Rural	No education		Tube well or borehole	30	No facility/bush/field	No	No	No	No	Yes	No	No	Cement	Cement	Asbestos/slate roofing sheets	No religion	Mole-Dagbani	0	Usual resident	3	2	1	Upper West	Rural	No education	Head	Female	25	No	100	100	100	100	100	Cannot read at all		Not at all	Not at all	Not at all		Wood	Below 15 PPM
2229 1	29	1	337176	25	25-29	Upper West	Rural	No education		Tube well or borehole	30	No facility/bush/field	No	No	No	No	Yes	No	No	Cement	Cement	Asbestos/slate roofing sheets	No religion	Mole-Dagbani	0	Usual resident	3	2	1	Upper West	Rural	No education	Head	Female	25	No	100	100	100	100	100	Cannot read at all		Not at all	Not at all	Not at all		Wood	Below 15 PPM
2232 2	32	2	337176	24	20-24	Upper West	Rural	No education		Tube well or borehole	30	Ventilated Improved Pit latrine (VIP)	No	No	No	No	Yes	No	No	Cement	Bricks	Asbestos/slate roofing sheets	Catholic	Grusi	0	Usual resident	9	1	1	Upper West	Rural	No education	Wife	Male	26	No	100	100	100	100	100	Cannot read at all		Not at all	Not at all	Not at all	No	Wood	Below 15 PPM
2233 2	33	2	337176	25	25-29	Upper West	Rural	No education		Tube well or borehole	15	No facility/bush/field	No	No	No	No	No	No	No	Earth, sand	Bricks	Thatch / palm leaf	Catholic	Mole-Dagbani	0	Usual resident	4	1	1	Upper West	Rural	No education	Daughter-in-law	Female	70	No	100	100	100	100	100	Cannot read at all		Not at all	Not at all	Not at all		Wood	Below 15 PPM
2233 2	33	2	337176	25	25-29	Upper West	Rural	No education		Tube well or borehole	15	No facility/bush/field	No	No	No	No	No	No	No	Earth, sand	Bricks	Thatch / palm leaf	Catholic	Mole-Dagbani	0	Usual resident	4	1	1	Upper West	Rural	No education	Daughter-in-law	Female	70	No	100	100	100	100	100	Cannot read at all		Not at all	Not at all	Not at all		Wood	Below 15 PPM
23 1 2	1	2	736147	33	30-34	Brong Ahafo	Urban	Secondary	3	Public tap/standpipe	30	Ventilated Improved Pit latrine (VIP)	Yes	Yes	Yes	Yes	No	No	Yes	Cement	Cement blocks	Asbestos/slate roofing sheets	Other Christian	Akan	9	Usual resident	4	1	1	Brong Ahafo	Urban	Incomplete secondary	Wife	Male	37	No	100	100	100	100	100	Able to read whole sentence		Not at all	Less than once a week	At least once a week	Yes, public	Wood	0 PPM (no iodine)
23 3 2	3	2	736147	31	30-34	Brong Ahafo	Urban	Secondary	3	Tube well or borehole	30	Ventilated Improved Pit latrine (VIP)	Yes	Yes	No	No	No	No	No	Linoleum/rubber carpet	Cement	Asbestos/slate roofing sheets	Other Christian	Akan	9	Usual resident	7	3	1	Brong Ahafo	Urban	Incomplete secondary	Daughter	Female	57	No	100	100	100	100	100	Cannot read at all		Not at all	Less than once a week	Less than once a week	Yes, public	Charcoal	0 PPM (no iodine)
23 9 2	9	2	736147	27	25-29	Brong Ahafo	Urban	Secondary	3	Tube well or borehole	10	Ventilated Improved Pit latrine (VIP)	Yes	Yes	Yes	Yes	Yes	No	No	Linoleum/rubber carpet	Cement	Asbestos/slate roofing sheets	Pentecostal/charismatic	Akan	9	Usual resident	3	1	1	Brong Ahafo	Urban	Incomplete secondary	Wife	Male	35	No	100	100	100	100	100	Cannot read at all		Not at all	At least once a week	Less than once a week	Yes, public	Wood	Below 15 PPM
2313 2	13	2	736147	21	20-24	Brong Ahafo	Urban	Secondary	2	Protected well	4	Ventilated Improved Pit latrine (VIP)	Yes	Yes	Yes	No	Yes	No	No	Ceramic/marble/porcelain tiles / terrazo	Cement	Asbestos/slate roofing sheets	Other Christian	Akan	8	Usual resident	3	1	1	Brong Ahafo	Urban	Incomplete secondary	Wife	Male	27	No	100	100	100	100	100	Able to read whole sentence		Not at all	At least once a week	At least once a week	Yes, other household only	LPG	Below 15 PPM
2313 2	13	2	736147	21	20-24	Brong Ahafo	Urban	Secondary	2	Protected well	4	Ventilated Improved Pit latrine (VIP)	Yes	Yes	Yes	No	Yes	No	No	Ceramic/marble/porcelain tiles / terrazo	Cement	Asbestos/slate roofing sheets	Other Christian	Akan	8	Usual resident	3	1	1	Brong Ahafo	Urban	Incomplete secondary	Wife	Male	27	No	100	100	100	100	100	Able to read whole sentence		Not at all	At least once a week	At least once a week	Yes, other household only	LPG	Below 15 PPM
2316 1	16	1	736147	22	20-24	Brong Ahafo	Urban	Secondary	6	Public tap/standpipe	20	Ventilated Improved Pit latrine (VIP)	No	Yes	Yes	No	No	No	No	Cement	Cement	Asbestos/slate roofing sheets	Other Christian	Akan	15	Usual resident	2	0	2	Brong Ahafo	Urban	Complete secondary	Head	Female	22	No	100	100	100	100	100	Able to read whole sentence		Not at all	At least once a week	Less than once a week	Yes, public	Charcoal	0 PPM (no iodine)
2323 1	23	1	736147	32	30-34	Brong Ahafo	Urban	Secondary	6	Public tap/standpipe	60	Ventilated Improved Pit latrine (VIP)	Yes	No	Yes	No	No	No	No	Linoleum/rubber carpet	Cement	Metal	Catholic	Ewe	15	Usual resident	2	0	2	Brong Ahafo	Urban	Complete secondary	Head	Female	32	No	100	100	100	100	100	Able to read whole sentence		Less than once a week	Less than once a week	Less than once a week	Yes, public	Charcoal	0 PPM (no iodine)
24 7 3	7	3	434965	44	40-44	Upper East	Rural	No education		Unprotected well	10	No facility/bush/field	No	No	No	No	Yes	No	No	Earth, sand	Dirt	Thatch / palm leaf	Pentecostal/charismatic	Mole-Dagbani	0	Usual resident	8	2	1	Upper East	Rural	No education	Not related	Male	54	No	100	100	100	100	100	Cannot read at all		Not at all	Not at all	Not at all		Wood	Below 15 PPM
24 7 3	7	3	434965	44	40-44	Upper East	Rural	No education		Unprotected well	10	No facility/bush/field	No	No	No	No	Yes	No	No	Earth, sand	Dirt	Thatch / palm leaf	Pentecostal/charismatic	Mole-Dagbani	0	Usual resident	8	2	1	Upper East	Rural	No education	Not related	Male	54	No	100	100	100	100	100	Cannot read at all		Not at all	Not at all	Not at all		Wood	Below 15 PPM
2410 2	10	2	434965	28	25-29	Upper East	Rural	No education		Unprotected well	15	No facility/bush/field	Yes	Yes	Yes	Yes	Yes	No	No	Cement	Cement	Asbestos/slate roofing sheets	Catholic	Mole-Dagbani	0	Usual resident	3	1	1	Upper East	Rural	No education	Wife	Male	33	No	100	100	100	100	100	Able to read only parts of sentence		Not at all	At least once a week	At least once a week		Charcoal	Below 15 PPM
2411 2	11	2	434965	36	35-39	Upper East	Rural	No education		Public tap/standpipe	50	No facility/bush/field	No	No	No	No	No	No	No	Cement	Stone with lime / cement	Thatch / palm leaf	Other Christian	Mole-Dagbani	0	Usual resident	7	1	2	Upper East	Rural	No education	Wife	Male	45	No	100	100	100	100	100	Cannot read at all		Not at all	At least once a week	At least once a week		Wood	0 PPM (no iodine)
2412 6	12	6	434965	17	15-19	Upper East	Rural	Secondary	3	Unprotected well	20	No facility/bush/field	No	Yes	No	No	Yes	No	No	Cement	Bricks	Asbestos/slate roofing sheets	Methodist	Mole-Dagbani	9	Usual resident	8	1	2	Upper East	Rural	Incomplete secondary	Daughter-in-law	Male	60	No	100	100	100	100	100	Able to read whole sentence		Less than once a week	At least once a week	Less than once a week		Wood	15 PPM and above
2418 3	18	3	434965	32	30-34	Upper East	Rural	Primary	1	Tube well or borehole	20	No facility/bush/field	No	Yes	No	No	Yes	Yes	No	Cement	Dirt	Asbestos/slate roofing sheets	Catholic	Mole-Dagbani	1	Usual resident	7	1	1	Upper East	Rural	Incomplete primary	Daughter-in-law	Male	75	No	100	100	100	100	100	Cannot read at all		Not at all	Less than once a week	Not at all		Wood	0 PPM (no iodine)
2420 2	20	2	434965	41	40-44	Upper East	Rural	No education		Tube well or borehole	10	Ventilated Improved Pit latrine (VIP)	No	No	No	No	Yes	Yes	No	Cement	Stone with lime / cement	Thatch / palm leaf	Other Christian	Mole-Dagbani	0	Usual resident	6	1	1	Upper East	Rural	No education	Wife	Male	39	No	100	100	100	100	100	Cannot read at all		Not at all	Less than once a week	Less than once a week	Yes, public	Wood	0 PPM (no iodine)
2421 1	21	1	434965	35	35-39	Upper East	Rural	Primary	4	Unprotected well	10	No facility/bush/field	No	No	No	No	No	No	No	Cement	Bricks	Thatch / palm leaf	Catholic	Mole-Dagbani	4	Usual resident	3	1	1	Upper East	Rural	Incomplete primary	Head	Female	35	No	100	100	100	100	100	Cannot read at all		Not at all	Not at all	Not at all		Wood	Below 15 PPM
2422 2	22	2	434965	44	40-44	Upper East	Rural	No education		Unprotected well	5	No facility/bush/field	No	No	No	No	Yes	No	No	Cement	Bricks	Thatch / palm leaf	Methodist	Mole-Dagbani	0	Usual resident	5	1	1	Upper East	Rural	No education	Wife	Male	51	No	100	100	100	100	100	Cannot read at all		Not at all	Not at all	Not at all		Wood	15 PPM and above
2433 2	33	2	434965	26	25-29	Upper East	Rural	Primary	1	Unprotected well	5	No facility/bush/field	No	Yes	No	No	Yes	No	No	Earth, sand	Stone with mud	Thatch / palm leaf	Other Christian	Mole-Dagbani	1	Usual resident	6	1	1	Upper East	Rural	Incomplete primary	Wife	Male	34	Yes	100	100	100	100	100	Cannot read at all		Not at all	At least once a week	At least once a week		Straw/shrubs/grass	Below 15 PPM
25 4 1	4	1	811311	44	40-44	Central	Urban	No education		Public tap/standpipe	10	Pit latrine without slab/open pit	No	No	No	No	No	No	No	Cement	Stone with mud	Asbestos/slate roofing sheets	Methodist	Akan	0	Usual resident	3	1	1	Central	Urban	No education	Head	Female	44	No	100	100	100	100	100	Cannot read at all		Not at all	Less than once a week	Less than once a week	Yes, public	Wood	15 PPM and above
2514 2	14	2	811311	23	20-24	Central	Urban	Secondary	3	Public tap/standpipe	10	Ventilated Improved Pit latrine (VIP)	Yes	No	Yes	Yes	No	No	No	Cement	Cement	Asbestos/slate roofing sheets	Islam	999	9	Usual resident	2	0	1	Central	Urban	Incomplete secondary	Other relative	Male	62	No	100	100	100	100	100	Able to read whole sentence		Less than once a week	At least once a week	Less than once a week	Yes, public	Charcoal	15 PPM and above
2519 2	19	2	811311	39	35-39	Central	Urban	Secondary	3	Piped into dwelling	On premises	Flush to septic tank	Yes	Yes	Yes	Yes	Yes	No	Yes	Ceramic/marble/porcelain tiles / terrazo	Cement	Asbestos/slate roofing sheets	Catholic	Akan	9	Usual resident	6	2	1	Central	Urban	Incomplete secondary	Wife	Male	42	No	100	100	100	100	100	Cannot read at all		Not at all	At least once a week	At least once a week	No	LPG	No salt
2519 2	19	2	811311	39	35-39	Central	Urban	Secondary	3	Piped into dwelling	On premises	Flush to septic tank	Yes	Yes	Yes	Yes	Yes	No	Yes	Ceramic/marble/porcelain tiles / terrazo	Cement	Asbestos/slate roofing sheets	Catholic	Akan	9	Usual resident	6	2	1	Central	Urban	Incomplete secondary	Wife	Male	42	No	100	100	100	100	100	Cannot read at all		Not at all	At least once a week	At least once a week	No	LPG	No salt
2529 3	29	3	811311	31	30-34	Central	Urban	Secondary	2	Public tap/standpipe	10	Pit latrine without slab/open pit	Yes	No	No	No	No	No	No	Cement	Cement	Asbestos/slate roofing sheets	Pentecostal/charismatic	Akan	8	Usual resident	8	2	1	Central	Urban	Incomplete secondary	Daughter	Male	65	No	100	100	100	100	100	Cannot read at all		Not at all	At least once a week	At least once a week	Yes, public	Charcoal	0 PPM (no iodine)
2529 3	29	3	811311	31	30-34	Central	Urban	Secondary	2	Public tap/standpipe	10	Pit latrine without slab/open pit	Yes	No	No	No	No	No	No	Cement	Cement	Asbestos/slate roofing sheets	Pentecostal/charismatic	Akan	8	Usual resident	8	2	1	Central	Urban	Incomplete secondary	Daughter	Male	65	No	100	100	100	100	100	Cannot read at all		Not at all	At least once a week	At least once a week	Yes, public	Charcoal	0 PPM (no iodine)
26 5 2	5	2	885516	19	15-19	Eastern	Rural	Primary	6	River/dam/lake/ponds/stream/canal/irrigation channel	10	Pit latrine without slab/open pit	No	No	No	No	No	No	No	Cement	Bamboo with mud	Asbestos/slate roofing sheets	Other Christian	Ga/Dangme	6	Usual resident	4	2	1	Eastern	Rural	Complete primary	Wife	Male	50	No	100	100	100	100	100	Cannot read at all		Not at all	Not at all	Not at all	Yes, other household only	Wood	0 PPM (no iodine)
26 5 2	5	2	885516	19	15-19	Eastern	Rural	Primary	6	River/dam/lake/ponds/stream/canal/irrigation channel	10	Pit latrine without slab/open pit	No	No	No	No	No	No	No	Cement	Bamboo with mud	Asbestos/slate roofing sheets	Other Christian	Ga/Dangme	6	Usual resident	4	2	1	Eastern	Rural	Complete primary	Wife	Male	50	No	100	100	100	100	100	Cannot read at all		Not at all	Not at all	Not at all	Yes, other household only	Wood	0 PPM (no iodine)
26 6 2	6	2	885516	22	20-24	Eastern	Rural	Primary	4	Tube well or borehole	40	Pit latrine without slab/open pit	No	Yes	No	No	No	No	No	Cement	Stone with lime / cement	Asbestos/slate roofing sheets	Pentecostal/charismatic	Ewe	4	Usual resident	5	3	1	Eastern	Rural	Incomplete primary	Wife	Male	36	No	100	100	100	100	100	Cannot read at all		Not at all	Less than once a week	Not at all	Yes, other household only	Wood	Below 15 PPM
26 6 2	6	2	885516	22	20-24	Eastern	Rural	Primary	4	Tube well or borehole	40	Pit latrine without slab/open pit	No	Yes	No	No	No	No	No	Cement	Stone with lime / cement	Asbestos/slate roofing sheets	Pentecostal/charismatic	Ewe	4	Usual resident	5	3	1	Eastern	Rural	Incomplete primary	Wife	Male	36	No	100	100	100	100	100	Cannot read at all		Not at all	Less than once a week	Not at all	Yes, other household only	Wood	Below 15 PPM
26 9 1	9	1	885516	41	40-44	Eastern	Rural	Primary	1	Unprotected spring	On premises	Pit latrine with slab	No	No	No	No	No	No	No	Earth, sand	Bamboo with mud	Asbestos/slate roofing sheets	No religion	Akan	1	Usual resident	7	2	1	Eastern	Rural	Incomplete primary	Head	Female	41	No	100	100	100	100	100	Cannot read at all		Not at all	At least once a week	Not at all	Yes, public	Wood	0 PPM (no iodine)
26 9 1	9	1	885516	41	40-44	Eastern	Rural	Primary	1	Unprotected spring	On premises	Pit latrine with slab	No	No	No	No	No	No	No	Earth, sand	Bamboo with mud	Asbestos/slate roofing sheets	No religion	Akan	1	Usual resident	7	2	1	Eastern	Rural	Incomplete primary	Head	Female	41	No	100	100	100	100	100	Cannot read at all		Not at all	At least once a week	Not at all	Yes, public	Wood	0 PPM (no iodine)
2611 2	11	2	885516	33	30-34	Eastern	Rural	Secondary	1	River/dam/lake/ponds/stream/canal/irrigation channel	25	Pit latrine without slab/open pit	No	Yes	No	No	No	No	No	Cement	Bamboo with mud	Asbestos/slate roofing sheets	Other Christian	Akan	7	Usual resident	5	2	1	Eastern	Rural	Incomplete secondary	Wife	Male	52	No	100	100	100	100	100	Cannot read at all		Not at all	At least once a week	Not at all	Yes, public	Wood	0 PPM (no iodine)
2611 2	11	2	885516	33	30-34	Eastern	Rural	Secondary	1	River/dam/lake/ponds/stream/canal/irrigation channel	25	Pit latrine without slab/open pit	No	Yes	No	No	No	No	No	Cement	Bamboo with mud	Asbestos/slate roofing sheets	Other Christian	Akan	7	Usual resident	5	2	1	Eastern	Rural	Incomplete secondary	Wife	Male	52	No	100	100	100	100	100	Cannot read at all		Not at all	At least once a week	Not at all	Yes, public	Wood	0 PPM (no iodine)
2616 1	16	1	885516	39	35-39	Eastern	Rural	Secondary	1	River/dam/lake/ponds/stream/canal/irrigation channel	On premises	Pit latrine with slab	No	No	No	No	No	No	No	Cement	Bamboo with mud	Asbestos/slate roofing sheets	Pentecostal/charismatic	Ga/Dangme	7	Usual resident	6	2	1	Eastern	Rural	Incomplete secondary	Head	Female	39	No	100	100	100	100	100	Cannot read at all		Not at all	Less than once a week	Not at all	Yes, other household only	Wood	0 PPM (no iodine)
2618 2	18	2	885516	28	25-29	Eastern	Rural	Primary	5	Rainwater	On premises	Pit latrine without slab/open pit	No	No	No	No	No	No	No	Cement	Cement	Asbestos/slate roofing sheets	Other Christian	Ewe	5	Usual resident	6	2	1	Eastern	Rural	Incomplete primary	Wife	Male	31	No	100	100	100	100	100	Able to read whole sentence		Not at all	Not at all	Not at all	No	Wood	0 PPM (no iodine)
2618 2	18	2	885516	28	25-29	Eastern	Rural	Primary	5	Rainwater	On premises	Pit latrine without slab/open pit	No	No	No	No	No	No	No	Cement	Cement	Asbestos/slate roofing sheets	Other Christian	Ewe	5	Usual resident	6	2	1	Eastern	Rural	Incomplete primary	Wife	Male	31	No	100	100	100	100	100	Able to read whole sentence		Not at all	Not at all	Not at all	No	Wood	0 PPM (no iodine)
2622 2	22	2	885516	27	25-29	Eastern	Rural	Secondary	3	River/dam/lake/ponds/stream/canal/irrigation channel	60	Pit latrine with slab	No	Yes	No	No	No	No	No	Cement	Cement blocks	Asbestos/slate roofing sheets	Presbyterian	Ga/Dangme	9	Usual resident	3	1	1	Eastern	Rural	Incomplete secondary	Daughter	Female	60	No	100	100	100	100	100	Cannot read at all		Not at all	Less than once a week	Not at all	Yes, public	Wood	Below 15 PPM
2626 3	26	3	885516	21	20-24	Eastern	Rural	Secondary	3	Sachet water	0	Pit latrine without slab/open pit	No	No	No	No	No	No	No	Cement	Cement blocks	Asbestos/slate roofing sheets	Other Christian	Ga/Dangme	9	Usual resident	7	2	2	Eastern	Rural	Incomplete secondary	Daughter	Male	50	No	100	100	100	100	100	Able to read whole sentence		Not at all	Not at all	Not at all	No	Charcoal	Below 15 PPM
2627 2	27	2	885516	34	30-34	Eastern	Rural	Primary	1	River/dam/lake/ponds/stream/canal/irrigation channel	25	Pit latrine without slab/open pit	No	Yes	No	No	No	No	No	Earth, sand	Stone with lime / cement	Asbestos/slate roofing sheets	Pentecostal/charismatic	Ewe	1	Usual resident	6	3	1	Eastern	Rural	Incomplete primary	Wife	Male	35	No	100	100	100	100	100	Cannot read at all		Not at all	Not at all	Not at all	Yes, other household only	Wood	Below 15 PPM
2627 2	27	2	885516	34	30-34	Eastern	Rural	Primary	1	River/dam/lake/ponds/stream/canal/irrigation channel	25	Pit latrine without slab/open pit	No	Yes	No	No	No	No	No	Earth, sand	Stone with lime / cement	Asbestos/slate roofing sheets	Pentecostal/charismatic	Ewe	1	Usual resident	6	3	1	Eastern	Rural	Incomplete primary	Wife	Male	35	No	100	100	100	100	100	Cannot read at all		Not at all	Not at all	Not at all	Yes, other household only	Wood	Below 15 PPM
2633 2	33	2	885516	32	30-34	Eastern	Rural	Secondary	3	River/dam/lake/ponds/stream/canal/irrigation channel	30	Pit latrine without slab/open pit	No	Yes	No	No	No	No	No	Cement	Stone with mud	Asbestos/slate roofing sheets	Pentecostal/charismatic	Ga/Dangme	9	Usual resident	6	2	1	Eastern	Rural	Incomplete secondary	Wife	Male	42	No	100	100	100	100	100	Able to read only parts of sentence		Less than once a week	At least once a week	Not at all	Yes, other household only	Wood	Below 15 PPM
2633 2	33	2	885516	32	30-34	Eastern	Rural	Secondary	3	River/dam/lake/ponds/stream/canal/irrigation channel	30	Pit latrine without slab/open pit	No	Yes	No	No	No	No	No	Cement	Stone with mud	Asbestos/slate roofing sheets	Pentecostal/charismatic	Ga/Dangme	9	Usual resident	6	2	1	Eastern	Rural	Incomplete secondary	Wife	Male	42	No	100	100	100	100	100	Able to read only parts of sentence		Less than once a week	At least once a week	Not at all	Yes, other household only	Wood	Below 15 PPM
27 1 2	1	2	638545	31	30-34	Northern	Rural	No education		Tube well or borehole	40	No facility/bush/field	No	Yes	No	No	Yes	Yes	No	Cement	Covered adobe	Metal	Pentecostal/charismatic	Gurma	0	Usual resident	6	3	1	Northern	Rural	No education	Wife	Male	44	No	100	100	100	100	100	Cannot read at all		Not at all	Not at all	Not at all		Wood	0 PPM (no iodine)
27 1 2	1	2	638545	31	30-34	Northern	Rural	No education		Tube well or borehole	40	No facility/bush/field	No	Yes	No	No	Yes	Yes	No	Cement	Covered adobe	Metal	Pentecostal/charismatic	Gurma	0	Usual resident	6	3	1	Northern	Rural	No education	Wife	Male	44	No	100	100	100	100	100	Cannot read at all		Not at all	Not at all	Not at all		Wood	0 PPM (no iodine)
27 2 2	2	2	638545	40	40-44	Northern	Rural	No education		Tube well or borehole	60	No facility/bush/field	No	No	No	No	Yes	No	No	Cement	Stone with mud	Asbestos/slate roofing sheets	No religion	Gurma	0	Usual resident	7	2	1	Northern	Rural	No education	Wife	Male	50	No	100	100	100	100	100	Cannot read at all		Not at all	Not at all	Less than once a week		Wood	0 PPM (no iodine)
27 3 2	3	2	638545	45	45-49	Northern	Rural	No education		Unprotected well	10	No facility/bush/field	No	Yes	No	No	Yes	No	No	Cement	Uncovered adobe	Thatch / palm leaf	Traditional/spiritualist	Guan	0	Usual resident	12	4	2	Northern	Rural	No education	Wife	Male	45	No	100	100	100	100	100	Cannot read at all		Not at all	Less than once a week	Not at all		Wood	0 PPM (no iodine)
27 3 2	3	2	638545	45	45-49	Northern	Rural	No education		Unprotected well	10	No facility/bush/field	No	Yes	No	No	Yes	No	No	Cement	Uncovered adobe	Thatch / palm leaf	Traditional/spiritualist	Guan	0	Usual resident	12	4	2	Northern	Rural	No education	Wife	Male	45	No	100	100	100	100	100	Cannot read at all		Not at all	Less than once a week	Not at all		Wood	0 PPM (no iodine)
27 3 8	3	8	638545	30	30-34	Northern	Rural	No education		Unprotected well	10	No facility/bush/field	No	Yes	No	No	Yes	No	No	Cement	Uncovered adobe	Thatch / palm leaf	Traditional/spiritualist	Guan	0	Usual resident	12	4	2	Northern	Rural	No education	Wife	Male	45	No	100	100	100	100	100	Cannot read at all		Not at all	Less than once a week	Not at all		Wood	0 PPM (no iodine)
27 3 8	3	8	638545	30	30-34	Northern	Rural	No education		Unprotected well	10	No facility/bush/field	No	Yes	No	No	Yes	No	No	Cement	Uncovered adobe	Thatch / palm leaf	Traditional/spiritualist	Guan	0	Usual resident	12	4	2	Northern	Rural	No education	Wife	Male	45	No	100	100	100	100	100	Cannot read at all		Not at all	Less than once a week	Not at all		Wood	0 PPM (no iodine)
27 5 2	5	2	638545	26	25-29	Northern	Rural	No education		River/dam/lake/ponds/stream/canal/irrigation channel	20	No facility/bush/field	No	No	No	No	Yes	No	No	Cement	Uncovered adobe	Asbestos/slate roofing sheets	No religion	Gurma	0	Usual resident	5	3	1	Northern	Rural	No education	Wife	Male	36	No	100	100	100	100	100	Cannot read at all		Not at all	Not at all	Not at all		Wood	Below 15 PPM
27 5 2	5	2	638545	26	25-29	Northern	Rural	No education		River/dam/lake/ponds/stream/canal/irrigation channel	20	No facility/bush/field	No	No	No	No	Yes	No	No	Cement	Uncovered adobe	Asbestos/slate roofing sheets	No religion	Gurma	0	Usual resident	5	3	1	Northern	Rural	No education	Wife	Male	36	No	100	100	100	100	100	Cannot read at all		Not at all	Not at all	Not at all		Wood	Below 15 PPM
27 5 2	5	2	638545	26	25-29	Northern	Rural	No education		River/dam/lake/ponds/stream/canal/irrigation channel	20	No facility/bush/field	No	No	No	No	Yes	No	No	Cement	Uncovered adobe	Asbestos/slate roofing sheets	No religion	Gurma	0	Usual resident	5	3	1	Northern	Rural	No education	Wife	Male	36	No	100	100	100	100	100	Cannot read at all		Not at all	Not at all	Not at all		Wood	Below 15 PPM
27 6 2	6	2	638545	19	15-19	Northern	Rural	No education		River/dam/lake/ponds/stream/canal/irrigation channel	120	No facility/bush/field	No	Yes	No	No	No	Yes	No	Cement	Uncovered adobe	Thatch / palm leaf	Pentecostal/charismatic	Gurma	0	Usual resident	3	1	1	Northern	Rural	No education	Wife	Male	25	No	100	100	100	100	100	Cannot read at all		Not at all	At least once a week	Not at all		Wood	0 PPM (no iodine)
2710 1	10	1	638545	35	35-39	Northern	Rural	No education		River/dam/lake/ponds/stream/canal/irrigation channel	240	No facility/bush/field	No	No	No	No	No	No	No	Cement	Uncovered adobe	Thatch / palm leaf	No religion	Gurma	0	Usual resident	4	3	1	Northern	Rural	No education	Head	Female	35	No	100	100	100	100	100	Cannot read at all		Not at all	Not at all	Not at all		Wood	0 PPM (no iodine)
2710 1	10	1	638545	35	35-39	Northern	Rural	No education		River/dam/lake/ponds/stream/canal/irrigation channel	240	No facility/bush/field	No	No	No	No	No	No	No	Cement	Uncovered adobe	Thatch / palm leaf	No religion	Gurma	0	Usual resident	4	3	1	Northern	Rural	No education	Head	Female	35	No	100	100	100	100	100	Cannot read at all		Not at all	Not at all	Not at all		Wood	0 PPM (no iodine)
2712 2	12	2	638545	28	25-29	Northern	Rural	No education		River/dam/lake/ponds/stream/canal/irrigation channel	50	No facility/bush/field	No	Yes	No	No	Yes	Yes	No	Dung	Stone with mud	Thatch / palm leaf	Pentecostal/charismatic	Gurma	0	Usual resident	6	2	1	Northern	Rural	No education	Wife	Male	29	No	100	100	100	100	100	Cannot read at all		Not at all	Less than once a week	Less than once a week		Wood	0 PPM (no iodine)
2712 2	12	2	638545	28	25-29	Northern	Rural	No education		River/dam/lake/ponds/stream/canal/irrigation channel	50	No facility/bush/field	No	Yes	No	No	Yes	Yes	No	Dung	Stone with mud	Thatch / palm leaf	Pentecostal/charismatic	Gurma	0	Usual resident	6	2	1	Northern	Rural	No education	Wife	Male	29	No	100	100	100	100	100	Cannot read at all		Not at all	Less than once a week	Less than once a week		Wood	0 PPM (no iodine)
2713 2	13	2	638545	45	45-49	Northern	Rural	No education		Tube well or borehole	60	No facility/bush/field	No	No	No	No	Yes	Yes	No	Cement	Stone with mud	Metal	Traditional/spiritualist	Gurma	0	Usual resident	9	2	2	Northern	Rural	No education	Wife	Male	55	No	100	100	100	100	100	Cannot read at all		Not at all	Not at all	Not at all		Wood	Below 15 PPM
2714 2	14	2	638545	26	25-29	Northern	Rural	Primary	5	Tube well or borehole	20	No facility/bush/field	No	No	No	No	Yes	Yes	No	Cement	Stone with mud	Metal	Catholic	Gurma	5	Usual resident	5	1	1	Northern	Rural	Incomplete primary	Wife	Male	30	No	100	100	100	100	100	Cannot read at all		Not at all	Less than once a week	Less than once a week		Wood	0 PPM (no iodine)
2715 2	15	2	638545	47	45-49	Northern	Rural	No education		River/dam/lake/ponds/stream/canal/irrigation channel	60	Pit latrine without slab/open pit	No	Yes	No	No	Yes	Yes	No	Cement	Stone with mud	Asbestos/slate roofing sheets	Pentecostal/charismatic	Gurma	0	Usual resident	16	3	3	Northern	Rural	No education	Wife	Male	55	No	100	100	100	100	100	Cannot read at all		Not at all	Less than once a week	Less than once a week	No	Wood	0 PPM (no iodine)
2715 9	15	9	638545	45	45-49	Northern	Rural	No education		River/dam/lake/ponds/stream/canal/irrigation channel	60	Pit latrine without slab/open pit	No	Yes	No	No	Yes	Yes	No	Cement	Stone with mud	Asbestos/slate roofing sheets	No religion	Guan	0	Usual resident	16	3	3	Northern	Rural	No education	Wife	Male	55	No	100	100	100	100	100	Cannot read at all		Not at all	At least once a week	Not at all	No	Wood	0 PPM (no iodine)
2715 9	15	9	638545	45	45-49	Northern	Rural	No education		River/dam/lake/ponds/stream/canal/irrigation channel	60	Pit latrine without slab/open pit	No	Yes	No	No	Yes	Yes	No	Cement	Stone with mud	Asbestos/slate roofing sheets	No religion	Guan	0	Usual resident	16	3	3	Northern	Rural	No education	Wife	Male	55	No	100	100	100	100	100	Cannot read at all		Not at all	At least once a week	Not at all	No	Wood	0 PPM (no iodine)
2715 15	15	15	638545	27	25-29	Northern	Rural	Primary	5	River/dam/lake/ponds/stream/canal/irrigation channel	60	Pit latrine without slab/open pit	No	Yes	No	No	Yes	Yes	No	Cement	Stone with mud	Asbestos/slate roofing sheets	Pentecostal/charismatic	Gurma	5	Usual resident	16	3	3	Northern	Rural	Incomplete primary	Daughter	Male	55	No	100	100	100	100	100	Cannot read at all		Not at all	Less than once a week	Less than once a week	No	Wood	0 PPM (no iodine)
2717 2	17	2	638545	26	25-29	Northern	Rural	No education		River/dam/lake/ponds/stream/canal/irrigation channel	120	Pit latrine with slab	No	No	No	No	Yes	No	No	Cement	Uncovered adobe	Metal	Traditional/spiritualist	Gurma	0	Usual resident	7	3	1	Northern	Rural	No education	Wife	Male	28	No	100	100	100	100	100	Cannot read at all		Not at all	Less than once a week	Not at all	Yes, other household only	Wood	Below 15 PPM
2717 2	17	2	638545	26	25-29	Northern	Rural	No education		River/dam/lake/ponds/stream/canal/irrigation channel	120	Pit latrine with slab	No	No	No	No	Yes	No	No	Cement	Uncovered adobe	Metal	Traditional/spiritualist	Gurma	0	Usual resident	7	3	1	Northern	Rural	No education	Wife	Male	28	No	100	100	100	100	100	Cannot read at all		Not at all	Less than once a week	Not at all	Yes, other household only	Wood	Below 15 PPM
2718 2	18	2	638545	45	45-49	Northern	Rural	No education		Tube well or borehole	30	No facility/bush/field	No	No	No	No	Yes	No	No	Cement	Uncovered adobe	Thatch / palm leaf	Catholic	Gurma	0	Usual resident	8	1	2	Northern	Rural	No education	Wife	Male	65	No	100	100	100	100	100	Cannot read at all		Not at all	At least once a week	At least once a week		Wood	Below 15 PPM
2721 2	21	2	638545	32	30-34	Northern	Rural	No education		Tube well or borehole	30	No facility/bush/field	No	Yes	No	No	No	No	No	Cement	Covered adobe	Metal	Pentecostal/charismatic	Gurma	0	Usual resident	6	1	1	Northern	Rural	No education	Wife	Male	35	No	100	100	100	100	100	Cannot read at all		Not at all	Not at all	Not at all		Wood	0 PPM (no iodine)
2722 2	22	2	638545	29	25-29	Northern	Rural	No education		River/dam/lake/ponds/stream/canal/irrigation channel	25	No facility/bush/field	No	No	No	No	Yes	No	No	Cement	Uncovered adobe	Asbestos/slate roofing sheets	No religion	Gurma	0	Usual resident	7	2	1	Northern	Rural	No education	Wife	Male	38	No	100	100	100	100	100	Cannot read at all		Not at all	Not at all	Not at all		Wood	Below 15 PPM
2722 2	22	2	638545	29	25-29	Northern	Rural	No education		River/dam/lake/ponds/stream/canal/irrigation channel	25	No facility/bush/field	No	No	No	No	Yes	No	No	Cement	Uncovered adobe	Asbestos/slate roofing sheets	No religion	Gurma	0	Usual resident	7	2	1	Northern	Rural	No education	Wife	Male	38	No	100	100	100	100	100	Cannot read at all		Not at all	Not at all	Not at all		Wood	Below 15 PPM
2724 5	24	5	638545	26	25-29	Northern	Rural	No education		River/dam/lake/ponds/stream/canal/irrigation channel	30	No facility/bush/field	No	Yes	No	No	Yes	Yes	No	Cement	Uncovered adobe	Asbestos/slate roofing sheets	Pentecostal/charismatic	Gurma	0	Usual resident	7	2	2	Northern	Rural	No education	Wife	Male	40	No	100	100	100	100	100	Cannot read at all		Not at all	Less than once a week	Less than once a week		Wood	0 PPM (no iodine)
2724 5	24	5	638545	26	25-29	Northern	Rural	No education		River/dam/lake/ponds/stream/canal/irrigation channel	30	No facility/bush/field	No	Yes	No	No	Yes	Yes	No	Cement	Uncovered adobe	Asbestos/slate roofing sheets	Pentecostal/charismatic	Gurma	0	Usual resident	7	2	2	Northern	Rural	No education	Wife	Male	40	No	100	100	100	100	100	Cannot read at all		Not at all	Less than once a week	Less than once a week		Wood	0 PPM (no iodine)
2725 2	25	2	638545	35	35-39	Northern	Rural	Primary	2	Tube well or borehole	10	No facility/bush/field	No	No	No	No	Yes	No	No	Cement	Stone with mud	Asbestos/slate roofing sheets	Pentecostal/charismatic	Gurma	2	Usual resident	6	2	1	Northern	Rural	Incomplete primary	Wife	Male	38	No	100	100	100	100	100	Cannot read at all		Not at all	Less than once a week	Less than once a week		Wood	Below 15 PPM
2725 2	25	2	638545	35	35-39	Northern	Rural	Primary	2	Tube well or borehole	10	No facility/bush/field	No	No	No	No	Yes	No	No	Cement	Stone with mud	Asbestos/slate roofing sheets	Pentecostal/charismatic	Gurma	2	Usual resident	6	2	1	Northern	Rural	Incomplete primary	Wife	Male	38	No	100	100	100	100	100	Cannot read at all		Not at all	Less than once a week	Less than once a week		Wood	Below 15 PPM
2727 4	27	4	638545	42	40-44	Northern	Rural	No education		River/dam/lake/ponds/stream/canal/irrigation channel	30	No facility/bush/field	No	No	No	No	No	No	No	Cement	Uncovered adobe	Asbestos/slate roofing sheets	Traditional/spiritualist	Gurma	0	Usual resident	6	2	1	Northern	Rural	No education	Other relative	Female	61	No	100	100	100	100	100	Cannot read at all		Not at all	Not at all	Not at all		Wood	Below 15 PPM
2728 2	28	2	638545	26	25-29	Northern	Rural	No education		River/dam/lake/ponds/stream/canal/irrigation channel	90	Ventilated Improved Pit latrine (VIP)	No	Yes	No	No	Yes	No	No	Cement	Stone with mud	Metal	No religion	Gurma	0	Usual resident	10	2	2	Northern	Rural	No education	Wife	Male	32	No	100	100	100	100	100	Cannot read at all		Not at all	At least once a week	Not at all	No	Wood	0 PPM (no iodine)
2728 2	28	2	638545	26	25-29	Northern	Rural	No education		River/dam/lake/ponds/stream/canal/irrigation channel	90	Ventilated Improved Pit latrine (VIP)	No	Yes	No	No	Yes	No	No	Cement	Stone with mud	Metal	No religion	Gurma	0	Usual resident	10	2	2	Northern	Rural	No education	Wife	Male	32	No	100	100	100	100	100	Cannot read at all		Not at all	At least once a week	Not at all	No	Wood	0 PPM (no iodine)
2729 2	29	2	638545	27	25-29	Northern	Rural	No education		Tube well or borehole	40	No facility/bush/field	No	Yes	No	No	Yes	No	No	Cement	Covered adobe	Metal	Pentecostal/charismatic	Gurma	0	Usual resident	6	2	1	Northern	Rural	No education	Wife	Male	35	No	100	100	100	100	100	Cannot read at all		Not at all	Not at all	Not at all		Wood	Below 15 PPM
2729 2	29	2	638545	27	25-29	Northern	Rural	No education		Tube well or borehole	40	No facility/bush/field	No	Yes	No	No	Yes	No	No	Cement	Covered adobe	Metal	Pentecostal/charismatic	Gurma	0	Usual resident	6	2	1	Northern	Rural	No education	Wife	Male	35	No	100	100	100	100	100	Cannot read at all		Not at all	Not at all	Not at all		Wood	Below 15 PPM
2730 2	30	2	638545	42	40-44	Northern	Rural	No education		Tube well or borehole	10	No facility/bush/field	No	Yes	No	No	Yes	Yes	No	Cement	Stone with mud	Asbestos/slate roofing sheets	Pentecostal/charismatic	Gurma	0	Usual resident	14	3	2	Northern	Rural	No education	Wife	Male	60	No	100	100	100	100	100	Cannot read at all		Not at all	Less than once a week	Less than once a week		Wood	Below 15 PPM
2730 2	30	2	638545	42	40-44	Northern	Rural	No education		Tube well or borehole	10	No facility/bush/field	No	Yes	No	No	Yes	Yes	No	Cement	Stone with mud	Asbestos/slate roofing sheets	Pentecostal/charismatic	Gurma	0	Usual resident	14	3	2	Northern	Rural	No education	Wife	Male	60	No	100	100	100	100	100	Cannot read at all		Not at all	Less than once a week	Less than once a week		Wood	Below 15 PPM
2730 12	30	12	638545	30	30-34	Northern	Rural	No education		Tube well or borehole	10	No facility/bush/field	No	Yes	No	No	Yes	Yes	No	Cement	Stone with mud	Asbestos/slate roofing sheets	Traditional/spiritualist	Gurma	0	Usual resident	14	3	2	Northern	Rural	No education	Wife	Male	60	No	100	100	100	100	100	Cannot read at all		Not at all	Less than once a week	Less than once a week		Wood	Below 15 PPM
2731 2	31	2	638545	22	20-24	Northern	Rural	No education		Tube well or borehole	30	No facility/bush/field	No	Yes	No	No	Yes	No	No	Cement	Stone with mud	Asbestos/slate roofing sheets	Pentecostal/charismatic	Gurma	0	Usual resident	3	1	1	Northern	Rural	No education	Wife	Male	26	No	100	100	100	100	100	Cannot read at all		Not at all	Not at all	Less than once a week		Wood	0 PPM (no iodine)
2732 2	32	2	638545	29	25-29	Northern	Rural	No education		Tube well or borehole	15	No facility/bush/field	No	No	No	No	Yes	No	No	Cement	Stone with mud	Metal	Pentecostal/charismatic	Gurma	0	Usual resident	4	1	1	Northern	Rural	No education	Wife	Male	32	No	100	100	100	100	100	Cannot read at all		Not at all	Not at all	Less than once a week		Wood	0 PPM (no iodine)
2733 2	33	2	638545	30	30-34	Northern	Rural	Primary	2	Tube well or borehole	30	No facility/bush/field	No	No	No	No	Yes	No	No	Cement	Uncovered adobe	Metal	Pentecostal/charismatic	Gurma	2	Usual resident	4	1	1	Northern	Rural	Incomplete primary	Wife	Male	38	No	100	100	100	100	100	Cannot read at all		Not at all	At least once a week	At least once a week		Wood	0 PPM (no iodine)
2733 2	33	2	638545	30	30-34	Northern	Rural	Primary	2	Tube well or borehole	30	No facility/bush/field	No	No	No	No	Yes	No	No	Cement	Uncovered adobe	Metal	Pentecostal/charismatic	Gurma	2	Usual resident	4	1	1	Northern	Rural	Incomplete primary	Wife	Male	38	No	100	100	100	100	100	Cannot read at all		Not at all	At least once a week	At least once a week		Wood	0 PPM (no iodine)
28 5 2	5	2	1307936	31	30-34	Greater Accra	Rural	Higher	3	Sachet water	0	Flush to septic tank	Yes	No	Yes	Yes	No	No	No	Cement	Cement	Asbestos/slate roofing sheets	Pentecostal/charismatic	Ga/Dangme	15	Usual resident	7	3	2	Greater Accra	Rural	Higher	Wife	Male	43	No	100	100	100	100	100	Able to read whole sentence		Less than once a week	Less than once a week	At least once a week	No	LPG	15 PPM and above
28 5 2	5	2	1307936	31	30-34	Greater Accra	Rural	Higher	3	Sachet water	0	Flush to septic tank	Yes	No	Yes	Yes	No	No	No	Cement	Cement	Asbestos/slate roofing sheets	Pentecostal/charismatic	Ga/Dangme	15	Usual resident	7	3	2	Greater Accra	Rural	Higher	Wife	Male	43	No	100	100	100	100	100	Able to read whole sentence		Less than once a week	Less than once a week	At least once a week	No	LPG	15 PPM and above
2817 1	17	1	1307936	37	35-39	Greater Accra	Rural	Primary	4	Sachet water	0	Ventilated Improved Pit latrine (VIP)	Yes	No	Yes	Yes	No	No	No	Cement	Cement	Asbestos/slate roofing sheets	Islam	Akan	4	Usual resident	4	1	1	Greater Accra	Rural	Incomplete primary	Head	Female	37	No	100	100	100	100	100	Cannot read at all		Not at all	Not at all	At least once a week	Yes, other household only	Charcoal	15 PPM and above
2823 2	23	2	1307936	31	30-34	Greater Accra	Rural	Secondary	3	Sachet water	0	Pit latrine with slab	Yes	Yes	Yes	Yes	No	Yes	No	Cement	Cement blocks	Roofing shingles	Other Christian	Ewe	9	Usual resident	3	1	1	Greater Accra	Rural	Incomplete secondary	Wife	Male	32	No	100	100	100	100	100	Cannot read at all		Not at all	Less than once a week	Less than once a week	Yes, other household only	LPG	15 PPM and above
2825 2	25	2	1307936	30	30-34	Greater Accra	Rural	Secondary	3	Sachet water	0	Pit latrine with slab	Yes	Yes	Yes	Yes	No	No	No	Woolen carpets/ synthetic carpet	Cement	Asbestos/slate roofing sheets	Pentecostal/charismatic	Akan	9	Usual resident	5	3	1	Greater Accra	Rural	Incomplete secondary	Wife	Male	44	No	100	100	100	100	100	Cannot read at all		Not at all	At least once a week	At least once a week	Yes, other household only	Charcoal	15 PPM and above
2825 2	25	2	1307936	30	30-34	Greater Accra	Rural	Secondary	3	Sachet water	0	Pit latrine with slab	Yes	Yes	Yes	Yes	No	No	No	Woolen carpets/ synthetic carpet	Cement	Asbestos/slate roofing sheets	Pentecostal/charismatic	Akan	9	Usual resident	5	3	1	Greater Accra	Rural	Incomplete secondary	Wife	Male	44	No	100	100	100	100	100	Cannot read at all		Not at all	At least once a week	At least once a week	Yes, other household only	Charcoal	15 PPM and above
2825 2	25	2	1307936	30	30-34	Greater Accra	Rural	Secondary	3	Sachet water	0	Pit latrine with slab	Yes	Yes	Yes	Yes	No	No	No	Woolen carpets/ synthetic carpet	Cement	Asbestos/slate roofing sheets	Pentecostal/charismatic	Akan	9	Usual resident	5	3	1	Greater Accra	Rural	Incomplete secondary	Wife	Male	44	No	100	100	100	100	100	Cannot read at all		Not at all	At least once a week	At least once a week	Yes, other household only	Charcoal	15 PPM and above
2826 2	26	2	1307936	31	30-34	Greater Accra	Rural	Secondary	3	Sachet water	0	Pit latrine with slab	Yes	Yes	Yes	Yes	No	No	No	Cement	Cement	Asbestos/slate roofing sheets	Pentecostal/charismatic	Ewe	9	Usual resident	5	2	1	Greater Accra	Rural	Incomplete secondary	Wife	Male	28	No	100	100	100	100	100	Cannot read at all		Not at all	At least once a week	At least once a week	Yes, other household only	LPG	Below 15 PPM
2826 2	26	2	1307936	31	30-34	Greater Accra	Rural	Secondary	3	Sachet water	0	Pit latrine with slab	Yes	Yes	Yes	Yes	No	No	No	Cement	Cement	Asbestos/slate roofing sheets	Pentecostal/charismatic	Ewe	9	Usual resident	5	2	1	Greater Accra	Rural	Incomplete secondary	Wife	Male	28	No	100	100	100	100	100	Cannot read at all		Not at all	At least once a week	At least once a week	Yes, other household only	LPG	Below 15 PPM
2827 3	27	3	1307936	40	40-44	Greater Accra	Rural	Higher	3	Sachet water	0	Flush to piped sewer system	Yes	Yes	Yes	Yes	Yes	No	Yes	Ceramic/marble/porcelain tiles / terrazo	Cement	Asbestos/slate roofing sheets	Presbyterian	Ewe	15	Usual resident	6	1	1	Greater Accra	Rural	Higher	Daughter	Male	75	No	100	100	100	100	100	Able to read whole sentence		Not at all	At least once a week	At least once a week	No	LPG	15 PPM and above
2830 2	30	2	1307936	40	40-44	Greater Accra	Rural	Secondary	3	Sachet water	0	Pit latrine with slab	Yes	Yes	Yes	Yes	No	No	No	Woolen carpets/ synthetic carpet	Cement	Asbestos/slate roofing sheets	Pentecostal/charismatic	Akan	9	Usual resident	5	2	1	Greater Accra	Rural	Incomplete secondary	Wife	Male	38	No	100	100	100	100	100	Able to read whole sentence		Less than once a week	At least once a week	At least once a week	Yes, other household only	Charcoal	15 PPM and above
2830 2	30	2	1307936	40	40-44	Greater Accra	Rural	Secondary	3	Sachet water	0	Pit latrine with slab	Yes	Yes	Yes	Yes	No	No	No	Woolen carpets/ synthetic carpet	Cement	Asbestos/slate roofing sheets	Pentecostal/charismatic	Akan	9	Usual resident	5	2	1	Greater Accra	Rural	Incomplete secondary	Wife	Male	38	No	100	100	100	100	100	Able to read whole sentence		Less than once a week	At least once a week	At least once a week	Yes, other household only	Charcoal	15 PPM and above
2833 1	33	1	1307936	27	25-29	Greater Accra	Rural	Secondary	5	Public tap/standpipe	30	Pit latrine without slab/open pit	No	No	No	No	No	No	No	Wood planks	Plywood	Asbestos/slate roofing sheets	Other Christian	Ewe	14	Usual resident	1	0	1	Greater Accra	Rural	Incomplete secondary	Head	Female	27	No	100	100	100	100	100	Able to read whole sentence		Not at all	Not at all	Not at all	Yes, other household only	Charcoal	15 PPM and above
29 6 2	6	2	1246190	40	40-44	Ashanti	Urban	Primary	2	Sachet water	0	Flush to pit latrine	Yes	Yes	Yes	Yes	Yes	No	No	Cement	Cement blocks	Asbestos/slate roofing sheets	Presbyterian	Akan	2	Usual resident	5	1	2	Ashanti	Urban	Incomplete primary	Wife	Male	49	No	100	100	100	100	100	Cannot read at all		Not at all	At least once a week	At least once a week	Yes, other household only	LPG	15 PPM and above
29 7 1	7	1	1246190	30	30-34	Ashanti	Urban	No education		Public tap/standpipe	12	Ventilated Improved Pit latrine (VIP)	No	No	Yes	No	No	No	No	Cement	Cement	Asbestos/slate roofing sheets	Other Christian	Akan	0	Usual resident	4	1	1	Ashanti	Urban	No education	Head	Female	30	No	100	100	100	100	100	Cannot read at all		Not at all	Less than once a week	Less than once a week	Yes, public	Charcoal	0 PPM (no iodine)
29 9 1	9	1	1246190	41	40-44	Ashanti	Urban	No education		Sachet water	On premises	Pit latrine without slab/open pit	Yes	No	No	No	No	No	No	Cement	Plywood	Asbestos/slate roofing sheets	Islam	Mole-Dagbani	0	Usual resident	1	0	1	Ashanti	Urban	No education	Head	Female	41	No	100	100	100	100	100	Cannot read at all		Not at all	At least once a week	At least once a week	Yes, public	Wood	Below 15 PPM
2914 1	14	1	1246190	30	30-34	Ashanti	Urban	Higher	1	Sachet water	10	Pit latrine with slab	Yes	Yes	No	Yes	No	No	No	Linoleum/rubber carpet	Cement	Asbestos/slate roofing sheets	Other Christian	Akan	13	Usual resident	2	1	1	Ashanti	Urban	Higher	Head	Female	29	No	100	100	100	100	100	Able to read whole sentence		Not at all	At least once a week	At least once a week	Yes, other household only	Charcoal	No salt
2917 1	17	1	1246190	38	35-39	Ashanti	Urban	Secondary	2	Sachet water	0	Ventilated Improved Pit latrine (VIP)	Yes	Yes	Yes	No	No	No	No	Linoleum/rubber carpet	Cement blocks	Asbestos/slate roofing sheets	Other Christian	Akan	8	Usual resident	4	1	3	Ashanti	Urban	Incomplete secondary	Head	Female	38	No	100	100	100	100	100	Cannot read at all		Not at all	At least once a week	Less than once a week	Yes, public	Charcoal	15 PPM and above
2918 2	18	2	1246190	36	35-39	Ashanti	Urban	Secondary	3	Tube well or borehole	12	Ventilated Improved Pit latrine (VIP)	Yes	Yes	Yes	Yes	No	No	Yes	Cement	Cement	Asbestos/slate roofing sheets	Other Christian	Akan	9	Usual resident	5	2	1	Ashanti	Urban	Incomplete secondary	Wife	Male	39	No	100	100	100	100	100	Cannot read at all		Not at all	At least once a week	Less than once a week	Yes, public	Charcoal	15 PPM and above
2924 1	24	1	1246190	33	30-34	Ashanti	Urban	Secondary	3	Sachet water	9	Ventilated Improved Pit latrine (VIP)	Yes	Yes	Yes	No	No	No	No	Linoleum/rubber carpet	Cement blocks	Cement	Other Christian	Akan	9	Usual resident	4	1	1	Ashanti	Urban	Incomplete secondary	Head	Female	33	No	100	100	100	100	100	Able to read whole sentence		Not at all	Less than once a week	Less than once a week	No	LPG	15 PPM and above
2926 2	26	2	1246190	34	30-34	Ashanti	Urban	Secondary	3	Sachet water	0	Flush to septic tank	Yes	Yes	Yes	Yes	No	No	No	Woolen carpets/ synthetic carpet	Cement	Asbestos/slate roofing sheets	Pentecostal/charismatic	Akan	9	Usual resident	4	2	1	Ashanti	Urban	Incomplete secondary	Wife	Male	49	No	100	100	100	100	100	Able to read whole sentence		Not at all	At least once a week	At least once a week	No	LPG	15 PPM and above
2926 2	26	2	1246190	34	30-34	Ashanti	Urban	Secondary	3	Sachet water	0	Flush to septic tank	Yes	Yes	Yes	Yes	No	No	No	Woolen carpets/ synthetic carpet	Cement	Asbestos/slate roofing sheets	Pentecostal/charismatic	Akan	9	Usual resident	4	2	1	Ashanti	Urban	Incomplete secondary	Wife	Male	49	No	100	100	100	100	100	Able to read whole sentence		Not at all	At least once a week	At least once a week	No	LPG	15 PPM and above
2927 2	27	2	1246190	42	40-44	Ashanti	Urban	Secondary	3	Sachet water	0	Flush to septic tank	Yes	Yes	Yes	Yes	No	No	No	Linoleum/rubber carpet	Cement	Asbestos/slate roofing sheets	Catholic	Ewe	9	Usual resident	5	1	2	Ashanti	Urban	Incomplete secondary	Wife	Male	42	No	100	100	100	100	100	Cannot read at all		Not at all	At least once a week	At least once a week	Yes, other household only	LPG	15 PPM and above
2929 2	29	2	1246190	38	35-39	Ashanti	Urban	Higher	3	Sachet water	0	Flush to septic tank	Yes	No	Yes	No	Yes	No	No	Woolen carpets/ synthetic carpet	Cement	Asbestos/slate roofing sheets	Pentecostal/charismatic	Mole-Dagbani	15	Usual resident	6	1	2	Ashanti	Urban	Higher	Wife	Male	33	No	100	100	100	100	100	Able to read whole sentence		Not at all	At least once a week	At least once a week	Yes, other household only	Charcoal	0 PPM (no iodine)
2932 2	32	2	1246190	37	35-39	Ashanti	Urban	Secondary	6	Tube well or borehole	20	Ventilated Improved Pit latrine (VIP)	Yes	Yes	Yes	Yes	No	No	No	Cement	Cement	Asbestos/slate roofing sheets	Pentecostal/charismatic	Akan	15	Usual resident	6	2	1	Ashanti	Urban	Complete secondary	Wife	Male	40	No	100	100	100	100	100	Able to read whole sentence		Not at all	At least once a week	At least once a week	Yes, public	Charcoal	Below 15 PPM
30 4 2	4	2	515974	33	30-34	Brong Ahafo	Rural	Secondary	1	Public tap/standpipe	10	Ventilated Improved Pit latrine (VIP)	Yes	Yes	No	No	Yes	No	Yes	Cement	Cement	Asbestos/slate roofing sheets	Other Christian	Mole-Dagbani	7	Usual resident	6	1	1	Brong Ahafo	Rural	Incomplete secondary	Wife	Male	40	No	100	100	100	100	100	Cannot read at all		Not at all	At least once a week	Not at all	Yes, public	Wood	0 PPM (no iodine)
30 9 2	9	2	515974	32	30-34	Brong Ahafo	Rural	Primary	2	Public tap/standpipe	5	Pit latrine with slab	No	No	No	No	Yes	Yes	No	Cement	Dirt	Asbestos/slate roofing sheets	Other Christian	Akan	2	Usual resident	7	3	1	Brong Ahafo	Rural	Incomplete primary	Wife	Male	36	No	100	100	100	100	100	Cannot read at all		Not at all	At least once a week	Less than once a week	Yes, public	Wood	0 PPM (no iodine)
30 9 2	9	2	515974	32	30-34	Brong Ahafo	Rural	Primary	2	Public tap/standpipe	5	Pit latrine with slab	No	No	No	No	Yes	Yes	No	Cement	Dirt	Asbestos/slate roofing sheets	Other Christian	Akan	2	Usual resident	7	3	1	Brong Ahafo	Rural	Incomplete primary	Wife	Male	36	No	100	100	100	100	100	Cannot read at all		Not at all	At least once a week	Less than once a week	Yes, public	Wood	0 PPM (no iodine)
3011 2	11	2	515974	48	45-49	Brong Ahafo	Rural	Primary	4	Public tap/standpipe	10	Ventilated Improved Pit latrine (VIP)	No	Yes	No	No	Yes	No	No	Cement	Cement	Asbestos/slate roofing sheets	Pentecostal/charismatic	Akan	4	Usual resident	5	0	1	Brong Ahafo	Rural	Incomplete primary	Wife	Male	48	No	100	100	100	100	100	Cannot read at all		Not at all	At least once a week	Less than once a week	Yes, public	Wood	15 PPM and above
3014 1	14	1	515974	45	45-49	Brong Ahafo	Rural	Primary	1	Public tap/standpipe	8	Pit latrine with slab	Yes	No	No	No	No	No	No	Cement	Cement	Asbestos/slate roofing sheets	No religion	Akan	1	Usual resident	3	1	1	Brong Ahafo	Rural	Incomplete primary	Head	Female	45	No	100	100	100	100	100	Cannot read at all		Not at all	Less than once a week	Not at all	Yes, public	Wood	0 PPM (no iodine)
3016 3	16	3	515974	21	20-24	Brong Ahafo	Rural	Secondary	4	Public tap/standpipe	8	Pit latrine with slab	No	Yes	No	No	Yes	No	No	Cement	Dirt	Asbestos/slate roofing sheets	Presbyterian	Akan	13	Usual resident	6	1	1	Brong Ahafo	Rural	Incomplete secondary	Daughter	Male	56	No	100	100	100	100	100	Able to read whole sentence		At least once a week	At least once a week	Less than once a week	Yes, public	Wood	15 PPM and above
3020 2	20	2	515974	32	30-34	Brong Ahafo	Rural	Secondary	3	Public tap/standpipe	3	Ventilated Improved Pit latrine (VIP)	Yes	No	Yes	No	Yes	Yes	No	Cement	No walls	Metal	Other Christian	Akan	9	Usual resident	5	1	1	Brong Ahafo	Rural	Incomplete secondary	Wife	Male	45	No	100	100	100	100	100	Cannot read at all		Not at all	Less than once a week	Less than once a week	Yes, public	Wood	0 PPM (no iodine)
3024 1	24	1	515974	37	35-39	Brong Ahafo	Rural	Higher	3	Public tap/standpipe	10	No facility/bush/field	No	Yes	No	No	No	No	No	Cement	Cement	Asbestos/slate roofing sheets	Anglican	Akan	15	Usual resident	2	1	1	Brong Ahafo	Rural	Higher	Head	Female	37	No	100	100	100	100	100	Able to read whole sentence		Less than once a week	Less than once a week	Less than once a week		Charcoal	Below 15 PPM
3025 1	25	1	515974	25	25-29	Brong Ahafo	Rural	Secondary	1	Public tap/standpipe	5	No facility/bush/field	Yes	Yes	Yes	No	No	No	No	Cement	Cement	Asbestos/slate roofing sheets	Presbyterian	Akan	7	Usual resident	2	1	1	Brong Ahafo	Rural	Incomplete secondary	Head	Female	25	No	100	100	100	100	100	Cannot read at all		Not at all	Less than once a week	Less than once a week		LPG	15 PPM and above
3029 2	29	2	515974	19	15-19	Brong Ahafo	Rural	Secondary	3	Public tap/standpipe	5	Pit latrine with slab	Yes	Yes	Yes	No	No	No	No	Linoleum/rubber carpet	Cement	Asbestos/slate roofing sheets	Other Christian	Akan	9	Usual resident	3	1	1	Brong Ahafo	Rural	Incomplete secondary	Wife	Male	29	No	100	100	100	100	100	Cannot read at all		Not at all	At least once a week	At least once a week	Yes, public	Charcoal	15 PPM and above
3033 2	33	2	515974	24	20-24	Brong Ahafo	Rural	Primary	3	Public tap/standpipe	8	Pit latrine with slab	Yes	No	No	No	Yes	No	No	Cement	Dirt	Asbestos/slate roofing sheets	Pentecostal/charismatic	Akan	3	Usual resident	3	1	1	Brong Ahafo	Rural	Incomplete primary	Wife	Male	31	No	100	100	100	100	100	Cannot read at all		Not at all	At least once a week	Less than once a week	Yes, other household only	Wood	0 PPM (no iodine)
31 3 2	3	2	867969	32	30-34	Volta	Rural	Secondary	1	Public tap/standpipe	35	Pit latrine without slab/open pit	No	Yes	No	No	Yes	Yes	No	Earth, sand	Stone with mud	Asbestos/slate roofing sheets	Pentecostal/charismatic	Guan	7	Usual resident	5	1	1	Volta	Rural	Incomplete secondary	Wife	Male	43	No	100	100	100	100	100	Cannot read at all		Not at all	At least once a week	Not at all	Yes, other household only	Wood	0 PPM (no iodine)
31 4 2	4	2	867969	28	25-29	Volta	Rural	No education		Public tap/standpipe	10	Pit latrine with slab	No	Yes	No	No	Yes	Yes	No	Cement	Stone with mud	Asbestos/slate roofing sheets	Catholic	Gurma	0	Usual resident	9	2	1	Volta	Rural	No education	Wife	Male	64	No	100	100	100	100	100	Cannot read at all		Not at all	Not at all	Not at all	No	Wood	Below 15 PPM
31 7 2	7	2	867969	29	25-29	Volta	Rural	No education		Public tap/standpipe	25	No facility/bush/field	No	No	No	No	Yes	No	No	Cement	Cement	Asbestos/slate roofing sheets	No religion	Gurma	0	Usual resident	5	1	1	Volta	Rural	No education	Wife	Male	35	No	100	100	100	100	100	Cannot read at all		Not at all	Not at all	Not at all		Wood	0 PPM (no iodine)
31 7 2	7	2	867969	29	25-29	Volta	Rural	No education		Public tap/standpipe	25	No facility/bush/field	No	No	No	No	Yes	No	No	Cement	Cement	Asbestos/slate roofing sheets	No religion	Gurma	0	Usual resident	5	1	1	Volta	Rural	No education	Wife	Male	35	No	100	100	100	100	100	Cannot read at all		Not at all	Not at all	Not at all		Wood	0 PPM (no iodine)
31 9 4	9	4	867969	20	20-24	Volta	Rural	Primary	4	Tube well or borehole	10	No facility/bush/field	No	Yes	No	No	Yes	No	No	Cement	Cement	Roofing shingles	Pentecostal/charismatic	Gurma	4	Usual resident	9	1	1	Volta	Rural	Incomplete primary	Daughter	Male	60	No	100	100	100	100	100	Cannot read at all		Not at all	Less than once a week	Not at all		Wood	0 PPM (no iodine)
31 9 4	9	4	867969	20	20-24	Volta	Rural	Primary	4	Tube well or borehole	10	No facility/bush/field	No	Yes	No	No	Yes	No	No	Cement	Cement	Roofing shingles	Pentecostal/charismatic	Gurma	4	Usual resident	9	1	1	Volta	Rural	Incomplete primary	Daughter	Male	60	No	100	100	100	100	100	Cannot read at all		Not at all	Less than once a week	Not at all		Wood	0 PPM (no iodine)
3111 2	11	2	867969	24	20-24	Volta	Rural	No education		Public tap/standpipe	45	No facility/bush/field	No	Yes	No	No	No	Yes	No	Ceramic/marble/porcelain tiles / terrazo	Cement	Asbestos/slate roofing sheets	Catholic	Gurma	0	Usual resident	4	2	1	Volta	Rural	No education	Wife	Male	29	No	100	100	100	100	100	Cannot read at all		Not at all	Not at all	Not at all		Wood	0 PPM (no iodine)
3113 2	13	2	867969	30	30-34	Volta	Rural	No education		Tube well or borehole	5	Pit latrine with slab	No	No	No	No	Yes	No	No	Cement	Stone with mud	Asbestos/slate roofing sheets	Catholic	Gurma	0	Usual resident	6	2	1	Volta	Rural	No education	Wife	Male	38	No	100	100	100	100	100	Cannot read at all		Not at all	Not at all	Not at all	Yes, other household only	Wood	0 PPM (no iodine)
3113 2	13	2	867969	30	30-34	Volta	Rural	No education		Tube well or borehole	5	Pit latrine with slab	No	No	No	No	Yes	No	No	Cement	Stone with mud	Asbestos/slate roofing sheets	Catholic	Gurma	0	Usual resident	6	2	1	Volta	Rural	No education	Wife	Male	38	No	100	100	100	100	100	Cannot read at all		Not at all	Not at all	Not at all	Yes, other household only	Wood	0 PPM (no iodine)
3114 2	14	2	867969	30	30-34	Volta	Rural	Secondary	3	Public tap/standpipe	15	Pit latrine without slab/open pit	No	Yes	Yes	No	Yes	Yes	No	Cement	Cement	Asbestos/slate roofing sheets	Catholic	Gurma	9	Usual resident	7	1	1	Volta	Rural	Incomplete secondary	Wife	Male	35	No	100	100	100	100	100	Cannot read at all		Not at all	At least once a week	Less than once a week	Yes, other household only	Charcoal	15 PPM and above
3117 3	17	3	867969	40	40-44	Volta	Rural	No education		Tube well or borehole	15	No facility/bush/field	No	No	No	No	Yes	No	No	Cement	Stone with mud	Palm / bamboo	Pentecostal/charismatic	Gurma	0	Usual resident	12	1	2	Volta	Rural	No education	Wife	Male	65	No	100	100	100	100	100	Cannot read at all		Not at all	Not at all	Not at all		Wood	0 PPM (no iodine)
3118 3	18	3	867969	37	35-39	Volta	Rural	No education		Tube well or borehole	20	No facility/bush/field	No	No	No	No	No	No	No	Cement	Stone with mud	Roofing shingles	No religion	Gurma	0	Usual resident	9	1	2	Volta	Rural	No education	Wife	Male	41	No	100	100	100	100	100	Cannot read at all		Not at all	Not at all	Not at all		Wood	0 PPM (no iodine)
3120 2	20	2	867969	30	30-34	Volta	Rural	No education		Public tap/standpipe	5	Pit latrine with slab	No	No	No	No	Yes	No	No	Cement	Stone with mud	Asbestos/slate roofing sheets	No religion	Gurma	0	Usual resident	7	2	1	Volta	Rural	No education	Wife	Male	40	No	100	100	100	100	100	Cannot read at all		Not at all	Not at all	Not at all	No	Wood	Below 15 PPM
3120 2	20	2	867969	30	30-34	Volta	Rural	No education		Public tap/standpipe	5	Pit latrine with slab	No	No	No	No	Yes	No	No	Cement	Stone with mud	Asbestos/slate roofing sheets	No religion	Gurma	0	Usual resident	7	2	1	Volta	Rural	No education	Wife	Male	40	No	100	100	100	100	100	Cannot read at all		Not at all	Not at all	Not at all	No	Wood	Below 15 PPM
3122 2	22	2	867969	35	35-39	Volta	Rural	Primary	3	Tube well or borehole	15	No facility/bush/field	No	Yes	No	No	Yes	Yes	No	Cement	Cement	Roofing shingles	No religion	Guan	3	Usual resident	7	1	1	Volta	Rural	Incomplete primary	Wife	Male	38	No	100	100	100	100	100	Cannot read at all		Not at all	Less than once a week	Not at all		Wood	0 PPM (no iodine)
3124 2	24	2	867969	28	25-29	Volta	Rural	No education		Public tap/standpipe	47	No facility/bush/field	No	Yes	No	No	Yes	Yes	No	Cement	Cement	Thatch / palm leaf	Pentecostal/charismatic	Gurma	0	Usual resident	5	2	1	Volta	Rural	No education	Wife	Male	30	No	100	100	100	100	100	Cannot read at all		Not at all	Not at all	Not at all		Wood	Below 15 PPM
3124 2	24	2	867969	28	25-29	Volta	Rural	No education		Public tap/standpipe	47	No facility/bush/field	No	Yes	No	No	Yes	Yes	No	Cement	Cement	Thatch / palm leaf	Pentecostal/charismatic	Gurma	0	Usual resident	5	2	1	Volta	Rural	No education	Wife	Male	30	No	100	100	100	100	100	Cannot read at all		Not at all	Not at all	Not at all		Wood	Below 15 PPM
3129 2	29	2	867969	29	25-29	Volta	Rural	No education		Tube well or borehole	10	No facility/bush/field	No	No	No	No	No	No	No	Cement	Stone with mud	Roofing shingles	Pentecostal/charismatic	Gurma	0	Usual resident	5	1	1	Volta	Rural	No education	Wife	Male	47	No	100	100	100	100	100	Cannot read at all		Not at all	Not at all	Not at all		Wood	0 PPM (no iodine)
3133 2	33	2	867969	30	30-34	Volta	Rural	No education		Tube well or borehole	15	No facility/bush/field	No	No	No	No	Yes	No	No	Cement	Stone with mud	Roofing shingles	Catholic	Gurma	0	Usual resident	5	1	1	Volta	Rural	No education	Wife	Male	39	No	100	100	100	100	100	Cannot read at all		Not at all	At least once a week	Not at all		Wood	0 PPM (no iodine)
32 2 2	2	2	1195716	37	35-39	Volta	Rural	No education		Rainwater	On premises	Pit latrine with slab	Yes	Yes	Yes	No	Yes	Yes	No	Cement	Cement	Asbestos/slate roofing sheets	Other Christian	Ewe	0	Usual resident	6	1	1	Volta	Rural	No education	Wife	Male	35	No	100	100	100	100	100	Cannot read at all		Not at all	Less than once a week	Less than once a week	Yes, other household only	Wood	0 PPM (no iodine)
32 7 2	7	2	1195716	44	40-44	Volta	Rural	No education		Rainwater	On premises	Pit latrine with slab	Yes	Yes	Yes	No	No	No	No	Cement	Cement	Asbestos/slate roofing sheets	Other Christian	Ewe	0	Usual resident	7	1	3	Volta	Rural	No education	Wife	Male	49	No	100	100	100	100	100	Cannot read at all		Not at all	At least once a week	At least once a week	Yes, public	Wood	0 PPM (no iodine)
3210 2	10	2	1195716	21	20-24	Volta	Rural	Secondary	3	River/dam/lake/ponds/stream/canal/irrigation channel	20	Pit latrine with slab	Yes	Yes	Yes	No	No	Yes	No	Cement	Dirt	Thatch / palm leaf	Other Christian	Ewe	9	Usual resident	3	1	1	Volta	Rural	Incomplete secondary	Wife	Male	27	No	100	100	100	100	100	Able to read whole sentence		Less than once a week	At least once a week	At least once a week	Yes, public	Charcoal	0 PPM (no iodine)
3215 2	15	2	1195716	23	20-24	Volta	Rural	Primary	5	Tube well or borehole	30	No facility/bush/field	Yes	Yes	No	No	Yes	Yes	No	Woolen carpets/ synthetic carpet	Cane / palm / trunks	Thatch / palm leaf	Other Christian	Other	5	Usual resident	7	5	1	Volta	Rural	Incomplete primary	Wife	Male	33	No	100	100	100	100	100	Cannot read at all		Not at all	Less than once a week	Less than once a week		Wood	0 PPM (no iodine)
3215 2	15	2	1195716	23	20-24	Volta	Rural	Primary	5	Tube well or borehole	30	No facility/bush/field	Yes	Yes	No	No	Yes	Yes	No	Woolen carpets/ synthetic carpet	Cane / palm / trunks	Thatch / palm leaf	Other Christian	Other	5	Usual resident	7	5	1	Volta	Rural	Incomplete primary	Wife	Male	33	No	100	100	100	100	100	Cannot read at all		Not at all	Less than once a week	Less than once a week		Wood	0 PPM (no iodine)
3215 2	15	2	1195716	23	20-24	Volta	Rural	Primary	5	Tube well or borehole	30	No facility/bush/field	Yes	Yes	No	No	Yes	Yes	No	Woolen carpets/ synthetic carpet	Cane / palm / trunks	Thatch / palm leaf	Other Christian	Other	5	Usual resident	7	5	1	Volta	Rural	Incomplete primary	Wife	Male	33	No	100	100	100	100	100	Cannot read at all		Not at all	Less than once a week	Less than once a week		Wood	0 PPM (no iodine)
3215 2	15	2	1195716	23	20-24	Volta	Rural	Primary	5	Tube well or borehole	30	No facility/bush/field	Yes	Yes	No	No	Yes	Yes	No	Woolen carpets/ synthetic carpet	Cane / palm / trunks	Thatch / palm leaf	Other Christian	Other	5	Usual resident	7	5	1	Volta	Rural	Incomplete primary	Wife	Male	33	No	100	100	100	100	100	Cannot read at all		Not at all	Less than once a week	Less than once a week		Wood	0 PPM (no iodine)
3227 2	27	2	1195716	31	30-34	Volta	Rural	Primary	5	River/dam/lake/ponds/stream/canal/irrigation channel	20	Pit latrine with slab	Yes	Yes	Yes	No	Yes	Yes	No	Cement	Dirt	Asbestos/slate roofing sheets	No religion	Ewe	5	Usual resident	6	3	1	Volta	Rural	Incomplete primary	Wife	Male	40	No	100	100	100	100	100	Cannot read at all		Not at all	Less than once a week	Less than once a week	Yes, public	Wood	0 PPM (no iodine)
3227 2	27	2	1195716	31	30-34	Volta	Rural	Primary	5	River/dam/lake/ponds/stream/canal/irrigation channel	20	Pit latrine with slab	Yes	Yes	Yes	No	Yes	Yes	No	Cement	Dirt	Asbestos/slate roofing sheets	No religion	Ewe	5	Usual resident	6	3	1	Volta	Rural	Incomplete primary	Wife	Male	40	No	100	100	100	100	100	Cannot read at all		Not at all	Less than once a week	Less than once a week	Yes, public	Wood	0 PPM (no iodine)
3227 2	27	2	1195716	31	30-34	Volta	Rural	Primary	5	River/dam/lake/ponds/stream/canal/irrigation channel	20	Pit latrine with slab	Yes	Yes	Yes	No	Yes	Yes	No	Cement	Dirt	Asbestos/slate roofing sheets	No religion	Ewe	5	Usual resident	6	3	1	Volta	Rural	Incomplete primary	Wife	Male	40	No	100	100	100	100	100	Cannot read at all		Not at all	Less than once a week	Less than once a week	Yes, public	Wood	0 PPM (no iodine)
33 1 9	1	9	784179	19	15-19	Eastern	Rural	Primary	6	Unprotected well	5	Pit latrine with slab	No	Yes	Yes	No	Yes	No	Yes	Cement	Dirt	Asbestos/slate roofing sheets	Pentecostal/charismatic	Ga/Dangme	6	Usual resident	12	1	3	Eastern	Rural	Complete primary	Daughter	Male	53	No	100	100	100	100	100	Able to read whole sentence		Not at all	Less than once a week	At least once a week	No	Wood	0 PPM (no iodine)
33 2 2	2	2	784179	42	40-44	Eastern	Rural	Secondary	3	Unprotected spring	4	Pit latrine with slab	No	Yes	No	No	Yes	No	No	Earth, sand	Plywood	Asbestos/slate roofing sheets	Other Christian	Akan	9	Usual resident	6	1	1	Eastern	Rural	Incomplete secondary	Wife	Male	40	No	100	100	100	100	100	Cannot read at all		Not at all	Less than once a week	Not at all	No	Wood	0 PPM (no iodine)
33 4 2	4	2	784179	39	35-39	Eastern	Rural	Secondary	3	River/dam/lake/ponds/stream/canal/irrigation channel	5	Pit latrine with slab	No	Yes	No	No	Yes	No	No	Cement	Bamboo with mud	Asbestos/slate roofing sheets	Pentecostal/charismatic	Akan	9	Usual resident	3	1	1	Eastern	Rural	Incomplete secondary	Wife	Male	57	No	100	100	100	100	100	Able to read whole sentence		Less than once a week	Less than once a week	Less than once a week	Yes, other household only	Wood	0 PPM (no iodine)
33 6 2	6	2	784179	19	15-19	Eastern	Rural	Primary	6	Unprotected well	5	Ventilated Improved Pit latrine (VIP)	No	Yes	Yes	No	No	No	No	Cement	Stone with mud	Asbestos/slate roofing sheets	Pentecostal/charismatic	Akan	6	Usual resident	3	1	1	Eastern	Rural	Complete primary	Wife	Male	23	No	100	100	100	100	100	Cannot read at all		Not at all	Less than once a week	Not at all	Yes, other household only	Wood	Below 15 PPM
33 7 2	7	2	784179	35	35-39	Eastern	Rural	No education		River/dam/lake/ponds/stream/canal/irrigation channel	30	Pit latrine without slab/open pit	No	No	No	No	No	No	No	Earth, sand	Stone with mud	Asbestos/slate roofing sheets	Pentecostal/charismatic	Akan	0	Usual resident	6	3	1	Eastern	Rural	No education	Wife	Male	48	No	100	100	100	100	100	Cannot read at all		Not at all	Less than once a week	Not at all	No	Wood	0 PPM (no iodine)
33 7 2	7	2	784179	35	35-39	Eastern	Rural	No education		River/dam/lake/ponds/stream/canal/irrigation channel	30	Pit latrine without slab/open pit	No	No	No	No	No	No	No	Earth, sand	Stone with mud	Asbestos/slate roofing sheets	Pentecostal/charismatic	Akan	0	Usual resident	6	3	1	Eastern	Rural	No education	Wife	Male	48	No	100	100	100	100	100	Cannot read at all		Not at all	Less than once a week	Not at all	No	Wood	0 PPM (no iodine)
33 7 2	7	2	784179	35	35-39	Eastern	Rural	No education		River/dam/lake/ponds/stream/canal/irrigation channel	30	Pit latrine without slab/open pit	No	No	No	No	No	No	No	Earth, sand	Stone with mud	Asbestos/slate roofing sheets	Pentecostal/charismatic	Akan	0	Usual resident	6	3	1	Eastern	Rural	No education	Wife	Male	48	No	100	100	100	100	100	Cannot read at all		Not at all	Less than once a week	Not at all	No	Wood	0 PPM (no iodine)
3310 1	10	1	784179	42	40-44	Eastern	Rural	No education		Protected well	20	Pit latrine with slab	No	No	No	No	No	No	No	Cement	Cement	Asbestos/slate roofing sheets	Islam	Mole-Dagbani	0	Usual resident	4	1	2	Eastern	Rural	No education	Head	Female	42	No	100	100	100	100	100	Cannot read at all		Not at all	Not at all	Not at all	Yes, public	Wood	0 PPM (no iodine)
3312 2	12	2	784179	30	30-34	Eastern	Rural	Primary	3	Tube well or borehole	5	Pit latrine with slab	No	Yes	No	No	No	No	No	Earth, sand	Plywood	Palm / bamboo	Pentecostal/charismatic	Ewe	3	Usual resident	8	2	1	Eastern	Rural	Incomplete primary	Wife	Male	40	No	100	100	100	100	100	Cannot read at all		Not at all	Less than once a week	Not at all	Yes, public	Wood	0 PPM (no iodine)
3312 2	12	2	784179	30	30-34	Eastern	Rural	Primary	3	Tube well or borehole	5	Pit latrine with slab	No	Yes	No	No	No	No	No	Earth, sand	Plywood	Palm / bamboo	Pentecostal/charismatic	Ewe	3	Usual resident	8	2	1	Eastern	Rural	Incomplete primary	Wife	Male	40	No	100	100	100	100	100	Cannot read at all		Not at all	Less than once a week	Not at all	Yes, public	Wood	0 PPM (no iodine)
3317 2	17	2	784179	35	35-39	Eastern	Rural	No education		Protected well	10	Pit latrine without slab/open pit	No	No	No	No	No	No	No	Earth, sand	Bamboo with mud	Palm / bamboo	Islam	Grusi	0	Usual resident	4	1	1	Eastern	Rural	No education	Wife	Male	40	No	100	100	100	100	100	Cannot read at all		Not at all	Not at all	Not at all	Yes, public	Wood	15 PPM and above
3322 2	22	2	784179	37	35-39	Eastern	Rural	Secondary	3	Unprotected well	30	Pit latrine without slab/open pit	No	Yes	No	No	No	No	No	Cement	Uncovered adobe	Asbestos/slate roofing sheets	Pentecostal/charismatic	Ewe	9	Usual resident	6	2	1	Eastern	Rural	Incomplete secondary	Wife	Male	46	No	100	100	100	100	100	Able to read whole sentence		Not at all	At least once a week	Not at all	Yes, other household only	Wood	0 PPM (no iodine)
3322 2	22	2	784179	37	35-39	Eastern	Rural	Secondary	3	Unprotected well	30	Pit latrine without slab/open pit	No	Yes	No	No	No	No	No	Cement	Uncovered adobe	Asbestos/slate roofing sheets	Pentecostal/charismatic	Ewe	9	Usual resident	6	2	1	Eastern	Rural	Incomplete secondary	Wife	Male	46	No	100	100	100	100	100	Able to read whole sentence		Not at all	At least once a week	Not at all	Yes, other household only	Wood	0 PPM (no iodine)
3322 2	22	2	784179	37	35-39	Eastern	Rural	Secondary	3	Unprotected well	30	Pit latrine without slab/open pit	No	Yes	No	No	No	No	No	Cement	Uncovered adobe	Asbestos/slate roofing sheets	Pentecostal/charismatic	Ewe	9	Usual resident	6	2	1	Eastern	Rural	Incomplete secondary	Wife	Male	46	No	100	100	100	100	100	Able to read whole sentence		Not at all	At least once a week	Not at all	Yes, other household only	Wood	0 PPM (no iodine)
3326 5	26	5	784179	16	15-19	Eastern	Rural	Primary	6	Unprotected well	10	Pit latrine with slab	No	Yes	Yes	No	No	Yes	No	Cement	Dirt	Asbestos/slate roofing sheets	Pentecostal/charismatic	Mole-Dagbani	6	Usual resident	7	1	1	Eastern	Rural	Complete primary	Daughter-in-law	Male	52	No	100	100	100	100	100	Cannot read at all		Not at all	Not at all	Not at all	Yes, public	Wood	Below 15 PPM
3328 2	28	2	784179	21	20-24	Eastern	Rural	Secondary	3	Unprotected well	30	Ventilated Improved Pit latrine (VIP)	No	Yes	No	No	No	Yes	Yes	Cement	Cement	Asbestos/slate roofing sheets	Pentecostal/charismatic	Akan	9	Usual resident	3	1	1	Eastern	Rural	Incomplete secondary	Wife	Male	39	No	100	100	100	100	100	Able to read whole sentence		Not at all	Less than once a week	Not at all	Yes, public	Wood	0 PPM (no iodine)
3331 2	31	2	784179	24	20-24	Eastern	Rural	Secondary	1	Tube well or borehole	15	Ventilated Improved Pit latrine (VIP)	No	Yes	Yes	No	No	No	No	Earth, sand	Bamboo with mud	Palm / bamboo	Islam	Ewe	7	Usual resident	6	3	1	Eastern	Rural	Incomplete secondary	Wife	Male	28	No	100	100	100	100	100	Able to read whole sentence		Not at all	Less than once a week	Less than once a week	Yes, public	Wood	0 PPM (no iodine)
3331 2	31	2	784179	24	20-24	Eastern	Rural	Secondary	1	Tube well or borehole	15	Ventilated Improved Pit latrine (VIP)	No	Yes	Yes	No	No	No	No	Earth, sand	Bamboo with mud	Palm / bamboo	Islam	Ewe	7	Usual resident	6	3	1	Eastern	Rural	Incomplete secondary	Wife	Male	28	No	100	100	100	100	100	Able to read whole sentence		Not at all	Less than once a week	Less than once a week	Yes, public	Wood	0 PPM (no iodine)
3331 2	31	2	784179	24	20-24	Eastern	Rural	Secondary	1	Tube well or borehole	15	Ventilated Improved Pit latrine (VIP)	No	Yes	Yes	No	No	No	No	Earth, sand	Bamboo with mud	Palm / bamboo	Islam	Ewe	7	Usual resident	6	3	1	Eastern	Rural	Incomplete secondary	Wife	Male	28	No	100	100	100	100	100	Able to read whole sentence		Not at all	Less than once a week	Less than once a week	Yes, public	Wood	0 PPM (no iodine)
34 2 2	2	2	389367	44	40-44	Eastern	Rural	Primary	1	River/dam/lake/ponds/stream/canal/irrigation channel	30	No facility/bush/field	No	Yes	No	No	No	No	No	Earth, sand	Stone with mud	Thatch / palm leaf	Pentecostal/charismatic	Ga/Dangme	1	Usual resident	8	1	1	Eastern	Rural	Incomplete primary	Wife	Male	60	No	100	100	100	100	100	Cannot read at all		Not at all	At least once a week	Not at all		Wood	0 PPM (no iodine)
34 3 5	3	5	389367	19	15-19	Eastern	Rural	Secondary	6	Unprotected well	20	Pit latrine without slab/open pit	No	Yes	No	No	Yes	No	No	Cement	Bricks	Palm / bamboo	Catholic	Ewe	12	Usual resident	7	1	2	Eastern	Rural	Complete secondary	Daughter-in-law	Male	56	No	100	100	100	100	100	Able to read whole sentence		Not at all	At least once a week	Less than once a week	No	Wood	0 PPM (no iodine)
34 4 1	4	1	389367	34	30-34	Eastern	Rural	No education		River/dam/lake/ponds/stream/canal/irrigation channel	30	No facility/bush/field	No	No	No	No	No	No	No	Earth, sand	Stone with mud	Thatch / palm leaf	Pentecostal/charismatic	Ewe	0	Usual resident	6	1	1	Eastern	Rural	No education	Head	Female	34	No	100	100	100	100	100	Cannot read at all		Not at all	Less than once a week	Not at all		Wood	Below 15 PPM
34 5 2	5	2	389367	41	40-44	Eastern	Rural	No education		River/dam/lake/ponds/stream/canal/irrigation channel	30	No facility/bush/field	No	Yes	No	No	Yes	No	No	Earth, sand	Stone with mud	Thatch / palm leaf	Other Christian	Ewe	0	Usual resident	10	1	1	Eastern	Rural	No education	Wife	Male	45	No	100	100	100	100	100	Cannot read at all		Not at all	At least once a week	Not at all		Wood	No salt
34 8 1	8	1	389367	34	30-34	Eastern	Rural	No education		Unprotected well	90	No facility/bush/field	No	Yes	Yes	No	No	No	No	Linoleum/rubber carpet	Bricks	Asbestos/slate roofing sheets	Other Christian	Ewe	0	Usual resident	12	3	2	Eastern	Rural	No education	Head	Female	34	No	100	100	100	100	100	Cannot read at all		Not at all	Not at all	Less than once a week		Wood	0 PPM (no iodine)
34 8 1	8	1	389367	34	30-34	Eastern	Rural	No education		Unprotected well	90	No facility/bush/field	No	Yes	Yes	No	No	No	No	Linoleum/rubber carpet	Bricks	Asbestos/slate roofing sheets	Other Christian	Ewe	0	Usual resident	12	3	2	Eastern	Rural	No education	Head	Female	34	No	100	100	100	100	100	Cannot read at all		Not at all	Not at all	Less than once a week		Wood	0 PPM (no iodine)
34 8 1	8	1	389367	34	30-34	Eastern	Rural	No education		Unprotected well	90	No facility/bush/field	No	Yes	Yes	No	No	No	No	Linoleum/rubber carpet	Bricks	Asbestos/slate roofing sheets	Other Christian	Ewe	0	Usual resident	12	3	2	Eastern	Rural	No education	Head	Female	34	No	100	100	100	100	100	Cannot read at all		Not at all	Not at all	Less than once a week		Wood	0 PPM (no iodine)
34 8 3	8	3	389367	17	15-19	Eastern	Rural	Primary	3	Unprotected well	90	No facility/bush/field	No	Yes	Yes	No	No	No	No	Linoleum/rubber carpet	Bricks	Asbestos/slate roofing sheets	Other Christian	Ewe	3	Usual resident	12	3	2	Eastern	Rural	Incomplete primary	Daughter	Female	34	No	100	100	100	100	100	Cannot read at all		Not at all	Not at all	Not at all		Wood	0 PPM (no iodine)
3411 2	11	2	389367	45	45-49	Eastern	Rural	Primary	6	River/dam/lake/ponds/stream/canal/irrigation channel	30	No facility/bush/field	No	Yes	No	No	Yes	Yes	No	Cement	Dirt	Asbestos/slate roofing sheets	Other Christian	Ewe	6	Usual resident	5	1	1	Eastern	Rural	Complete primary	Wife	Male	48	No	100	100	100	100	100	Cannot read at all		Not at all	Less than once a week	Not at all		Wood	0 PPM (no iodine)
3412 2	12	2	389367	21	20-24	Eastern	Rural	Primary	3	River/dam/lake/ponds/stream/canal/irrigation channel	45	Hanging toilet/latrine	No	Yes	No	No	Yes	No	No	Earth, sand	Stone with mud	Thatch / palm leaf	Other Christian	Ewe	3	Usual resident	3	1	1	Eastern	Rural	Incomplete primary	Wife	Male	42	No	100	100	100	100	100	Cannot read at all		Not at all	At least once a week	Not at all	No	Wood	No salt
3413 1	13	1	389367	27	25-29	Eastern	Rural	Secondary	1	Unprotected well	40	No facility/bush/field	No	No	No	No	No	No	No	Cement	Bricks	Asbestos/slate roofing sheets	Other Christian	Ewe	7	Usual resident	5	3	1	Eastern	Rural	Incomplete secondary	Head	Female	27	No	100	100	100	100	100	Able to read whole sentence		Not at all	Less than once a week	Not at all		Wood	Below 15 PPM
3413 1	13	1	389367	27	25-29	Eastern	Rural	Secondary	1	Unprotected well	40	No facility/bush/field	No	No	No	No	No	No	No	Cement	Bricks	Asbestos/slate roofing sheets	Other Christian	Ewe	7	Usual resident	5	3	1	Eastern	Rural	Incomplete secondary	Head	Female	27	No	100	100	100	100	100	Able to read whole sentence		Not at all	Less than once a week	Not at all		Wood	Below 15 PPM
3413 1	13	1	389367	27	25-29	Eastern	Rural	Secondary	1	Unprotected well	40	No facility/bush/field	No	No	No	No	No	No	No	Cement	Bricks	Asbestos/slate roofing sheets	Other Christian	Ewe	7	Usual resident	5	3	1	Eastern	Rural	Incomplete secondary	Head	Female	27	No	100	100	100	100	100	Able to read whole sentence		Not at all	Less than once a week	Not at all		Wood	Below 15 PPM
3421 2	21	2	389367	26	25-29	Eastern	Rural	Secondary	1	River/dam/lake/ponds/stream/canal/irrigation channel	60	Pit latrine without slab/open pit	No	Yes	No	No	Yes	No	No	Earth, sand	Dirt	Thatch / palm leaf	Other Christian	Ewe	7	Usual resident	10	6	2	Eastern	Rural	Incomplete secondary	Wife	Male	35	No	100	100	100	100	100	Able to read whole sentence		Not at all	At least once a week	Not at all	Yes, other household only	Wood	0 PPM (no iodine)
3421 2	21	2	389367	26	25-29	Eastern	Rural	Secondary	1	River/dam/lake/ponds/stream/canal/irrigation channel	60	Pit latrine without slab/open pit	No	Yes	No	No	Yes	No	No	Earth, sand	Dirt	Thatch / palm leaf	Other Christian	Ewe	7	Usual resident	10	6	2	Eastern	Rural	Incomplete secondary	Wife	Male	35	No	100	100	100	100	100	Able to read whole sentence		Not at all	At least once a week	Not at all	Yes, other household only	Wood	0 PPM (no iodine)
3421 6	21	6	389367	26	25-29	Eastern	Rural	No education		River/dam/lake/ponds/stream/canal/irrigation channel	60	Pit latrine without slab/open pit	No	Yes	No	No	Yes	No	No	Earth, sand	Dirt	Thatch / palm leaf	No religion	Ewe	0	Usual resident	10	6	2	Eastern	Rural	No education	Wife	Male	35	No	100	100	100	100	100	Cannot read at all		Not at all	At least once a week	Not at all	Yes, other household only	Wood	0 PPM (no iodine)
3421 6	21	6	389367	26	25-29	Eastern	Rural	No education		River/dam/lake/ponds/stream/canal/irrigation channel	60	Pit latrine without slab/open pit	No	Yes	No	No	Yes	No	No	Earth, sand	Dirt	Thatch / palm leaf	No religion	Ewe	0	Usual resident	10	6	2	Eastern	Rural	No education	Wife	Male	35	No	100	100	100	100	100	Cannot read at all		Not at all	At least once a week	Not at all	Yes, other household only	Wood	0 PPM (no iodine)
3421 6	21	6	389367	26	25-29	Eastern	Rural	No education		River/dam/lake/ponds/stream/canal/irrigation channel	60	Pit latrine without slab/open pit	No	Yes	No	No	Yes	No	No	Earth, sand	Dirt	Thatch / palm leaf	No religion	Ewe	0	Usual resident	10	6	2	Eastern	Rural	No education	Wife	Male	35	No	100	100	100	100	100	Cannot read at all		Not at all	At least once a week	Not at all	Yes, other household only	Wood	0 PPM (no iodine)
3430 2	30	2	389367	35	35-39	Eastern	Rural	Primary	6	Public tap/standpipe	On premises	No facility/bush/field	No	No	No	No	Yes	Yes	Yes	Cement	Cement blocks	Asbestos/slate roofing sheets	Catholic	Ewe	6	Usual resident	7	1	2	Eastern	Rural	Complete primary	Wife	Male	37	No	100	100	100	100	100	Cannot read at all		Not at all	At least once a week	Not at all		Wood	0 PPM (no iodine)
3432 2	32	2	389367	36	35-39	Eastern	Rural	Primary	5	River/dam/lake/ponds/stream/canal/irrigation channel	10	Pit latrine with slab	No	Yes	No	No	No	No	No	Earth, sand	Stone with mud	Thatch / palm leaf	Pentecostal/charismatic	Ewe	5	Usual resident	11	3	3	Eastern	Rural	Incomplete primary	Wife	Male	52	No	100	100	100	100	100	Cannot read at all		Not at all	Less than once a week	Not at all	No	Wood	0 PPM (no iodine)
3432 2	32	2	389367	36	35-39	Eastern	Rural	Primary	5	River/dam/lake/ponds/stream/canal/irrigation channel	10	Pit latrine with slab	No	Yes	No	No	No	No	No	Earth, sand	Stone with mud	Thatch / palm leaf	Pentecostal/charismatic	Ewe	5	Usual resident	11	3	3	Eastern	Rural	Incomplete primary	Wife	Male	52	No	100	100	100	100	100	Cannot read at all		Not at all	Less than once a week	Not at all	No	Wood	0 PPM (no iodine)
35 6 2	6	2	1715453	33	30-34	Greater Accra	Urban	Secondary	3	Public tap/standpipe	15	Flush to septic tank	Yes	No	No	No	No	No	No	Cement	Plywood	Asbestos/slate roofing sheets	Other Christian	Ewe	9	Usual resident	4	2	1	Greater Accra	Urban	Incomplete secondary	Wife	Male	31	No	100	100	100	100	100	Able to read whole sentence		Not at all	Less than once a week	Not at all	Yes, public	Charcoal	Below 15 PPM
35 6 2	6	2	1715453	33	30-34	Greater Accra	Urban	Secondary	3	Public tap/standpipe	15	Flush to septic tank	Yes	No	No	No	No	No	No	Cement	Plywood	Asbestos/slate roofing sheets	Other Christian	Ewe	9	Usual resident	4	2	1	Greater Accra	Urban	Incomplete secondary	Wife	Male	31	No	100	100	100	100	100	Able to read whole sentence		Not at all	Less than once a week	Not at all	Yes, public	Charcoal	Below 15 PPM
35 7 2	7	2	1715453	25	25-29	Greater Accra	Urban	Secondary	3	Sachet water	0	Flush to septic tank	Yes	Yes	Yes	Yes	Yes	No	Yes	Ceramic/marble/porcelain tiles / terrazo	Cement	Asbestos/slate roofing sheets	Pentecostal/charismatic	Ewe	9	Usual resident	4	2	1	Greater Accra	Urban	Incomplete secondary	Wife	Male	29	No	100	100	100	100	100	Able to read whole sentence		At least once a week	Less than once a week	At least once a week	Yes, public	LPG	15 PPM and above
35 7 2	7	2	1715453	25	25-29	Greater Accra	Urban	Secondary	3	Sachet water	0	Flush to septic tank	Yes	Yes	Yes	Yes	Yes	No	Yes	Ceramic/marble/porcelain tiles / terrazo	Cement	Asbestos/slate roofing sheets	Pentecostal/charismatic	Ewe	9	Usual resident	4	2	1	Greater Accra	Urban	Incomplete secondary	Wife	Male	29	No	100	100	100	100	100	Able to read whole sentence		At least once a week	Less than once a week	At least once a week	Yes, public	LPG	15 PPM and above
3510 2	10	2	1715453	36	35-39	Greater Accra	Urban	Secondary	3	Public tap/standpipe	1	Ventilated Improved Pit latrine (VIP)	Yes	Yes	Yes	Yes	No	No	No	Cement	Cement	Asbestos/slate roofing sheets	Methodist	Akan	9	Usual resident	7	2	1	Greater Accra	Urban	Incomplete secondary	Wife	Male	39	No	100	100	100	100	100	Able to read whole sentence		Not at all	At least once a week	At least once a week	Yes, public	Charcoal	0 PPM (no iodine)
3510 2	10	2	1715453	36	35-39	Greater Accra	Urban	Secondary	3	Public tap/standpipe	1	Ventilated Improved Pit latrine (VIP)	Yes	Yes	Yes	Yes	No	No	No	Cement	Cement	Asbestos/slate roofing sheets	Methodist	Akan	9	Usual resident	7	2	1	Greater Accra	Urban	Incomplete secondary	Wife	Male	39	No	100	100	100	100	100	Able to read whole sentence		Not at all	At least once a week	At least once a week	Yes, public	Charcoal	0 PPM (no iodine)
3520 2	20	2	1715453	32	30-34	Greater Accra	Urban	Primary	6	Sachet water	0	Flush to pit latrine	Yes	Yes	Yes	No	No	No	Yes	Cement	Wood planks / shingles	Asbestos/slate roofing sheets	Pentecostal/charismatic	Ewe	6	Usual resident	3	1	1	Greater Accra	Urban	Complete primary	Wife	Male	36	No	100	100	100	100	100	Cannot read at all		Not at all	At least once a week	At least once a week	Yes, public	Charcoal	0 PPM (no iodine)
3521 2	21	2	1715453	27	25-29	Greater Accra	Urban	Primary	6	Sachet water	0	Flush to septic tank	Yes	Yes	Yes	No	No	No	No	Linoleum/rubber carpet	Cement	Metal	Other Christian	Ga/Dangme	6	Usual resident	4	2	1	Greater Accra	Urban	Complete primary	Wife	Male	32	No	100	100	100	100	100	Cannot read at all		Not at all	Less than once a week	At least once a week	Yes, public	LPG	0 PPM (no iodine)
3521 2	21	2	1715453	27	25-29	Greater Accra	Urban	Primary	6	Sachet water	0	Flush to septic tank	Yes	Yes	Yes	No	No	No	No	Linoleum/rubber carpet	Cement	Metal	Other Christian	Ga/Dangme	6	Usual resident	4	2	1	Greater Accra	Urban	Complete primary	Wife	Male	32	No	100	100	100	100	100	Cannot read at all		Not at all	Less than once a week	At least once a week	Yes, public	LPG	0 PPM (no iodine)
3523 2	23	2	1715453	32	30-34	Greater Accra	Urban	Secondary	3	Sachet water	0	Flush to pit latrine	Yes	Yes	Yes	Yes	No	No	No	Cement	Cement	Asbestos/slate roofing sheets	Pentecostal/charismatic	Ga/Dangme	9	Usual resident	3	1	1	Greater Accra	Urban	Incomplete secondary	Wife	Male	32	No	100	100	100	100	100	Able to read whole sentence		Less than once a week	Less than once a week	At least once a week	Yes, public	LPG	15 PPM and above
3524 2	24	2	1715453	38	35-39	Greater Accra	Urban	Secondary	3	Public tap/standpipe	30	Flush to septic tank	Yes	No	Yes	No	No	No	Yes	Wood planks	Plywood	Asbestos/slate roofing sheets	Other Christian	Akan	9	Usual resident	5	1	2	Greater Accra	Urban	Incomplete secondary	Wife	Male	40	No	100	100	100	100	100	Able to read whole sentence		Not at all	Not at all	Not at all	Yes, public	LPG	15 PPM and above
3525 2	25	2	1715453	31	30-34	Greater Accra	Urban	Secondary	3	Piped to yard/plot	On premises	Flush to pit latrine	Yes	Yes	Yes	Yes	No	No	No	Woolen carpets/ synthetic carpet	Cement	Asbestos/slate roofing sheets	Other Christian	Akan	9	Usual resident	3	1	1	Greater Accra	Urban	Incomplete secondary	Wife	Male	37	No	100	100	100	100	100	Able to read only parts of sentence		Not at all	At least once a week	At least once a week	Yes, public	LPG	15 PPM and above
3529 2	29	2	1715453	33	30-34	Greater Accra	Urban	Secondary	6	Sachet water	1	Flush to septic tank	Yes	Yes	Yes	No	No	No	No	Ceramic/marble/porcelain tiles / terrazo	Other	Asbestos/slate roofing sheets	Other Christian	Ga/Dangme	15	Usual resident	3	1	1	Greater Accra	Urban	Complete secondary	Wife	Male	37	No	100	100	100	100	100	Able to read whole sentence		Less than once a week	At least once a week	At least once a week	Yes, public	LPG	Below 15 PPM
3531 2	31	2	1715453	46	45-49	Greater Accra	Urban	Secondary	4	Sachet water	1	Flush to septic tank	Yes	No	Yes	No	No	No	No	Cement	Cement	Asbestos/slate roofing sheets	Other Christian	Ga/Dangme	10	Usual resident	6	1	1	Greater Accra	Urban	Incomplete secondary	Wife	Male	43	No	100	100	100	100	100	Cannot read at all		Not at all	Not at all	At least once a week	Yes, public	Charcoal	No salt
3532 2	32	2	1715453	35	35-39	Greater Accra	Urban	Secondary	6	Sachet water	0	Flush to pit latrine	Yes	Yes	Yes	Yes	No	No	Yes	Linoleum/rubber carpet	Cement	Asbestos/slate roofing sheets	Presbyterian	Akan	15	Usual resident	4	1	1	Greater Accra	Urban	Complete secondary	Wife	Male	38	No	100	100	100	100	100	Able to read whole sentence		Less than once a week	At least once a week	At least once a week	Yes, public	LPG	15 PPM and above
36 3 2	3	2	1059358	24	20-24	Central	Urban	Secondary	1	Public tap/standpipe	5	Ventilated Improved Pit latrine (VIP)	No	No	Yes	No	No	No	No	Cement	Cement	Asbestos/slate roofing sheets	Other Christian	Akan	7	Usual resident	4	2	1	Central	Urban	Incomplete secondary	Wife	Male	33	No	100	100	100	100	100	Able to read only parts of sentence		At least once a week	At least once a week	At least once a week	Yes, public	Charcoal	No salt
36 4 1	4	1	1059358	28	25-29	Central	Urban	Primary	6	Piped to yard/plot	On premises	Ventilated Improved Pit latrine (VIP)	Yes	Yes	Yes	No	No	No	No	Woolen carpets/ synthetic carpet	Cement blocks	Asbestos/slate roofing sheets	Pentecostal/charismatic	Akan	6	Usual resident	4	1	1	Central	Urban	Complete primary	Head	Female	28	No	100	100	100	100	100	Cannot read at all		Not at all	At least once a week	Not at all	Yes, other household only	Charcoal	15 PPM and above
3616 2	16	2	1059358	26	25-29	Central	Urban	Secondary	6	Piped to yard/plot	On premises	Flush to septic tank	Yes	Yes	Yes	Yes	No	No	No	Cement	Cement blocks	Asbestos/slate roofing sheets	Pentecostal/charismatic	Akan	15	Usual resident	2	0	1	Central	Urban	Complete secondary	Wife	Male	30	No	100	100	100	100	100	Able to read whole sentence		Not at all	Less than once a week	Less than once a week	Yes, other household only	LPG	15 PPM and above
3620 2	20	2	1059358	40	40-44	Central	Urban	Secondary	3	Public tap/standpipe	10	Pit latrine without slab/open pit	Yes	No	Yes	No	Yes	No	No	Woolen carpets/ synthetic carpet	Cement	Asbestos/slate roofing sheets	Pentecostal/charismatic	Akan	9	Usual resident	7	1	1	Central	Urban	Incomplete secondary	Wife	Male	50	No	100	100	100	100	100	Able to read whole sentence		Not at all	Not at all	At least once a week	Yes, other household only	Charcoal	Below 15 PPM
3627 1	27	1	1059358	27	25-29	Central	Urban	Secondary	1	Public tap/standpipe	10	Pit latrine with slab	Yes	No	No	No	No	No	No	Cement	Cement blocks	Asbestos/slate roofing sheets	Other Christian	Akan	7	Usual resident	4	2	1	Central	Urban	Incomplete secondary	Head	Female	27	No	100	100	100	100	100	Cannot read at all		Not at all	Less than once a week	At least once a week	Yes, other household only	Charcoal	0 PPM (no iodine)
3627 1	27	1	1059358	27	25-29	Central	Urban	Secondary	1	Public tap/standpipe	10	Pit latrine with slab	Yes	No	No	No	No	No	No	Cement	Cement blocks	Asbestos/slate roofing sheets	Other Christian	Akan	7	Usual resident	4	2	1	Central	Urban	Incomplete secondary	Head	Female	27	No	100	100	100	100	100	Cannot read at all		Not at all	Less than once a week	At least once a week	Yes, other household only	Charcoal	0 PPM (no iodine)
37 1 1	1	1	1147211	30	30-34	Central	Rural	Secondary	2	Tube well or borehole	7	Ventilated Improved Pit latrine (VIP)	Yes	No	No	No	No	No	No	Cement	Cement blocks	Asbestos/slate roofing sheets	Other Christian	Akan	8	Usual resident	2	1	1	Central	Rural	Incomplete secondary	Head	Female	30	No	100	100	100	100	100	Able to read only parts of sentence		Not at all	At least once a week	At least once a week	Yes, other household only	Wood	0 PPM (no iodine)
37 2 2	2	2	1147211	42	40-44	Central	Rural	No education		River/dam/lake/ponds/stream/canal/irrigation channel	10	Pit latrine without slab/open pit	Yes	Yes	No	No	No	No	No	Cement	Bamboo with mud	Asbestos/slate roofing sheets	Methodist	Akan	0	Usual resident	10	2	1	Central	Rural	No education	Wife	Male	63	No	100	100	100	100	100	Cannot read at all		Not at all	Not at all	Not at all	Yes, public	Wood	0 PPM (no iodine)
37 2 2	2	2	1147211	42	40-44	Central	Rural	No education		River/dam/lake/ponds/stream/canal/irrigation channel	10	Pit latrine without slab/open pit	Yes	Yes	No	No	No	No	No	Cement	Bamboo with mud	Asbestos/slate roofing sheets	Methodist	Akan	0	Usual resident	10	2	1	Central	Rural	No education	Wife	Male	63	No	100	100	100	100	100	Cannot read at all		Not at all	Not at all	Not at all	Yes, public	Wood	0 PPM (no iodine)
3715 2	15	2	1147211	48	45-49	Central	Rural	No education		River/dam/lake/ponds/stream/canal/irrigation channel	9	Pit latrine with slab	Yes	Yes	Yes	No	No	No	No	Cement	Cement blocks	Metal	No religion	Akan	0	Usual resident	8	1	1	Central	Rural	No education	Wife	Male	38	No	100	100	100	100	100	Cannot read at all		Not at all	At least once a week	At least once a week	Yes, public	Wood	0 PPM (no iodine)
3716 2	16	2	1147211	27	25-29	Central	Rural	No education		River/dam/lake/ponds/stream/canal/irrigation channel	5	Pit latrine with slab	Yes	Yes	Yes	No	No	No	No	Cement	Bricks	Asbestos/slate roofing sheets	Methodist	Akan	0	Usual resident	4	2	1	Central	Rural	No education	Wife	Male	30	No	100	100	100	100	100	Cannot read at all		Not at all	At least once a week	At least once a week	Yes, public	Wood	0 PPM (no iodine)
3716 2	16	2	1147211	27	25-29	Central	Rural	No education		River/dam/lake/ponds/stream/canal/irrigation channel	5	Pit latrine with slab	Yes	Yes	Yes	No	No	No	No	Cement	Bricks	Asbestos/slate roofing sheets	Methodist	Akan	0	Usual resident	4	2	1	Central	Rural	No education	Wife	Male	30	No	100	100	100	100	100	Cannot read at all		Not at all	At least once a week	At least once a week	Yes, public	Wood	0 PPM (no iodine)
3718 1	18	1	1147211	30	30-34	Central	Rural	No education		River/dam/lake/ponds/stream/canal/irrigation channel	20	Pit latrine with slab	Yes	No	No	No	No	No	No	Earth, sand	Bamboo with mud	Palm / bamboo	Other Christian	Akan	0	Usual resident	4	1	1	Central	Rural	No education	Head	Female	30	No	100	100	100	100	100	Cannot read at all		Not at all	At least once a week	At least once a week	Yes, public	Wood	0 PPM (no iodine)
3723 2	23	2	1147211	25	25-29	Central	Rural	Secondary	2	River/dam/lake/ponds/stream/canal/irrigation channel	10	Pit latrine with slab	Yes	No	No	No	No	No	No	Earth, sand	Stone with mud	Asbestos/slate roofing sheets	Other Christian	Akan	8	Usual resident	7	3	2	Central	Rural	Incomplete secondary	Daughter	Female	57	No	100	100	100	100	100	Able to read whole sentence		Less than once a week	At least once a week	At least once a week	Yes, public	Wood	0 PPM (no iodine)
3723 2	23	2	1147211	25	25-29	Central	Rural	Secondary	2	River/dam/lake/ponds/stream/canal/irrigation channel	10	Pit latrine with slab	Yes	No	No	No	No	No	No	Earth, sand	Stone with mud	Asbestos/slate roofing sheets	Other Christian	Akan	8	Usual resident	7	3	2	Central	Rural	Incomplete secondary	Daughter	Female	57	No	100	100	100	100	100	Able to read whole sentence		Less than once a week	At least once a week	At least once a week	Yes, public	Wood	0 PPM (no iodine)
3723 3	23	3	1147211	23	20-24	Central	Rural	Secondary	3	River/dam/lake/ponds/stream/canal/irrigation channel	10	Pit latrine with slab	Yes	No	No	No	No	No	No	Earth, sand	Stone with mud	Asbestos/slate roofing sheets	Pentecostal/charismatic	Akan	9	Usual resident	7	3	2	Central	Rural	Incomplete secondary	Daughter	Female	57	No	100	100	100	100	100	Able to read whole sentence		Not at all	At least once a week	Not at all	Yes, public	Wood	0 PPM (no iodine)
3726 2	26	2	1147211	35	35-39	Central	Rural	No education		River/dam/lake/ponds/stream/canal/irrigation channel	5	Pit latrine with slab	No	Yes	No	No	No	No	No	Cement	Bricks	Asbestos/slate roofing sheets	Other Christian	Akan	0	Usual resident	6	2	1	Central	Rural	No education	Wife	Male	39	No	100	100	100	100	100	Cannot read at all		Not at all	At least once a week	At least once a week	Yes, other household only	Wood	0 PPM (no iodine)
3726 2	26	2	1147211	35	35-39	Central	Rural	No education		River/dam/lake/ponds/stream/canal/irrigation channel	5	Pit latrine with slab	No	Yes	No	No	No	No	No	Cement	Bricks	Asbestos/slate roofing sheets	Other Christian	Akan	0	Usual resident	6	2	1	Central	Rural	No education	Wife	Male	39	No	100	100	100	100	100	Cannot read at all		Not at all	At least once a week	At least once a week	Yes, other household only	Wood	0 PPM (no iodine)
3728 2	28	2	1147211	32	30-34	Central	Rural	Secondary	3	Tube well or borehole	5	Pit latrine with slab	No	Yes	No	No	No	No	No	Earth, sand	Bamboo with mud	Asbestos/slate roofing sheets	Other Christian	Akan	9	Usual resident	6	2	1	Central	Rural	Incomplete secondary	Wife	Male	40	No	100	100	100	100	100	Able to read only parts of sentence		Not at all	At least once a week	Less than once a week	Yes, other household only	Wood	0 PPM (no iodine)
3728 2	28	2	1147211	32	30-34	Central	Rural	Secondary	3	Tube well or borehole	5	Pit latrine with slab	No	Yes	No	No	No	No	No	Earth, sand	Bamboo with mud	Asbestos/slate roofing sheets	Other Christian	Akan	9	Usual resident	6	2	1	Central	Rural	Incomplete secondary	Wife	Male	40	No	100	100	100	100	100	Able to read only parts of sentence		Not at all	At least once a week	Less than once a week	Yes, other household only	Wood	0 PPM (no iodine)
3732 2	32	2	1147211	37	35-39	Central	Rural	Primary	4	River/dam/lake/ponds/stream/canal/irrigation channel	15	Pit latrine with slab	Yes	No	No	No	No	No	No	Cement	Bricks	Asbestos/slate roofing sheets	Methodist	Akan	4	Usual resident	8	2	2	Central	Rural	Incomplete primary	Wife	Male	45	No	100	100	100	100	100	Cannot read at all		Not at all	Less than once a week	Less than once a week	Yes, public	Wood	0 PPM (no iodine)
3732 2	32	2	1147211	37	35-39	Central	Rural	Primary	4	River/dam/lake/ponds/stream/canal/irrigation channel	15	Pit latrine with slab	Yes	No	No	No	No	No	No	Cement	Bricks	Asbestos/slate roofing sheets	Methodist	Akan	4	Usual resident	8	2	2	Central	Rural	Incomplete primary	Wife	Male	45	No	100	100	100	100	100	Cannot read at all		Not at all	Less than once a week	Less than once a week	Yes, public	Wood	0 PPM (no iodine)
3832 1	32	1	908656	40	40-44	Western	Urban	Secondary	4	Sachet water	0	Flush to piped sewer system	Yes	Yes	Yes	Yes	No	No	No	Ceramic/marble/porcelain tiles / terrazo	Cement	Asbestos/slate roofing sheets	Pentecostal/charismatic	Akan	10	Usual resident	4	1	1	Western	Urban	Incomplete secondary	Head	Female	40	No	100	100	100	100	100	Able to read only parts of sentence		Not at all	At least once a week	At least once a week	No	LPG	Below 15 PPM
39 1 2	1	2	1000962	34	30-34	Northern	Urban	Primary	2	Public tap/standpipe	20	Ventilated Improved Pit latrine (VIP)	Yes	Yes	Yes	No	No	Yes	No	Linoleum/rubber carpet	Cement	Metal	Islam	Mole-Dagbani	2	Usual resident	6	3	1	Northern	Urban	Incomplete primary	Wife	Male	34	No	100	100	100	100	100	Cannot read at all		Not at all	At least once a week	At least once a week	Yes, public	Wood	Below 15 PPM
39 1 2	1	2	1000962	34	30-34	Northern	Urban	Primary	2	Public tap/standpipe	20	Ventilated Improved Pit latrine (VIP)	Yes	Yes	Yes	No	No	Yes	No	Linoleum/rubber carpet	Cement	Metal	Islam	Mole-Dagbani	2	Usual resident	6	3	1	Northern	Urban	Incomplete primary	Wife	Male	34	No	100	100	100	100	100	Cannot read at all		Not at all	At least once a week	At least once a week	Yes, public	Wood	Below 15 PPM
39 1 2	1	2	1000962	34	30-34	Northern	Urban	Primary	2	Public tap/standpipe	20	Ventilated Improved Pit latrine (VIP)	Yes	Yes	Yes	No	No	Yes	No	Linoleum/rubber carpet	Cement	Metal	Islam	Mole-Dagbani	2	Usual resident	6	3	1	Northern	Urban	Incomplete primary	Wife	Male	34	No	100	100	100	100	100	Cannot read at all		Not at all	At least once a week	At least once a week	Yes, public	Wood	Below 15 PPM
39 4 2	4	2	1000962	24	20-24	Northern	Urban	No education		Public tap/standpipe	15	Ventilated Improved Pit latrine (VIP)	Yes	Yes	Yes	No	Yes	No	No	Cement	Stone with mud	Metal	Islam	Mole-Dagbani	0	Usual resident	3	1	1	Northern	Urban	No education	Wife	Male	27	No	100	100	100	100	100	Cannot read at all		Not at all	At least once a week	At least once a week	Yes, public	Wood	Below 15 PPM
39 5 2	5	2	1000962	30	30-34	Northern	Urban	No education		Public tap/standpipe	18	Ventilated Improved Pit latrine (VIP)	Yes	Yes	Yes	No	Yes	No	No	Cement	Dirt	Metal	Islam	Mole-Dagbani	0	Usual resident	5	1	1	Northern	Urban	No education	Wife	Male	39	No	100	100	100	100	100	Cannot read at all		Not at all	At least once a week	At least once a week	Yes, public	Wood	15 PPM and above
39 8 2	8	2	1000962	32	30-34	Northern	Urban	No education		Public tap/standpipe	30	Ventilated Improved Pit latrine (VIP)	Yes	Yes	Yes	No	Yes	Yes	No	Cement	Cement	Metal	Islam	Mole-Dagbani	0	Usual resident	12	3	2	Northern	Urban	No education	Wife	Male	43	No	100	100	100	100	100	Cannot read at all		Not at all	Less than once a week	Less than once a week	Yes, public	Wood	15 PPM and above
39 8 2	8	2	1000962	32	30-34	Northern	Urban	No education		Public tap/standpipe	30	Ventilated Improved Pit latrine (VIP)	Yes	Yes	Yes	No	Yes	Yes	No	Cement	Cement	Metal	Islam	Mole-Dagbani	0	Usual resident	12	3	2	Northern	Urban	No education	Wife	Male	43	No	100	100	100	100	100	Cannot read at all		Not at all	Less than once a week	Less than once a week	Yes, public	Wood	15 PPM and above
39 8 7	8	7	1000962	25	25-29	Northern	Urban	No education		Public tap/standpipe	30	Ventilated Improved Pit latrine (VIP)	Yes	Yes	Yes	No	Yes	Yes	No	Cement	Cement	Metal	Islam	Mole-Dagbani	0	Usual resident	12	3	2	Northern	Urban	No education	Wife	Male	43	No	100	100	100	100	100	Cannot read at all		Not at all	Not at all	Less than once a week	Yes, public	Wood	15 PPM and above
39 8 7	8	7	1000962	25	25-29	Northern	Urban	No education		Public tap/standpipe	30	Ventilated Improved Pit latrine (VIP)	Yes	Yes	Yes	No	Yes	Yes	No	Cement	Cement	Metal	Islam	Mole-Dagbani	0	Usual resident	12	3	2	Northern	Urban	No education	Wife	Male	43	No	100	100	100	100	100	Cannot read at all		Not at all	Not at all	Less than once a week	Yes, public	Wood	15 PPM and above
39 8 7	8	7	1000962	25	25-29	Northern	Urban	No education		Public tap/standpipe	30	Ventilated Improved Pit latrine (VIP)	Yes	Yes	Yes	No	Yes	Yes	No	Cement	Cement	Metal	Islam	Mole-Dagbani	0	Usual resident	12	3	2	Northern	Urban	No education	Wife	Male	43	No	100	100	100	100	100	Cannot read at all		Not at all	Not at all	Less than once a week	Yes, public	Wood	15 PPM and above
39 9 1	9	1	1000962	30	30-34	Northern	Urban	Higher	2	Public tap/standpipe	15	Ventilated Improved Pit latrine (VIP)	Yes	No	No	No	No	No	No	Cement	Dirt	Metal	Islam	Mole-Dagbani	14	Usual resident	2	1	1	Northern	Urban	Higher	Head	Female	30	No	100	100	100	100	100	Able to read whole sentence		Less than once a week	Less than once a week	Less than once a week	Yes, public	Wood	15 PPM and above
39 9 1	9	1	1000962	30	30-34	Northern	Urban	Higher	2	Public tap/standpipe	15	Ventilated Improved Pit latrine (VIP)	Yes	No	No	No	No	No	No	Cement	Dirt	Metal	Islam	Mole-Dagbani	14	Usual resident	2	1	1	Northern	Urban	Higher	Head	Female	30	No	100	100	100	100	100	Able to read whole sentence		Less than once a week	Less than once a week	Less than once a week	Yes, public	Wood	15 PPM and above
3910 3	10	3	1000962	37	35-39	Northern	Urban	No education		Public tap/standpipe	30	Ventilated Improved Pit latrine (VIP)	Yes	No	Yes	No	Yes	No	No	Cement	Cement	Thatch / palm leaf	Islam	Mole-Dagbani	0	Usual resident	4	1	2	Northern	Urban	No education	Wife	Male	41	No	100	100	100	100	100	Able to read only parts of sentence		Not at all	At least once a week	At least once a week	Yes, public	Wood	Below 15 PPM
3911 1	11	1	1000962	32	30-34	Northern	Urban	No education		Piped to yard/plot	On premises	Ventilated Improved Pit latrine (VIP)	Yes	Yes	Yes	No	No	No	No	Cement	Cement	Metal	Islam	Mole-Dagbani	0	Usual resident	5	2	1	Northern	Urban	No education	Head	Female	32	No	100	100	100	100	100	Cannot read at all		Not at all	At least once a week	At least once a week	Yes, public	Charcoal	Below 15 PPM
3911 1	11	1	1000962	32	30-34	Northern	Urban	No education		Piped to yard/plot	On premises	Ventilated Improved Pit latrine (VIP)	Yes	Yes	Yes	No	No	No	No	Cement	Cement	Metal	Islam	Mole-Dagbani	0	Usual resident	5	2	1	Northern	Urban	No education	Head	Female	32	No	100	100	100	100	100	Cannot read at all		Not at all	At least once a week	At least once a week	Yes, public	Charcoal	Below 15 PPM
3915 2	15	2	1000962	40	40-44	Northern	Urban	No education		Public tap/standpipe	25	Ventilated Improved Pit latrine (VIP)	Yes	Yes	No	No	Yes	No	No	Cement	Dirt	Thatch / palm leaf	Islam	Mole-Dagbani	0	Usual resident	5	1	1	Northern	Urban	No education	Wife	Male	72	No	100	100	100	100	100	Able to read only parts of sentence		Not at all	At least once a week	At least once a week	Yes, public	Wood	Below 15 PPM
3917 3	17	3	1000962	40	40-44	Northern	Urban	No education		Public tap/standpipe	30	Ventilated Improved Pit latrine (VIP)	Yes	Yes	Yes	No	Yes	Yes	No	Cement	Cement	Metal	Islam	Mole-Dagbani	0	Usual resident	5	1	1	Northern	Urban	No education	Wife	Male	63	No	100	100	100	100	100	Cannot read at all		Not at all	At least once a week	At least once a week	Yes, public	Wood	Below 15 PPM
3919 4	19	4	1000962	25	25-29	Northern	Urban	Primary	3	Not a dejure resident	Not a dejure resident	Not a dejure resident	Not a dejure resident	Not a dejure resident	Not a dejure resident	Not a dejure resident	Not a dejure resident	Not a dejure resident	Not a dejure resident	Not a dejure resident	Not a dejure resident	Not a dejure resident	Islam	Mole-Dagbani	3	Visitor	5	0	1	Not dejure resident	Not a dejure resident	Incomplete primary	Other relative	Male	65	Not a dejure resident	100	100	100	100	100	Cannot read at all		Not at all	Less than once a week	Not at all	Not a dejure resident	Not a dejure resident	Not a dejure resident
3922 3	22	3	1000962	31	30-34	Northern	Urban	No education		Public tap/standpipe	28	Ventilated Improved Pit latrine (VIP)	Yes	Yes	No	No	Yes	No	No	Cement	Cement	Metal	Islam	Mole-Dagbani	0	Usual resident	6	1	1	Northern	Urban	No education	Wife	Male	70	No	100	100	100	100	100	Cannot read at all		Not at all	At least once a week	Less than once a week	Yes, public	Wood	0 PPM (no iodine)
3923 3	23	3	1000962	27	25-29	Northern	Urban	No education		Public tap/standpipe	10	Ventilated Improved Pit latrine (VIP)	Yes	Yes	Yes	No	No	Yes	No	Cement	Stone with mud	Metal	Islam	Mole-Dagbani	0	Usual resident	4	1	1	Northern	Urban	No education	Wife	Male	34	No	100	100	100	100	100	Cannot read at all		Not at all	At least once a week	At least once a week	Yes, public	Wood	Below 15 PPM
3925 2	25	2	1000962	30	30-34	Northern	Urban	No education		Public tap/standpipe	20	Ventilated Improved Pit latrine (VIP)	Yes	Yes	Yes	No	Yes	No	No	Cement	Stone with mud	Metal	Islam	Mole-Dagbani	0	Usual resident	4	1	1	Northern	Urban	No education	Wife	Male	40	No	100	100	100	100	100	Cannot read at all		Not at all	At least once a week	At least once a week	Yes, public	Wood	Below 15 PPM
3928 2	28	2	1000962	22	20-24	Northern	Urban	No education		Public tap/standpipe	20	No facility/bush/field	Yes	Yes	Yes	Yes	Yes	Yes	No	Woolen carpets/ synthetic carpet	Stone with mud	Metal	Islam	Mole-Dagbani	0	Usual resident	6	2	1	Northern	Urban	No education	Wife	Male	30	No	100	100	100	100	100	Cannot read at all		Not at all	Not at all	Not at all		Wood	Below 15 PPM
3928 2	28	2	1000962	22	20-24	Northern	Urban	No education		Public tap/standpipe	20	No facility/bush/field	Yes	Yes	Yes	Yes	Yes	Yes	No	Woolen carpets/ synthetic carpet	Stone with mud	Metal	Islam	Mole-Dagbani	0	Usual resident	6	2	1	Northern	Urban	No education	Wife	Male	30	No	100	100	100	100	100	Cannot read at all		Not at all	Not at all	Not at all		Wood	Below 15 PPM
3930 2	30	2	1000962	27	25-29	Northern	Urban	No education		Public tap/standpipe	20	Ventilated Improved Pit latrine (VIP)	Yes	Yes	Yes	No	Yes	No	No	Cement	Stone with mud	Metal	Islam	Mole-Dagbani	0	Usual resident	6	1	1	Northern	Urban	No education	Wife	Male	30	No	100	100	100	100	100	Cannot read at all		Not at all	At least once a week	At least once a week	Yes, public	Wood	Below 15 PPM
3931 2	31	2	1000962	31	30-34	Northern	Urban	No education		Public tap/standpipe	25	Ventilated Improved Pit latrine (VIP)	Yes	Yes	Yes	No	Yes	Yes	No	Linoleum/rubber carpet	Cement	Metal	Islam	Mole-Dagbani	0	Usual resident	5	1	1	Northern	Urban	No education	Wife	Male	40	No	100	100	100	100	100	Cannot read at all		Not at all	At least once a week	At least once a week	Yes, public	Wood	Below 15 PPM
40 1 2	1	2	592622	35	35-39	Volta	Urban	Secondary	3	Sachet water	10	Ventilated Improved Pit latrine (VIP)	No	No	No	No	No	No	No	Cement	Cement blocks	Asbestos/slate roofing sheets	Presbyterian	Ewe	9	Usual resident	5	1	1	Volta	Urban	Incomplete secondary	Wife	Male	42	No	100	100	100	100	100	Able to read whole sentence		Not at all	At least once a week	At least once a week	Yes, public	Charcoal	No salt
40 3 2	3	2	592622	22	20-24	Volta	Urban	Secondary	4	Public tap/standpipe	10	Flush to septic tank	Yes	Yes	Yes	No	No	No	No	Cement	Cement blocks	Asbestos/slate roofing sheets	Pentecostal/charismatic	Ewe	13	Usual resident	3	1	1	Volta	Urban	Incomplete secondary	Wife	Male	29	No	100	100	100	100	100	Able to read whole sentence		Not at all	At least once a week	At least once a week	No	LPG	0 PPM (no iodine)
40 9 1	9	1	592622	32	30-34	Volta	Urban	Secondary	1	Public tap/standpipe	7	Ventilated Improved Pit latrine (VIP)	Yes	No	Yes	Yes	No	No	No	Cement	Stone with mud	Asbestos/slate roofing sheets	Pentecostal/charismatic	Ewe	7	Usual resident	8	2	1	Volta	Urban	Incomplete secondary	Head	Female	34	No	100	100	100	100	100	Cannot read at all		Not at all	Not at all	Not at all	Yes, other household only	Wood	No salt
4012 1	12	1	592622	44	40-44	Volta	Urban	Primary	1	Public tap/standpipe	10	Ventilated Improved Pit latrine (VIP)	No	No	No	No	No	No	No	Cement	Cement blocks	Asbestos/slate roofing sheets	Pentecostal/charismatic	Ewe	1	Usual resident	7	2	1	Volta	Urban	Incomplete primary	Head	Female	44	No	100	100	100	100	100	Cannot read at all		Not at all	At least once a week	At least once a week	Yes, public	Charcoal	0 PPM (no iodine)
4012 1	12	1	592622	44	40-44	Volta	Urban	Primary	1	Public tap/standpipe	10	Ventilated Improved Pit latrine (VIP)	No	No	No	No	No	No	No	Cement	Cement blocks	Asbestos/slate roofing sheets	Pentecostal/charismatic	Ewe	1	Usual resident	7	2	1	Volta	Urban	Incomplete primary	Head	Female	44	No	100	100	100	100	100	Cannot read at all		Not at all	At least once a week	At least once a week	Yes, public	Charcoal	0 PPM (no iodine)
4029 2	29	2	592622	23	20-24	Volta	Urban	Secondary	3	Public tap/standpipe	20	Ventilated Improved Pit latrine (VIP)	No	No	No	No	No	No	No	Cement	Cement	Asbestos/slate roofing sheets	Other Christian	Ewe	9	Usual resident	7	1	2	Volta	Urban	Incomplete secondary	Daughter	Female	43	No	100	100	100	100	100	Able to read whole sentence		Less than once a week	At least once a week	At least once a week	Yes, public	Charcoal	0 PPM (no iodine)
4032 2	32	2	592622	38	35-39	Volta	Urban	Secondary	3	Public tap/standpipe	25	Ventilated Improved Pit latrine (VIP)	No	Yes	Yes	No	No	No	No	Cement	Cement	Asbestos/slate roofing sheets	Methodist	Ewe	9	Usual resident	4	1	1	Volta	Urban	Incomplete secondary	Wife	Male	32	No	100	100	100	100	100	Able to read whole sentence		Not at all	At least once a week	At least once a week	Yes, public	Charcoal	0 PPM (no iodine)
41 2 2	2	2	968974	27	25-29	Central	Rural	Secondary	1	River/dam/lake/ponds/stream/canal/irrigation channel	30	No facility/bush/field	Yes	No	No	No	No	No	No	Earth, sand	Bricks	Asbestos/slate roofing sheets	Pentecostal/charismatic	Akan	7	Usual resident	4	2	1	Central	Rural	Incomplete secondary	Daughter	Female	55	No	100	100	100	100	100	Cannot read at all		Not at all	Less than once a week	Not at all		Wood	15 PPM and above
41 2 2	2	2	968974	27	25-29	Central	Rural	Secondary	1	River/dam/lake/ponds/stream/canal/irrigation channel	30	No facility/bush/field	Yes	No	No	No	No	No	No	Earth, sand	Bricks	Asbestos/slate roofing sheets	Pentecostal/charismatic	Akan	7	Usual resident	4	2	1	Central	Rural	Incomplete secondary	Daughter	Female	55	No	100	100	100	100	100	Cannot read at all		Not at all	Less than once a week	Not at all		Wood	15 PPM and above
41 6 2	6	2	968974	43	40-44	Central	Rural	Primary	5	Tube well or borehole	15	Pit latrine with slab	Yes	Yes	Yes	No	No	No	No	Cement	Bricks	Asbestos/slate roofing sheets	Pentecostal/charismatic	Akan	5	Usual resident	8	1	2	Central	Rural	Incomplete primary	Wife	Male	58	No	100	100	100	100	100	Cannot read at all		Not at all	At least once a week	At least once a week	Yes, public	Wood	0 PPM (no iodine)
4117 1	17	1	968974	39	35-39	Central	Rural	Secondary	1	Tube well or borehole	15	Pit latrine without slab/open pit	Yes	No	Yes	No	No	No	No	Earth, sand	Bricks	Asbestos/slate roofing sheets	Islam	Akan	7	Usual resident	4	1	2	Central	Rural	Incomplete secondary	Head	Female	39	No	100	100	100	100	100	Cannot read at all		Not at all	At least once a week	At least once a week	Yes, public	Wood	0 PPM (no iodine)
4118 1	18	1	968974	37	35-39	Central	Rural	No education		River/dam/lake/ponds/stream/canal/irrigation channel	20	No facility/bush/field	Yes	Yes	Yes	No	No	No	No	Cement	Bricks	Asbestos/slate roofing sheets	Pentecostal/charismatic	Akan	0	Usual resident	6	1	2	Central	Rural	No education	Head	Female	37	No	100	100	100	100	100	Cannot read at all		Not at all	At least once a week	At least once a week		Wood	Below 15 PPM
4120 2	20	2	968974	47	45-49	Central	Rural	No education		River/dam/lake/ponds/stream/canal/irrigation channel	15	No facility/bush/field	Yes	Yes	Yes	No	No	No	No	Cement	Bricks	Asbestos/slate roofing sheets	Other Christian	Akan	0	Usual resident	7	1	2	Central	Rural	No education	Wife	Male	62	No	100	100	100	100	100	Cannot read at all		Not at all	At least once a week	At least once a week		Charcoal	0 PPM (no iodine)
4123 3	23	3	968974	30	30-34	Central	Rural	Higher	4	Not a dejure resident	Not a dejure resident	Not a dejure resident	Not a dejure resident	Not a dejure resident	Not a dejure resident	Not a dejure resident	Not a dejure resident	Not a dejure resident	Not a dejure resident	Not a dejure resident	Not a dejure resident	Not a dejure resident	Methodist	Akan	16	Visitor	7	0	1	Not dejure resident	Not a dejure resident	Higher	Daughter	Male	69	Not a dejure resident	100	100	100	100	100	Able to read whole sentence		At least once a week	At least once a week	At least once a week	Not a dejure resident	Not a dejure resident	Not a dejure resident
4126 2	26	2	968974	49	45-49	Central	Rural	No education		River/dam/lake/ponds/stream/canal/irrigation channel	10	Ventilated Improved Pit latrine (VIP)	Yes	Yes	No	No	Yes	No	No	Linoleum/rubber carpet	Cement blocks	Asbestos/slate roofing sheets	Other Christian	Akan	0	Usual resident	4	1	1	Central	Rural	No education	Wife	Male	44	No	100	100	100	100	100	Cannot read at all		Not at all	Not at all	Not at all	Yes, public	Wood	Below 15 PPM
4126 2	26	2	968974	49	45-49	Central	Rural	No education		River/dam/lake/ponds/stream/canal/irrigation channel	10	Ventilated Improved Pit latrine (VIP)	Yes	Yes	No	No	Yes	No	No	Linoleum/rubber carpet	Cement blocks	Asbestos/slate roofing sheets	Other Christian	Akan	0	Usual resident	4	1	1	Central	Rural	No education	Wife	Male	44	No	100	100	100	100	100	Cannot read at all		Not at all	Not at all	Not at all	Yes, public	Wood	Below 15 PPM
4127 2	27	2	968974	27	25-29	Central	Rural	Primary	6	Public tap/standpipe	15	Ventilated Improved Pit latrine (VIP)	Yes	No	Yes	No	No	No	No	Cement	Cement blocks	Asbestos/slate roofing sheets	Other Christian	Akan	6	Usual resident	6	2	1	Central	Rural	Complete primary	Wife	Male	34	No	100	100	100	100	100	Cannot read at all		Not at all	Not at all	Less than once a week	Yes, public	Wood	15 PPM and above
4130 2	30	2	968974	48	45-49	Central	Rural	Secondary	3	River/dam/lake/ponds/stream/canal/irrigation channel	5	Pit latrine with slab	Yes	No	Yes	No	No	No	No	Earth, sand	Cement	Asbestos/slate roofing sheets	Other Christian	Akan	9	Usual resident	7	1	1	Central	Rural	Incomplete secondary	Wife	Male	54	No	100	100	100	100	100	Able to read whole sentence		Not at all	Not at all	At least once a week	Yes, public	Wood	15 PPM and above
4131 2	31	2	968974	32	30-34	Central	Rural	Secondary	No years completed at level V106	Public tap/standpipe	15	No facility/bush/field	Yes	No	Yes	No	No	No	No	Cement	Cement blocks	Asbestos/slate roofing sheets	Pentecostal/charismatic	Akan	6	Usual resident	6	2	1	Central	Rural	Incomplete secondary	Wife	Male	33	No	100	100	100	100	100	Cannot read at all		Not at all	At least once a week	At least once a week		Wood	15 PPM and above
4131 2	31	2	968974	32	30-34	Central	Rural	Secondary	No years completed at level V106	Public tap/standpipe	15	No facility/bush/field	Yes	No	Yes	No	No	No	No	Cement	Cement blocks	Asbestos/slate roofing sheets	Pentecostal/charismatic	Akan	6	Usual resident	6	2	1	Central	Rural	Incomplete secondary	Wife	Male	33	No	100	100	100	100	100	Cannot read at all		Not at all	At least once a week	At least once a week		Wood	15 PPM and above
4132 2	32	2	968974	25	25-29	Central	Rural	Secondary	3	Public tap/standpipe	9	Ventilated Improved Pit latrine (VIP)	Yes	No	No	No	No	No	No	Cement	Cement blocks	Asbestos/slate roofing sheets	Catholic	Akan	9	Usual resident	7	3	2	Central	Rural	Incomplete secondary	Daughter	Female	48	No	100	100	100	100	100	Able to read whole sentence		Not at all	Not at all	Less than once a week	Yes, public	Wood	0 PPM (no iodine)
4132 2	32	2	968974	25	25-29	Central	Rural	Secondary	3	Public tap/standpipe	9	Ventilated Improved Pit latrine (VIP)	Yes	No	No	No	No	No	No	Cement	Cement blocks	Asbestos/slate roofing sheets	Catholic	Akan	9	Usual resident	7	3	2	Central	Rural	Incomplete secondary	Daughter	Female	48	No	100	100	100	100	100	Able to read whole sentence		Not at all	Not at all	Less than once a week	Yes, public	Wood	0 PPM (no iodine)
4132 2	32	2	968974	25	25-29	Central	Rural	Secondary	3	Public tap/standpipe	9	Ventilated Improved Pit latrine (VIP)	Yes	No	No	No	No	No	No	Cement	Cement blocks	Asbestos/slate roofing sheets	Catholic	Akan	9	Usual resident	7	3	2	Central	Rural	Incomplete secondary	Daughter	Female	48	No	100	100	100	100	100	Able to read whole sentence		Not at all	Not at all	Less than once a week	Yes, public	Wood	0 PPM (no iodine)
4210 1	10	1	1079209	40	40-44	Eastern	Urban	Secondary	3	Public tap/standpipe	On premises	Ventilated Improved Pit latrine (VIP)	Yes	No	No	No	No	No	No	Woolen carpets/ synthetic carpet	Cement blocks	Asbestos/slate roofing sheets	Presbyterian	Akan	9	Usual resident	8	1	2	Eastern	Urban	Incomplete secondary	Head	Female	40	No	100	100	100	100	100	Cannot read at all		Not at all	Not at all	Not at all	Yes, public	Wood	0 PPM (no iodine)
4212 1	12	1	1079209	21	20-24	Eastern	Urban	Secondary	2	Public tap/standpipe	On premises	Ventilated Improved Pit latrine (VIP)	Yes	Yes	Yes	No	Yes	No	No	Woolen carpets/ synthetic carpet	Cement	Asbestos/slate roofing sheets	Presbyterian	Ewe	8	Usual resident	3	2	1	Eastern	Urban	Incomplete secondary	Head	Female	21	No	100	100	100	100	100	Able to read only parts of sentence		Not at all	Less than once a week	At least once a week	Yes, other household only	Charcoal	15 PPM and above
4212 1	12	1	1079209	21	20-24	Eastern	Urban	Secondary	2	Public tap/standpipe	On premises	Ventilated Improved Pit latrine (VIP)	Yes	Yes	Yes	No	Yes	No	No	Woolen carpets/ synthetic carpet	Cement	Asbestos/slate roofing sheets	Presbyterian	Ewe	8	Usual resident	3	2	1	Eastern	Urban	Incomplete secondary	Head	Female	21	No	100	100	100	100	100	Able to read only parts of sentence		Not at all	Less than once a week	At least once a week	Yes, other household only	Charcoal	15 PPM and above
4223 1	23	1	1079209	24	20-24	Eastern	Urban	Secondary	1	Public tap/standpipe	15	Ventilated Improved Pit latrine (VIP)	Yes	No	No	No	Yes	No	No	Linoleum/rubber carpet	Cement	Asbestos/slate roofing sheets	Pentecostal/charismatic	Ga/Dangme	7	Usual resident	3	2	1	Eastern	Urban	Incomplete secondary	Head	Female	24	No	100	100	100	100	100	Cannot read at all		Not at all	Less than once a week	Not at all	Yes, other household only	Charcoal	15 PPM and above
4223 1	23	1	1079209	24	20-24	Eastern	Urban	Secondary	1	Public tap/standpipe	15	Ventilated Improved Pit latrine (VIP)	Yes	No	No	No	Yes	No	No	Linoleum/rubber carpet	Cement	Asbestos/slate roofing sheets	Pentecostal/charismatic	Ga/Dangme	7	Usual resident	3	2	1	Eastern	Urban	Incomplete secondary	Head	Female	24	No	100	100	100	100	100	Cannot read at all		Not at all	Less than once a week	Not at all	Yes, other household only	Charcoal	15 PPM and above
4223 1	23	1	1079209	24	20-24	Eastern	Urban	Secondary	1	Public tap/standpipe	15	Ventilated Improved Pit latrine (VIP)	Yes	No	No	No	Yes	No	No	Linoleum/rubber carpet	Cement	Asbestos/slate roofing sheets	Pentecostal/charismatic	Ga/Dangme	7	Usual resident	3	2	1	Eastern	Urban	Incomplete secondary	Head	Female	24	No	100	100	100	100	100	Cannot read at all		Not at all	Less than once a week	Not at all	Yes, other household only	Charcoal	15 PPM and above
4224 1	24	1	1079209	26	25-29	Eastern	Urban	Primary	6	Public tap/standpipe	30	Ventilated Improved Pit latrine (VIP)	No	No	No	No	No	Yes	No	Woolen carpets/ synthetic carpet	Cement	Asbestos/slate roofing sheets	Pentecostal/charismatic	Akan	6	Usual resident	2	1	1	Eastern	Urban	Complete primary	Head	Female	26	No	100	100	100	100	100	Cannot read at all		Not at all	Not at all	At least once a week	Yes, other household only	Charcoal	15 PPM and above
4232 1	32	1	1079209	28	25-29	Eastern	Urban	Secondary	3	Public tap/standpipe	5	Ventilated Improved Pit latrine (VIP)	Yes	Yes	Yes	No	No	No	No	Woolen carpets/ synthetic carpet	Cement blocks	Asbestos/slate roofing sheets	Pentecostal/charismatic	Ga/Dangme	9	Usual resident	3	2	1	Eastern	Urban	Incomplete secondary	Head	Female	28	No	100	100	100	100	100	Able to read whole sentence		Not at all	At least once a week	At least once a week	Yes, public	Charcoal	No salt
43 3 2	3	2	1075213	19	15-19	Volta	Urban	Secondary	3	Sachet water	On premises	No facility/bush/field	Yes	Yes	Yes	Yes	No	Yes	No	Cement	Bricks	Metal	Other Christian	Ewe	9	Usual resident	3	1	1	Volta	Urban	Incomplete secondary	Wife	Male	25	No	100	100	100	100	100	Able to read whole sentence		Not at all	At least once a week	At least once a week		Charcoal	No salt
43 8 2	8	2	1075213	28	25-29	Volta	Urban	Secondary	1	Public tap/standpipe	30	Pit latrine with slab	Yes	Yes	Yes	No	Yes	No	No	Cement	Cement	Metal	Catholic	Ewe	7	Usual resident	5	2	1	Volta	Urban	Incomplete secondary	Wife	Male	29	No	100	100	100	100	100	Able to read only parts of sentence		Not at all	At least once a week	At least once a week	No	Charcoal	0 PPM (no iodine)
43 8 2	8	2	1075213	28	25-29	Volta	Urban	Secondary	1	Public tap/standpipe	30	Pit latrine with slab	Yes	Yes	Yes	No	Yes	No	No	Cement	Cement	Metal	Catholic	Ewe	7	Usual resident	5	2	1	Volta	Urban	Incomplete secondary	Wife	Male	29	No	100	100	100	100	100	Able to read only parts of sentence		Not at all	At least once a week	At least once a week	No	Charcoal	0 PPM (no iodine)
4311 2	11	2	1075213	31	30-34	Volta	Urban	Higher	3	Sachet water	0	Ventilated Improved Pit latrine (VIP)	Yes	Yes	Yes	Yes	Yes	No	Yes	Woolen carpets/ synthetic carpet	Cement	Metal	Other Christian	Ewe	15	Usual resident	5	2	1	Volta	Urban	Higher	Wife	Male	33	No	100	100	100	100	100	Able to read whole sentence		Not at all	At least once a week	At least once a week	Yes, other household only	LPG	15 PPM and above
4311 2	11	2	1075213	31	30-34	Volta	Urban	Higher	3	Sachet water	0	Ventilated Improved Pit latrine (VIP)	Yes	Yes	Yes	Yes	Yes	No	Yes	Woolen carpets/ synthetic carpet	Cement	Metal	Other Christian	Ewe	15	Usual resident	5	2	1	Volta	Urban	Higher	Wife	Male	33	No	100	100	100	100	100	Able to read whole sentence		Not at all	At least once a week	At least once a week	Yes, other household only	LPG	15 PPM and above
4316 3	16	3	1075213	15	15-19	Volta	Urban	Secondary	2	Public tap/standpipe	30	Ventilated Improved Pit latrine (VIP)	No	No	No	No	No	No	No	Cement	Stone with mud	Metal	Pentecostal/charismatic	Ewe	8	Usual resident	5	1	1	Volta	Urban	Incomplete secondary	Daughter	Female	59	No	100	100	100	100	100	Able to read whole sentence		Not at all	At least once a week	At least once a week	Yes, public	Wood	0 PPM (no iodine)
4317 2	17	2	1075213	27	25-29	Volta	Urban	Primary	5	Public tap/standpipe	20	Ventilated Improved Pit latrine (VIP)	No	No	No	No	Yes	No	No	Cement	Cement	Metal	Pentecostal/charismatic	Ewe	5	Usual resident	4	2	1	Volta	Urban	Incomplete primary	Wife	Male	28	No	100	100	100	100	100	Cannot read at all		Not at all	At least once a week	At least once a week	Yes, public	Wood	0 PPM (no iodine)
4317 2	17	2	1075213	27	25-29	Volta	Urban	Primary	5	Public tap/standpipe	20	Ventilated Improved Pit latrine (VIP)	No	No	No	No	Yes	No	No	Cement	Cement	Metal	Pentecostal/charismatic	Ewe	5	Usual resident	4	2	1	Volta	Urban	Incomplete primary	Wife	Male	28	No	100	100	100	100	100	Cannot read at all		Not at all	At least once a week	At least once a week	Yes, public	Wood	0 PPM (no iodine)
4318 1	18	1	1075213	37	35-39	Volta	Urban	Secondary	3	Piped to yard/plot	On premises	Flush to septic tank	Yes	No	Yes	Yes	No	No	No	Cement	Stone with lime / cement	Metal	Catholic	Ewe	9	Usual resident	5	1	1	Volta	Urban	Incomplete secondary	Head	Female	37	No	100	100	100	100	100	Able to read whole sentence		Not at all	Not at all	At least once a week	No	Charcoal	0 PPM (no iodine)
4322 2	22	2	1075213	25	25-29	Volta	Urban	Secondary	5	Public tap/standpipe	60	No facility/bush/field	No	Yes	No	No	No	No	No	Cement	Cement	Metal	Pentecostal/charismatic	Ewe	14	Usual resident	4	2	1	Volta	Urban	Incomplete secondary	Other relative	Female	55	No	100	100	100	100	100	Able to read whole sentence		Not at all	At least once a week	Less than once a week		Wood	0 PPM (no iodine)
4322 2	22	2	1075213	25	25-29	Volta	Urban	Secondary	5	Public tap/standpipe	60	No facility/bush/field	No	Yes	No	No	No	No	No	Cement	Cement	Metal	Pentecostal/charismatic	Ewe	14	Usual resident	4	2	1	Volta	Urban	Incomplete secondary	Other relative	Female	55	No	100	100	100	100	100	Able to read whole sentence		Not at all	At least once a week	Less than once a week		Wood	0 PPM (no iodine)
4323 2	23	2	1075213	30	30-34	Volta	Urban	Secondary	6	Piped to yard/plot	On premises	Pit latrine without slab/open pit	Yes	Yes	Yes	No	Yes	No	No	Cement	Cement	Metal	Presbyterian	Ewe	15	Usual resident	5	1	1	Volta	Urban	Complete secondary	Wife	Male	52	No	100	100	100	100	100	Able to read whole sentence		Less than once a week	At least once a week	At least once a week	Yes, other household only	Charcoal	0 PPM (no iodine)
4327 2	27	2	1075213	33	30-34	Volta	Urban	Secondary	3	Piped to yard/plot	On premises	Flush to septic tank	Yes	Yes	Yes	No	No	No	No	Cement	Cement	Metal	Pentecostal/charismatic	Ewe	9	Usual resident	5	2	1	Volta	Urban	Incomplete secondary	Wife	Male	40	No	100	100	100	100	100	Able to read whole sentence		Less than once a week	At least once a week	At least once a week	No	Charcoal	0 PPM (no iodine)
4327 2	27	2	1075213	33	30-34	Volta	Urban	Secondary	3	Piped to yard/plot	On premises	Flush to septic tank	Yes	Yes	Yes	No	No	No	No	Cement	Cement	Metal	Pentecostal/charismatic	Ewe	9	Usual resident	5	2	1	Volta	Urban	Incomplete secondary	Wife	Male	40	No	100	100	100	100	100	Able to read whole sentence		Less than once a week	At least once a week	At least once a week	No	Charcoal	0 PPM (no iodine)
4332 2	32	2	1075213	27	25-29	Volta	Urban	Secondary	6	Piped to yard/plot	On premises	Pit latrine with slab	No	Yes	No	No	No	No	No	Cement	Cement	Metal	Catholic	Ewe	15	Usual resident	3	1	1	Volta	Urban	Complete secondary	Daughter	Female	65	No	100	100	100	100	100	Able to read whole sentence		Not at all	At least once a week	At least once a week	Yes, other household only	Charcoal	15 PPM and above
4333 1	33	1	1075213	26	25-29	Volta	Urban	Secondary	3	Public tap/standpipe	10	Ventilated Improved Pit latrine (VIP)	Yes	No	Yes	No	No	No	No	Cement	Cement	Metal	Pentecostal/charismatic	Ewe	9	Usual resident	4	1	1	Volta	Urban	Incomplete secondary	Head	Female	26	No	100	100	100	100	100	Able to read whole sentence		Not at all	At least once a week	At least once a week	Yes, other household only	Wood	15 PPM and above
44 1 2	1	2	1094964	38	35-39	Upper East	Rural	No education		Public tap/standpipe	20	No facility/bush/field	No	No	No	No	Yes	Yes	No	Cement	Dirt	Thatch / palm leaf	Islam	Mande	0	Usual resident	7	1	1	Upper East	Rural	No education	Wife	Male	48	No	100	100	100	100	100	Cannot read at all		Not at all	Not at all	Not at all		Wood	Below 15 PPM
44 2 2	2	2	1094964	45	45-49	Upper East	Rural	No education		Protected well	On premises	Pit latrine without slab/open pit	No	No	No	No	No	No	No	Cement	Dirt	Thatch / palm leaf	Islam	Mole-Dagbani	0	Usual resident	8	3	1	Upper East	Rural	No education	Wife	Male	50	No	100	100	100	100	100	Cannot read at all		Not at all	Less than once a week	Not at all	Yes, other household only	Wood	0 PPM (no iodine)
44 2 2	2	2	1094964	45	45-49	Upper East	Rural	No education		Protected well	On premises	Pit latrine without slab/open pit	No	No	No	No	No	No	No	Cement	Dirt	Thatch / palm leaf	Islam	Mole-Dagbani	0	Usual resident	8	3	1	Upper East	Rural	No education	Wife	Male	50	No	100	100	100	100	100	Cannot read at all		Not at all	Less than once a week	Not at all	Yes, other household only	Wood	0 PPM (no iodine)
44 3 7	3	7	1094964	33	30-34	Upper East	Rural	Secondary	3	Public tap/standpipe	5	Pit latrine with slab	Yes	Yes	Yes	No	Yes	Yes	No	Cement	Dirt	Asbestos/slate roofing sheets	Islam	Gurma	9	Usual resident	11	2	2	Upper East	Rural	Incomplete secondary	Wife	Male	41	No	100	100	100	100	100	Able to read whole sentence		Not at all	At least once a week	At least once a week	No	Wood	0 PPM (no iodine)
44 5 2	5	2	1094964	20	20-24	Upper East	Rural	No education		Public tap/standpipe	20	No facility/bush/field	Yes	Yes	Yes	Yes	Yes	Yes	No	Cement	Dirt	Asbestos/slate roofing sheets	Islam	Mole-Dagbani	0	Usual resident	9	3	3	Upper East	Rural	No education	Wife	Male	32	No	100	100	100	100	100	Cannot read at all		Not at all	At least once a week	At least once a week		Wood	Below 15 PPM
44 5 4	5	4	1094964	30	30-34	Upper East	Rural	No education		Public tap/standpipe	20	No facility/bush/field	Yes	Yes	Yes	Yes	Yes	Yes	No	Cement	Dirt	Asbestos/slate roofing sheets	Islam	Mole-Dagbani	0	Usual resident	9	3	3	Upper East	Rural	No education	Other relative	Male	32	No	100	100	100	100	100	Cannot read at all		Not at all	At least once a week	At least once a week		Wood	Below 15 PPM
44 5 4	5	4	1094964	30	30-34	Upper East	Rural	No education		Public tap/standpipe	20	No facility/bush/field	Yes	Yes	Yes	Yes	Yes	Yes	No	Cement	Dirt	Asbestos/slate roofing sheets	Islam	Mole-Dagbani	0	Usual resident	9	3	3	Upper East	Rural	No education	Other relative	Male	32	No	100	100	100	100	100	Cannot read at all		Not at all	At least once a week	At least once a week		Wood	Below 15 PPM
44 5 8	5	8	1094964	21	20-24	Upper East	Rural	Primary	3	Not a dejure resident	Not a dejure resident	Not a dejure resident	Not a dejure resident	Not a dejure resident	Not a dejure resident	Not a dejure resident	Not a dejure resident	Not a dejure resident	Not a dejure resident	Not a dejure resident	Not a dejure resident	Not a dejure resident	Islam	Mole-Dagbani	3	Visitor	9	3	3	Not dejure resident	Not a dejure resident	Incomplete primary	Sister	Male	32	Not a dejure resident	100	100	100	100	100	Cannot read at all		Not at all	At least once a week	At least once a week	Not a dejure resident	Not a dejure resident	Not a dejure resident
44 6 2	6	2	1094964	25	25-29	Upper East	Rural	No education		Public tap/standpipe	10	Pit latrine without slab/open pit	Yes	Yes	Yes	No	Yes	Yes	No	Cement	Dirt	Asbestos/slate roofing sheets	Islam	Mole-Dagbani	0	Usual resident	3	1	1	Upper East	Rural	No education	Wife	Male	39	No	100	100	100	100	100	Cannot read at all		Not at all	Less than once a week	Less than once a week	Yes, public	Wood	Below 15 PPM
44 6 2	6	2	1094964	25	25-29	Upper East	Rural	No education		Public tap/standpipe	10	Pit latrine without slab/open pit	Yes	Yes	Yes	No	Yes	Yes	No	Cement	Dirt	Asbestos/slate roofing sheets	Islam	Mole-Dagbani	0	Usual resident	3	1	1	Upper East	Rural	No education	Wife	Male	39	No	100	100	100	100	100	Cannot read at all		Not at all	Less than once a week	Less than once a week	Yes, public	Wood	Below 15 PPM
44 8 2	8	2	1094964	25	25-29	Upper East	Rural	No education		Tube well or borehole	10	Ventilated Improved Pit latrine (VIP)	Yes	Yes	Yes	Yes	No	Yes	No	Cement	Dirt	Asbestos/slate roofing sheets	Islam	Mole-Dagbani	0	Usual resident	2	0	1	Upper East	Rural	No education	Wife	Male	26	No	100	100	100	100	100	Cannot read at all		Not at all	At least once a week	At least once a week	Yes, public	Charcoal	Below 15 PPM
44 9 2	9	2	1094964	42	40-44	Upper East	Rural	Primary	6	Tube well or borehole	15	No facility/bush/field	Yes	Yes	Yes	No	No	No	No	Cement	Dirt	Roofing shingles	Islam	Mande	6	Usual resident	8	2	2	Upper East	Rural	Complete primary	Wife	Male	51	No	100	100	100	100	100	Cannot read at all		Not at all	Less than once a week	Less than once a week		Charcoal	0 PPM (no iodine)
44 9 6	9	6	1094964	30	30-34	Upper East	Rural	Primary	6	Tube well or borehole	15	No facility/bush/field	Yes	Yes	Yes	No	No	No	No	Cement	Dirt	Roofing shingles	Islam	Mole-Dagbani	6	Usual resident	8	2	2	Upper East	Rural	Complete primary	Wife	Male	51	No	100	100	100	100	100	Able to read only parts of sentence		Not at all	Less than once a week	At least once a week		Charcoal	0 PPM (no iodine)
4413 2	13	2	1094964	31	30-34	Upper East	Rural	No education		Public tap/standpipe	15	No facility/bush/field	Yes	Yes	Yes	Yes	Yes	Yes	No	Cement	Dirt	Roofing shingles	Islam	Mande	0	Usual resident	10	3	2	Upper East	Rural	No education	Wife	Male	33	No	100	100	100	100	100	Cannot read at all		Not at all	At least once a week	Less than once a week		Wood	15 PPM and above
4413 6	13	6	1094964	27	25-29	Upper East	Rural	No education		Public tap/standpipe	15	No facility/bush/field	Yes	Yes	Yes	Yes	Yes	Yes	No	Cement	Dirt	Roofing shingles	Islam	Mande	0	Usual resident	10	3	2	Upper East	Rural	No education	Wife	Male	33	No	100	100	100	100	100	Cannot read at all		Not at all	At least once a week	At least once a week		Wood	15 PPM and above
4413 6	13	6	1094964	27	25-29	Upper East	Rural	No education		Public tap/standpipe	15	No facility/bush/field	Yes	Yes	Yes	Yes	Yes	Yes	No	Cement	Dirt	Roofing shingles	Islam	Mande	0	Usual resident	10	3	2	Upper East	Rural	No education	Wife	Male	33	No	100	100	100	100	100	Cannot read at all		Not at all	At least once a week	At least once a week		Wood	15 PPM and above
4414 2	14	2	1094964	22	20-24	Upper East	Rural	No education		Public tap/standpipe	30	No facility/bush/field	Yes	Yes	No	No	Yes	Yes	No	Cement	Dirt	Asbestos/slate roofing sheets	Islam	Mole-Dagbani	0	Usual resident	3	1	1	Upper East	Rural	No education	Wife	Male	52	No	100	100	100	100	100	Cannot read at all		Not at all	At least once a week	Less than once a week		Wood	Below 15 PPM
4416 2	16	2	1094964	38	35-39	Upper East	Rural	No education		Unprotected well	30	No facility/bush/field	No	Yes	No	No	No	No	No	Dung	Dirt	Thatch / palm leaf	Islam	Other	0	Usual resident	9	3	2	Upper East	Rural	No education	Wife	Male	40	No	100	100	100	100	100	Cannot read at all		Not at all	Less than once a week	Not at all		Wood	15 PPM and above
4416 6	16	6	1094964	22	20-24	Upper East	Rural	No education		Unprotected well	30	No facility/bush/field	No	Yes	No	No	No	No	No	Dung	Dirt	Thatch / palm leaf	Islam	Other	0	Usual resident	9	3	2	Upper East	Rural	No education	Wife	Male	40	No	100	100	100	100	100	Cannot read at all		Not at all	Not at all	Not at all		Wood	15 PPM and above
4417 2	17	2	1094964	28	25-29	Upper East	Rural	Primary	2	Tube well or borehole	60	No facility/bush/field	Yes	Yes	Yes	No	Yes	Yes	No	Cement	Dirt	Asbestos/slate roofing sheets	Islam	Mole-Dagbani	2	Usual resident	4	2	1	Upper East	Rural	Incomplete primary	Wife	Male	52	No	100	100	100	100	100	Cannot read at all		Not at all	At least once a week	At least once a week		Wood	Below 15 PPM
4417 2	17	2	1094964	28	25-29	Upper East	Rural	Primary	2	Tube well or borehole	60	No facility/bush/field	Yes	Yes	Yes	No	Yes	Yes	No	Cement	Dirt	Asbestos/slate roofing sheets	Islam	Mole-Dagbani	2	Usual resident	4	2	1	Upper East	Rural	Incomplete primary	Wife	Male	52	No	100	100	100	100	100	Cannot read at all		Not at all	At least once a week	At least once a week		Wood	Below 15 PPM
4418 2	18	2	1094964	35	35-39	Upper East	Rural	No education		Public tap/standpipe	15	No facility/bush/field	Yes	Yes	Yes	No	Yes	No	No	Cement	Dirt	Asbestos/slate roofing sheets	Islam	Mande	0	Usual resident	8	2	1	Upper East	Rural	No education	Wife	Male	45	No	100	100	100	100	100	Cannot read at all		Not at all	At least once a week	At least once a week		Wood	0 PPM (no iodine)
4419 2	19	2	1094964	32	30-34	Upper East	Rural	No education		Tube well or borehole	6	No facility/bush/field	Yes	No	No	No	Yes	Yes	No	Cement	Dirt	Thatch / palm leaf	Islam	Mole-Dagbani	0	Usual resident	8	2	1	Upper East	Rural	No education	Wife	Male	40	No	100	100	100	100	100	Cannot read at all		Not at all	Not at all	Not at all		Wood	Below 15 PPM
4421 2	21	2	1094964	42	40-44	Upper East	Rural	No education		Protected well	15	No facility/bush/field	Yes	Yes	Yes	No	Yes	Yes	No	Cement	Dirt	Asbestos/slate roofing sheets	Islam	Mole-Dagbani	0	Usual resident	11	2	3	Upper East	Rural	No education	Wife	Male	43	No	100	100	100	100	100	Cannot read at all		Not at all	At least once a week	Not at all		Wood	Below 15 PPM
4429 2	29	2	1094964	19	15-19	Upper East	Rural	Primary	6	Public tap/standpipe	45	No facility/bush/field	No	Yes	No	No	Yes	No	No	Cement	Dirt	Roofing shingles	Islam	Mande	6	Usual resident	5	1	1	Upper East	Rural	Complete primary	Wife	Male	28	No	100	100	100	100	100	Able to read only parts of sentence		Not at all	At least once a week	Not at all		Wood	Below 15 PPM
4430 2	30	2	1094964	30	30-34	Upper East	Rural	No education		Tube well or borehole	3	Pit latrine without slab/open pit	Yes	Yes	Yes	Yes	Yes	Yes	No	Cement	Cement blocks	Asbestos/slate roofing sheets	Islam	Mande	0	Usual resident	8	1	3	Upper East	Rural	No education	Wife	Male	34	No	100	100	100	100	100	Cannot read at all		Not at all	Not at all	Less than once a week	Yes, other household only	Wood	Below 15 PPM
4430 6	30	6	1094964	22	20-24	Upper East	Rural	No education		Tube well or borehole	3	Pit latrine without slab/open pit	Yes	Yes	Yes	Yes	Yes	Yes	No	Cement	Cement blocks	Asbestos/slate roofing sheets	Islam	Mande	0	Usual resident	8	1	3	Upper East	Rural	No education	Wife	Male	34	No	100	100	100	100	100	Cannot read at all		Not at all	Less than once a week	Less than once a week	Yes, other household only	Wood	Below 15 PPM
45 1 1	1	1	838527	36	35-39	Brong Ahafo	Rural	Primary	5	Tube well or borehole	15	Pit latrine with slab	No	Yes	No	No	No	No	No	Earth, sand	Bamboo with mud	Asbestos/slate roofing sheets	Other Christian	Akan	5	Usual resident	4	0	1	Brong Ahafo	Rural	Incomplete primary	Head	Female	36	No	100	100	100	100	100	Cannot read at all		Not at all	At least once a week	Not at all	Yes, public	Wood	No salt
45 1 1	1	1	838527	36	35-39	Brong Ahafo	Rural	Primary	5	Tube well or borehole	15	Pit latrine with slab	No	Yes	No	No	No	No	No	Earth, sand	Bamboo with mud	Asbestos/slate roofing sheets	Other Christian	Akan	5	Usual resident	4	0	1	Brong Ahafo	Rural	Incomplete primary	Head	Female	36	No	100	100	100	100	100	Cannot read at all		Not at all	At least once a week	Not at all	Yes, public	Wood	No salt
45 3 2	3	2	838527	32	30-34	Brong Ahafo	Rural	Secondary	3	Tube well or borehole	25	Pit latrine with slab	Yes	Yes	No	No	No	No	No	Cement	Cement	Asbestos/slate roofing sheets	Other Christian	Akan	9	Usual resident	4	2	1	Brong Ahafo	Rural	Incomplete secondary	Wife	Male	36	No	100	100	100	100	100	Cannot read at all		Not at all	At least once a week	Not at all	Yes, public	Wood	0 PPM (no iodine)
45 3 2	3	2	838527	32	30-34	Brong Ahafo	Rural	Secondary	3	Tube well or borehole	25	Pit latrine with slab	Yes	Yes	No	No	No	No	No	Cement	Cement	Asbestos/slate roofing sheets	Other Christian	Akan	9	Usual resident	4	2	1	Brong Ahafo	Rural	Incomplete secondary	Wife	Male	36	No	100	100	100	100	100	Cannot read at all		Not at all	At least once a week	Not at all	Yes, public	Wood	0 PPM (no iodine)
45 4 1	4	1	838527	35	35-39	Brong Ahafo	Rural	Secondary	6	Tube well or borehole	10	Flush to piped sewer system	Yes	No	No	No	No	No	No	Cement	Cement	Asbestos/slate roofing sheets	Catholic	Akan	15	Usual resident	2	1	1	Brong Ahafo	Rural	Complete secondary	Head	Female	35	No	100	100	100	100	100	Able to read whole sentence		Not at all	Less than once a week	Less than once a week	Yes, other household only	Charcoal	0 PPM (no iodine)
45 4 1	4	1	838527	35	35-39	Brong Ahafo	Rural	Secondary	6	Tube well or borehole	10	Flush to piped sewer system	Yes	No	No	No	No	No	No	Cement	Cement	Asbestos/slate roofing sheets	Catholic	Akan	15	Usual resident	2	1	1	Brong Ahafo	Rural	Complete secondary	Head	Female	35	No	100	100	100	100	100	Able to read whole sentence		Not at all	Less than once a week	Less than once a week	Yes, other household only	Charcoal	0 PPM (no iodine)
4510 2	10	2	838527	35	35-39	Brong Ahafo	Rural	Primary	4	Tube well or borehole	10	Pit latrine with slab	Yes	Yes	Yes	No	No	No	No	Linoleum/rubber carpet	Cement	Asbestos/slate roofing sheets	Catholic	Akan	4	Usual resident	5	1	2	Brong Ahafo	Rural	Incomplete primary	Wife	Male	42	No	100	100	100	100	100	Cannot read at all		Not at all	Less than once a week	Less than once a week	Yes, public	Wood	0 PPM (no iodine)
4511 2	11	2	838527	33	30-34	Brong Ahafo	Rural	Secondary	3	Tube well or borehole	10	Flush to septic tank	Yes	Yes	Yes	Yes	Yes	Yes	No	Linoleum/rubber carpet	Cement	Asbestos/slate roofing sheets	Pentecostal/charismatic	Akan	9	Usual resident	6	3	1	Brong Ahafo	Rural	Incomplete secondary	Wife	Male	42	No	100	100	100	100	100	Cannot read at all		Not at all	At least once a week	At least once a week	No	Wood	0 PPM (no iodine)
4511 2	11	2	838527	33	30-34	Brong Ahafo	Rural	Secondary	3	Tube well or borehole	10	Flush to septic tank	Yes	Yes	Yes	Yes	Yes	Yes	No	Linoleum/rubber carpet	Cement	Asbestos/slate roofing sheets	Pentecostal/charismatic	Akan	9	Usual resident	6	3	1	Brong Ahafo	Rural	Incomplete secondary	Wife	Male	42	No	100	100	100	100	100	Cannot read at all		Not at all	At least once a week	At least once a week	No	Wood	0 PPM (no iodine)
4518 2	18	2	838527	27	25-29	Brong Ahafo	Rural	No education		Tube well or borehole	20	Pit latrine with slab	No	No	No	No	No	No	No	Cement	Bamboo with mud	Asbestos/slate roofing sheets	No religion	Gurma	0	Usual resident	8	3	2	Brong Ahafo	Rural	No education	Wife	Male	40	No	100	100	100	100	100	Cannot read at all		Not at all	Less than once a week	Not at all	Yes, public	Wood	0 PPM (no iodine)
4518 7	18	7	838527	23	20-24	Brong Ahafo	Rural	Primary	6	Tube well or borehole	20	Pit latrine with slab	No	No	No	No	No	No	No	Cement	Bamboo with mud	Asbestos/slate roofing sheets	No religion	Gurma	6	Usual resident	8	3	2	Brong Ahafo	Rural	Complete primary	Wife	Male	40	No	100	100	100	100	100	Cannot read at all		Not at all	Less than once a week	Not at all	Yes, public	Wood	0 PPM (no iodine)
4522 2	22	2	838527	22	20-24	Brong Ahafo	Rural	No education		Tube well or borehole	50	Pit latrine with slab	No	No	No	No	Yes	No	No	Earth, sand	Bamboo with mud	Thatch / palm leaf	Pentecostal/charismatic	Grusi	0	Usual resident	6	2	1	Brong Ahafo	Rural	No education	Wife	Male	44	No	100	100	100	100	100	Cannot read at all		Not at all	Less than once a week	Not at all	Yes, public	Wood	0 PPM (no iodine)
4523 1	23	1	838527	26	25-29	Brong Ahafo	Rural	Secondary	1	Public tap/standpipe	10	Pit latrine with slab	Yes	No	No	No	No	No	No	Linoleum/rubber carpet	Cement	Asbestos/slate roofing sheets	Pentecostal/charismatic	Akan	7	Usual resident	3	1	1	Brong Ahafo	Rural	Incomplete secondary	Head	Female	26	No	100	100	100	100	100	Cannot read at all		Not at all	Less than once a week	Less than once a week	Yes, public	Wood	0 PPM (no iodine)
4524 2	24	2	838527	21	20-24	Brong Ahafo	Rural	Primary	5	Tube well or borehole	10	Pit latrine with slab	Yes	Yes	Yes	No	No	No	No	Cement	Cement blocks	Asbestos/slate roofing sheets	Catholic	Akan	5	Usual resident	6	1	2	Brong Ahafo	Rural	Incomplete primary	Other relative	Female	47	No	100	100	100	100	100	Cannot read at all		Not at all	Less than once a week	Less than once a week	Yes, other household only	Wood	0 PPM (no iodine)
4526 2	26	2	838527	22	20-24	Brong Ahafo	Rural	Secondary	2	Public tap/standpipe	15	Ventilated Improved Pit latrine (VIP)	No	No	No	No	No	No	No	Cement	Bamboo with mud	Asbestos/slate roofing sheets	Pentecostal/charismatic	Akan	8	Usual resident	5	2	1	Brong Ahafo	Rural	Incomplete secondary	Wife	Male	30	No	100	100	100	100	100	Cannot read at all		Not at all	Less than once a week	Not at all	Yes, public	Charcoal	No salt
4526 2	26	2	838527	22	20-24	Brong Ahafo	Rural	Secondary	2	Public tap/standpipe	15	Ventilated Improved Pit latrine (VIP)	No	No	No	No	No	No	No	Cement	Bamboo with mud	Asbestos/slate roofing sheets	Pentecostal/charismatic	Akan	8	Usual resident	5	2	1	Brong Ahafo	Rural	Incomplete secondary	Wife	Male	30	No	100	100	100	100	100	Cannot read at all		Not at all	Less than once a week	Not at all	Yes, public	Charcoal	No salt
4527 2	27	2	838527	30	30-34	Brong Ahafo	Rural	No education		Tube well or borehole	15	No facility/bush/field	No	No	No	No	Yes	No	No	Earth, sand	Bamboo with mud	Thatch / palm leaf	Pentecostal/charismatic	Grusi	0	Usual resident	8	1	2	Brong Ahafo	Rural	No education	Wife	Male	35	No	100	100	100	100	100	Cannot read at all		Not at all	Not at all	Not at all		Wood	0 PPM (no iodine)
4528 2	28	2	838527	23	20-24	Brong Ahafo	Rural	No education		Tube well or borehole	30	Pit latrine with slab	No	Yes	No	No	No	No	No	Earth, sand	Bamboo with mud	Palm / bamboo	Pentecostal/charismatic	Gurma	0	Usual resident	6	3	1	Brong Ahafo	Rural	No education	Wife	Male	31	No	100	100	100	100	100	Cannot read at all		Not at all	Less than once a week	Not at all	Yes, public	Wood	0 PPM (no iodine)
4528 2	28	2	838527	23	20-24	Brong Ahafo	Rural	No education		Tube well or borehole	30	Pit latrine with slab	No	Yes	No	No	No	No	No	Earth, sand	Bamboo with mud	Palm / bamboo	Pentecostal/charismatic	Gurma	0	Usual resident	6	3	1	Brong Ahafo	Rural	No education	Wife	Male	31	No	100	100	100	100	100	Cannot read at all		Not at all	Less than once a week	Not at all	Yes, public	Wood	0 PPM (no iodine)
4531 2	31	2	838527	35	35-39	Brong Ahafo	Rural	Primary	6	Tube well or borehole	30	Pit latrine with slab	Yes	Yes	Yes	No	No	No	Yes	Cement	Cement	Asbestos/slate roofing sheets	Catholic	Akan	6	Usual resident	6	2	1	Brong Ahafo	Rural	Complete primary	Wife	Male	38	No	100	100	100	100	100	Cannot read at all		Not at all	Less than once a week	Less than once a week	Yes, public	Charcoal	0 PPM (no iodine)
4531 2	31	2	838527	35	35-39	Brong Ahafo	Rural	Primary	6	Tube well or borehole	30	Pit latrine with slab	Yes	Yes	Yes	No	No	No	Yes	Cement	Cement	Asbestos/slate roofing sheets	Catholic	Akan	6	Usual resident	6	2	1	Brong Ahafo	Rural	Complete primary	Wife	Male	38	No	100	100	100	100	100	Cannot read at all		Not at all	Less than once a week	Less than once a week	Yes, public	Charcoal	0 PPM (no iodine)
4532 1	32	1	838527	35	35-39	Brong Ahafo	Rural	Secondary	1	Tube well or borehole	10	Ventilated Improved Pit latrine (VIP)	Yes	Yes	Yes	Yes	No	No	No	Cement	Cement	Asbestos/slate roofing sheets	Other Christian	Akan	7	Usual resident	2	1	1	Brong Ahafo	Rural	Incomplete secondary	Head	Female	35	No	100	100	100	100	100	Cannot read at all		Not at all	At least once a week	At least once a week	Yes, public	Charcoal	0 PPM (no iodine)
46 1 1	1	1	603820	36	35-39	Brong Ahafo	Rural	No education		Public tap/standpipe	10	Ventilated Improved Pit latrine (VIP)	Yes	No	Yes	No	No	No	No	Cement	Cement	Asbestos/slate roofing sheets	Islam	Mole-Dagbani	0	Usual resident	8	1	1	Brong Ahafo	Rural	No education	Head	Female	36	No	100	100	100	100	100	Cannot read at all		Not at all	Not at all	Less than once a week	Yes, public	Wood	Below 15 PPM
46 2 2	2	2	603820	23	20-24	Brong Ahafo	Rural	No education		Public tap/standpipe	10	No facility/bush/field	Yes	No	No	No	No	Yes	No	Cement	Dirt	Asbestos/slate roofing sheets	Islam	Grusi	0	Usual resident	10	2	1	Brong Ahafo	Rural	No education	Wife	Male	50	No	100	100	100	100	100	Cannot read at all		Not at all	At least once a week	At least once a week		Wood	No salt
46 2 2	2	2	603820	23	20-24	Brong Ahafo	Rural	No education		Public tap/standpipe	10	No facility/bush/field	Yes	No	No	No	No	Yes	No	Cement	Dirt	Asbestos/slate roofing sheets	Islam	Grusi	0	Usual resident	10	2	1	Brong Ahafo	Rural	No education	Wife	Male	50	No	100	100	100	100	100	Cannot read at all		Not at all	At least once a week	At least once a week		Wood	No salt
46 5 2	5	2	603820	42	40-44	Brong Ahafo	Rural	No education		Public tap/standpipe	5	No facility/bush/field	Yes	Yes	Yes	No	No	Yes	No	Cement	Cement	Asbestos/slate roofing sheets	Islam	Mole-Dagbani	0	Usual resident	9	1	2	Brong Ahafo	Rural	No education	Wife	Male	52	No	100	100	100	100	100	Cannot read at all		Not at all	Less than once a week	Less than once a week		Wood	0 PPM (no iodine)
46 9 2	9	2	603820	32	30-34	Brong Ahafo	Rural	No education		Public tap/standpipe	10	No facility/bush/field	No	No	No	No	No	No	No	Cement	Bamboo with mud	Rustic mat	Catholic	Mole-Dagbani	0	Usual resident	10	5	3	Brong Ahafo	Rural	No education	Daughter	Female	74	No	100	100	100	100	100	Cannot read at all		Not at all	Less than once a week	Not at all		Wood	0 PPM (no iodine)
46 9 2	9	2	603820	32	30-34	Brong Ahafo	Rural	No education		Public tap/standpipe	10	No facility/bush/field	No	No	No	No	No	No	No	Cement	Bamboo with mud	Rustic mat	Catholic	Mole-Dagbani	0	Usual resident	10	5	3	Brong Ahafo	Rural	No education	Daughter	Female	74	No	100	100	100	100	100	Cannot read at all		Not at all	Less than once a week	Not at all		Wood	0 PPM (no iodine)
46 9 4	9	4	603820	28	25-29	Brong Ahafo	Rural	Primary	2	Public tap/standpipe	10	No facility/bush/field	No	No	No	No	No	No	No	Cement	Bamboo with mud	Rustic mat	Other Christian	Mole-Dagbani	2	Usual resident	10	5	3	Brong Ahafo	Rural	Incomplete primary	Daughter	Female	74	No	100	100	100	100	100	Cannot read at all		Not at all	Not at all	Not at all		Wood	0 PPM (no iodine)
46 9 4	9	4	603820	28	25-29	Brong Ahafo	Rural	Primary	2	Public tap/standpipe	10	No facility/bush/field	No	No	No	No	No	No	No	Cement	Bamboo with mud	Rustic mat	Other Christian	Mole-Dagbani	2	Usual resident	10	5	3	Brong Ahafo	Rural	Incomplete primary	Daughter	Female	74	No	100	100	100	100	100	Cannot read at all		Not at all	Not at all	Not at all		Wood	0 PPM (no iodine)
4611 2	11	2	603820	31	30-34	Brong Ahafo	Rural	No education		Public tap/standpipe	5	Ventilated Improved Pit latrine (VIP)	No	No	No	No	No	No	No	Cement	Cement	Asbestos/slate roofing sheets	Other Christian	Mole-Dagbani	0	Usual resident	5	1	1	Brong Ahafo	Rural	No education	Wife	Male	32	No	100	100	100	100	100	Cannot read at all		Not at all	Not at all	Less than once a week	Yes, public	Wood	0 PPM (no iodine)
4614 2	14	2	603820	43	40-44	Brong Ahafo	Rural	Secondary	3	Not a dejure resident	Not a dejure resident	Not a dejure resident	Not a dejure resident	Not a dejure resident	Not a dejure resident	Not a dejure resident	Not a dejure resident	Not a dejure resident	Not a dejure resident	Not a dejure resident	Not a dejure resident	Not a dejure resident	Pentecostal/charismatic	Akan	9	Visitor	3	0	1	Not dejure resident	Not a dejure resident	Incomplete secondary	Daughter	Female	73	Not a dejure resident	100	100	100	100	100	Cannot read at all		Not at all	Less than once a week	Less than once a week	Not a dejure resident	Not a dejure resident	Not a dejure resident
4616 2	16	2	603820	25	25-29	Brong Ahafo	Rural	Primary	5	Public tap/standpipe	3	No facility/bush/field	Yes	Yes	Yes	No	No	Yes	No	Cement	Cement	Asbestos/slate roofing sheets	Islam	Grusi	5	Usual resident	4	1	1	Brong Ahafo	Rural	Incomplete primary	Wife	Male	31	No	100	100	100	100	100	Cannot read at all		Not at all	At least once a week	At least once a week		Wood	Below 15 PPM
4618 2	18	2	603820	25	25-29	Brong Ahafo	Rural	Primary	6	Public tap/standpipe	10	No facility/bush/field	Yes	No	Yes	No	Yes	No	No	Cement	Dirt	Thatch / palm leaf	Islam	Mole-Dagbani	6	Usual resident	4	1	1	Brong Ahafo	Rural	Complete primary	Wife	Male	31	No	100	100	100	100	100	Cannot read at all		Not at all	Less than once a week	At least once a week		Wood	0 PPM (no iodine)
4620 3	20	3	603820	24	20-24	Brong Ahafo	Rural	Primary	No years completed at level V106	Public tap/standpipe	5	Pit latrine with slab	Yes	Yes	No	No	Yes	No	No	Cement	Dirt	Asbestos/slate roofing sheets	Pentecostal/charismatic	Mole-Dagbani	0	Usual resident	7	1	3	Brong Ahafo	Rural	Incomplete primary	Daughter	Male	57	No	100	100	100	100	100	Cannot read at all		Not at all	Less than once a week	At least once a week	Yes, public	Wood	0 PPM (no iodine)
4622 2	22	2	603820	38	35-39	Brong Ahafo	Rural	No education		Public tap/standpipe	15	No facility/bush/field	No	Yes	No	No	No	No	No	Cement	Dirt	Asbestos/slate roofing sheets	Catholic	Mole-Dagbani	0	Usual resident	6	0	1	Brong Ahafo	Rural	No education	Wife	Male	45	No	100	100	100	100	100	Cannot read at all		Not at all	At least once a week	Not at all		Wood	0 PPM (no iodine)
4623 2	23	2	603820	40	40-44	Brong Ahafo	Rural	No education		Public tap/standpipe	10	Ventilated Improved Pit latrine (VIP)	Yes	No	Yes	No	Yes	No	Yes	Cement	Cement	Asbestos/slate roofing sheets	Pentecostal/charismatic	Grusi	0	Usual resident	6	1	2	Brong Ahafo	Rural	No education	Wife	Male	42	No	100	100	100	100	100	Cannot read at all		Not at all	Less than once a week	Less than once a week	Yes, public	Wood	0 PPM (no iodine)
4624 2	24	2	603820	19	15-19	Brong Ahafo	Rural	Secondary	2	Public tap/standpipe	5	No facility/bush/field	Yes	Yes	No	No	Yes	No	No	Cement	Dirt	Asbestos/slate roofing sheets	Pentecostal/charismatic	Mole-Dagbani	8	Usual resident	4	2	1	Brong Ahafo	Rural	Incomplete secondary	Wife	Male	23	No	100	100	100	100	100	Able to read only parts of sentence		Not at all	Less than once a week	At least once a week		Wood	Below 15 PPM
4624 2	24	2	603820	19	15-19	Brong Ahafo	Rural	Secondary	2	Public tap/standpipe	5	No facility/bush/field	Yes	Yes	No	No	Yes	No	No	Cement	Dirt	Asbestos/slate roofing sheets	Pentecostal/charismatic	Mole-Dagbani	8	Usual resident	4	2	1	Brong Ahafo	Rural	Incomplete secondary	Wife	Male	23	No	100	100	100	100	100	Able to read only parts of sentence		Not at all	Less than once a week	At least once a week		Wood	Below 15 PPM
4626 2	26	2	603820	19	15-19	Brong Ahafo	Rural	Primary	6	Public tap/standpipe	5	Pit latrine with slab	Yes	Yes	No	No	No	No	No	Cement	Bamboo with mud	Rustic mat	Other Christian	Akan	6	Usual resident	6	1	2	Brong Ahafo	Rural	Complete primary	Daughter	Male	68	No	100	100	100	100	100	Cannot read at all		Not at all	Less than once a week	At least once a week	Yes, public	Wood	0 PPM (no iodine)
4628 1	28	1	603820	34	30-34	Brong Ahafo	Rural	Secondary	3	Public tap/standpipe	7	Pit latrine with slab	Yes	No	Yes	No	No	No	No	Cement	Cement	Asbestos/slate roofing sheets	Catholic	Akan	9	Usual resident	2	1	1	Brong Ahafo	Rural	Incomplete secondary	Head	Female	34	No	100	100	100	100	100	Cannot read at all		Not at all	Less than once a week	Less than once a week	Yes, public	Charcoal	No salt
4633 1	33	1	603820	30	30-34	Brong Ahafo	Rural	No education		Public tap/standpipe	10	Pit latrine with slab	No	Yes	No	No	No	No	No	Cement	Dirt	Asbestos/slate roofing sheets	Islam	Grusi	0	Usual resident	2	1	1	Brong Ahafo	Rural	No education	Head	Female	30	No	100	100	100	100	100	Cannot read at all		Not at all	Less than once a week	At least once a week	Yes, public	Wood	Below 15 PPM
47 4 2	4	2	778644	34	30-34	Volta	Urban	Secondary	6	Public tap/standpipe	10	Ventilated Improved Pit latrine (VIP)	Yes	Yes	Yes	No	No	No	No	Cement	Cement	Asbestos/slate roofing sheets	Pentecostal/charismatic	Ewe	15	Usual resident	4	2	1	Volta	Urban	Complete secondary	Wife	Male	39	No	100	100	100	100	100	Able to read whole sentence		At least once a week	At least once a week	At least once a week	Yes, other household only	LPG	0 PPM (no iodine)
47 4 2	4	2	778644	34	30-34	Volta	Urban	Secondary	6	Public tap/standpipe	10	Ventilated Improved Pit latrine (VIP)	Yes	Yes	Yes	No	No	No	No	Cement	Cement	Asbestos/slate roofing sheets	Pentecostal/charismatic	Ewe	15	Usual resident	4	2	1	Volta	Urban	Complete secondary	Wife	Male	39	No	100	100	100	100	100	Able to read whole sentence		At least once a week	At least once a week	At least once a week	Yes, other household only	LPG	0 PPM (no iodine)
47 5 2	5	2	778644	18	15-19	Volta	Urban	Primary	6	Public tap/standpipe	20	Ventilated Improved Pit latrine (VIP)	Yes	No	No	No	No	No	No	Cement	Stone with lime / cement	Asbestos/slate roofing sheets	Catholic	Other	6	Usual resident	4	1	3	Volta	Urban	Complete primary	Daughter	Female	44	No	100	100	100	100	100	Cannot read at all		Not at all	Less than once a week	Not at all	Yes, public	Charcoal	0 PPM (no iodine)
47 7 2	7	2	778644	31	30-34	Volta	Urban	Secondary	3	Piped to yard/plot	On premises	Ventilated Improved Pit latrine (VIP)	Yes	No	No	No	No	No	No	Cement	Cement	Asbestos/slate roofing sheets	Catholic	Ewe	9	Usual resident	8	3	1	Volta	Urban	Incomplete secondary	Daughter	Female	57	No	100	100	100	100	100	Able to read whole sentence		Less than once a week	Less than once a week	At least once a week	Yes, public	Charcoal	15 PPM and above
47 7 2	7	2	778644	31	30-34	Volta	Urban	Secondary	3	Piped to yard/plot	On premises	Ventilated Improved Pit latrine (VIP)	Yes	No	No	No	No	No	No	Cement	Cement	Asbestos/slate roofing sheets	Catholic	Ewe	9	Usual resident	8	3	1	Volta	Urban	Incomplete secondary	Daughter	Female	57	No	100	100	100	100	100	Able to read whole sentence		Less than once a week	Less than once a week	At least once a week	Yes, public	Charcoal	15 PPM and above
47 8 2	8	2	778644	30	30-34	Volta	Urban	Secondary	3	Sachet water	0	Flush to septic tank	Yes	Yes	Yes	Yes	No	No	No	Ceramic/marble/porcelain tiles / terrazo	Cement	Asbestos/slate roofing sheets	Catholic	Ewe	9	Usual resident	3	1	1	Volta	Urban	Incomplete secondary	Wife	Male	34	No	100	100	100	100	100	Able to read whole sentence		Not at all	At least once a week	At least once a week	No	LPG	0 PPM (no iodine)
47 9 1	9	1	778644	27	25-29	Volta	Urban	Secondary	7	Sachet water	20	Ventilated Improved Pit latrine (VIP)	Yes	Yes	Yes	Yes	No	No	No	Cement	Bricks	Roofing shingles	Other Christian	Ewe	16	Usual resident	3	1	1	Volta	Urban	Complete secondary	Head	Female	27	No	100	100	100	100	100	Able to read whole sentence		Less than once a week	At least once a week	At least once a week	Yes, public	LPG	15 PPM and above
4711 2	11	2	778644	22	20-24	Volta	Urban	Primary	5	Public tap/standpipe	60	Ventilated Improved Pit latrine (VIP)	No	No	No	No	No	No	No	Cement	Cement	Roofing shingles	Other Christian	Ewe	5	Usual resident	3	1	1	Volta	Urban	Incomplete primary	Wife	Male	28	No	100	100	100	100	100	Cannot read at all		Not at all	Less than once a week	Not at all	Yes, public	Charcoal	0 PPM (no iodine)
4720 4	20	4	778644	18	15-19	Volta	Urban	Secondary	2	Piped to yard/plot	On premises	Flush to septic tank	Yes	Yes	Yes	Yes	Yes	No	No	Cement	Cement	Asbestos/slate roofing sheets	Other Christian	Ewe	8	Usual resident	5	0	2	Volta	Urban	Incomplete secondary	Other relative	Female	58	No	100	100	100	100	100	Able to read whole sentence		Less than once a week	Less than once a week	At least once a week	Yes, public	Charcoal	0 PPM (no iodine)
4727 1	27	1	778644	31	30-34	Volta	Urban	Higher	3	Public tap/standpipe	10	Flush to septic tank	Yes	Yes	Yes	Yes	No	No	No	Linoleum/rubber carpet	Cement	Asbestos/slate roofing sheets	Other Christian	Ewe	15	Usual resident	3	1	1	Volta	Urban	Higher	Head	Female	31	No	100	100	100	100	100	Able to read whole sentence		Less than once a week	At least once a week	At least once a week	Yes, public	LPG	0 PPM (no iodine)
4730 1	30	1	778644	35	35-39	Volta	Urban	No education		Public tap/standpipe	80	No facility/bush/field	No	No	No	No	No	No	No	Cement	Cement	Roofing shingles	Catholic	Ewe	0	Usual resident	3	1	1	Volta	Urban	No education	Head	Female	35	No	100	100	100	100	100	Cannot read at all		Not at all	Less than once a week	Less than once a week		Charcoal	0 PPM (no iodine)
48 4 2	4	2	687378	31	30-34	Central	Rural	Primary	4	Tube well or borehole	10	Ventilated Improved Pit latrine (VIP)	Yes	Yes	Yes	Yes	Yes	No	No	Cement	Cement	Metal	Pentecostal/charismatic	Akan	4	Usual resident	7	2	2	Central	Rural	Incomplete primary	Wife	Male	43	No	100	100	100	100	100	Cannot read at all		Not at all	At least once a week	Less than once a week	Yes, public	Wood	0 PPM (no iodine)
48 4 2	4	2	687378	31	30-34	Central	Rural	Primary	4	Tube well or borehole	10	Ventilated Improved Pit latrine (VIP)	Yes	Yes	Yes	Yes	Yes	No	No	Cement	Cement	Metal	Pentecostal/charismatic	Akan	4	Usual resident	7	2	2	Central	Rural	Incomplete primary	Wife	Male	43	No	100	100	100	100	100	Cannot read at all		Not at all	At least once a week	Less than once a week	Yes, public	Wood	0 PPM (no iodine)
48 4 2	4	2	687378	31	30-34	Central	Rural	Primary	4	Tube well or borehole	10	Ventilated Improved Pit latrine (VIP)	Yes	Yes	Yes	Yes	Yes	No	No	Cement	Cement	Metal	Pentecostal/charismatic	Akan	4	Usual resident	7	2	2	Central	Rural	Incomplete primary	Wife	Male	43	No	100	100	100	100	100	Cannot read at all		Not at all	At least once a week	Less than once a week	Yes, public	Wood	0 PPM (no iodine)
48 6 3	6	3	687378	42	40-44	Central	Rural	Secondary	1	River/dam/lake/ponds/stream/canal/irrigation channel	10	Pit latrine with slab	Yes	No	Yes	No	No	No	No	Cement	Stone with mud	Asbestos/slate roofing sheets	Pentecostal/charismatic	Akan	7	Usual resident	8	1	2	Central	Rural	Incomplete secondary	Daughter	Female	70	No	100	100	100	100	100	Cannot read at all		Not at all	Less than once a week	Less than once a week	Yes, public	Wood	0 PPM (no iodine)
48 7 2	7	2	687378	36	35-39	Central	Rural	Secondary	4	Tube well or borehole	10	Ventilated Improved Pit latrine (VIP)	No	Yes	No	No	No	No	No	Cement	Cement	Metal	Methodist	Akan	10	Usual resident	4	1	1	Central	Rural	Incomplete secondary	Wife	Male	38	No	100	100	100	100	100	Able to read only parts of sentence		Not at all	Not at all	Not at all	Yes, public	Wood	0 PPM (no iodine)
48 8 2	8	2	687378	31	30-34	Central	Rural	Secondary	3	Tube well or borehole	10	Ventilated Improved Pit latrine (VIP)	No	Yes	No	No	No	No	No	Earth, sand	Bamboo with mud	Palm / bamboo	Other Christian	Akan	9	Usual resident	5	3	1	Central	Rural	Incomplete secondary	Wife	Male	30	No	100	100	100	100	100	Able to read whole sentence		Not at all	At least once a week	Not at all	Yes, public	Wood	0 PPM (no iodine)
48 8 2	8	2	687378	31	30-34	Central	Rural	Secondary	3	Tube well or borehole	10	Ventilated Improved Pit latrine (VIP)	No	Yes	No	No	No	No	No	Earth, sand	Bamboo with mud	Palm / bamboo	Other Christian	Akan	9	Usual resident	5	3	1	Central	Rural	Incomplete secondary	Wife	Male	30	No	100	100	100	100	100	Able to read whole sentence		Not at all	At least once a week	Not at all	Yes, public	Wood	0 PPM (no iodine)
48 9 3	9	3	687378	38	35-39	Central	Rural	Primary	6	River/dam/lake/ponds/stream/canal/irrigation channel	30	Ventilated Improved Pit latrine (VIP)	Yes	No	Yes	No	No	No	No	Cement	Cement	Asbestos/slate roofing sheets	Other Christian	Akan	6	Usual resident	8	1	2	Central	Rural	Complete primary	Daughter	Male	95	No	100	100	100	100	100	Cannot read at all		Not at all	At least once a week	At least once a week	Yes, other household only	Wood	0 PPM (no iodine)
4815 2	15	2	687378	25	25-29	Central	Rural	Secondary	3	Tube well or borehole	10	Ventilated Improved Pit latrine (VIP)	Yes	Yes	Yes	Yes	No	No	No	Ceramic/marble/porcelain tiles / terrazo	Cement	Asbestos/slate roofing sheets	Other Christian	Akan	9	Usual resident	6	2	2	Central	Rural	Incomplete secondary	Daughter	Female	57	No	100	100	100	100	100	Able to read whole sentence		Not at all	At least once a week	At least once a week	Yes, public	Wood	Below 15 PPM
4815 2	15	2	687378	25	25-29	Central	Rural	Secondary	3	Tube well or borehole	10	Ventilated Improved Pit latrine (VIP)	Yes	Yes	Yes	Yes	No	No	No	Ceramic/marble/porcelain tiles / terrazo	Cement	Asbestos/slate roofing sheets	Other Christian	Akan	9	Usual resident	6	2	2	Central	Rural	Incomplete secondary	Daughter	Female	57	No	100	100	100	100	100	Able to read whole sentence		Not at all	At least once a week	At least once a week	Yes, public	Wood	Below 15 PPM
4818 2	18	2	687378	40	40-44	Central	Rural	Primary	6	Tube well or borehole	20	Pit latrine without slab/open pit	Yes	Yes	No	No	No	No	No	Cement	Cement	Metal	Pentecostal/charismatic	Akan	6	Usual resident	8	1	1	Central	Rural	Complete primary	Wife	Male	43	No	100	100	100	100	100	Cannot read at all		Not at all	At least once a week	At least once a week	No	Wood	0 PPM (no iodine)
4819 2	19	2	687378	45	45-49	Central	Rural	No education		Tube well or borehole	On premises	Ventilated Improved Pit latrine (VIP)	Yes	Yes	Yes	Yes	No	No	Yes	Cement	Cement	Asbestos/slate roofing sheets	Pentecostal/charismatic	Akan	0	Usual resident	5	1	3	Central	Rural	No education	Wife	Male	57	No	100	100	100	100	100	Cannot read at all		Not at all	At least once a week	At least once a week	Yes, other household only	LPG	0 PPM (no iodine)
4822 3	22	3	687378	27	25-29	Central	Rural	Secondary	6	Not a dejure resident	Not a dejure resident	Not a dejure resident	Not a dejure resident	Not a dejure resident	Not a dejure resident	Not a dejure resident	Not a dejure resident	Not a dejure resident	Not a dejure resident	Not a dejure resident	Not a dejure resident	Not a dejure resident	Methodist	Akan	15	Visitor	5	0	2	Not dejure resident	Not a dejure resident	Complete secondary	Daughter	Male	53	Not a dejure resident	100	100	100	100	100	Able to read whole sentence		Less than once a week	At least once a week	At least once a week	Not a dejure resident	Not a dejure resident	Not a dejure resident
4824 2	24	2	687378	35	35-39	Central	Rural	Primary	5	River/dam/lake/ponds/stream/canal/irrigation channel	30	Ventilated Improved Pit latrine (VIP)	Yes	Yes	Yes	No	No	No	No	Cement	Bamboo with mud	Asbestos/slate roofing sheets	Pentecostal/charismatic	Akan	5	Usual resident	6	1	1	Central	Rural	Incomplete primary	Wife	Male	35	No	100	100	100	100	100	Cannot read at all		Not at all	At least once a week	At least once a week	Yes, public	Wood	15 PPM and above
4825 2	25	2	687378	21	20-24	Central	Rural	Primary	6	River/dam/lake/ponds/stream/canal/irrigation channel	5	Pit latrine with slab	Yes	No	No	No	No	No	No	Cement	Stone with mud	Asbestos/slate roofing sheets	Pentecostal/charismatic	Akan	6	Usual resident	5	2	1	Central	Rural	Complete primary	Daughter	Female	54	No	100	100	100	100	100	Cannot read at all		Not at all	At least once a week	At least once a week	Yes, public	Agricultural crop	Below 15 PPM
4825 2	25	2	687378	21	20-24	Central	Rural	Primary	6	River/dam/lake/ponds/stream/canal/irrigation channel	5	Pit latrine with slab	Yes	No	No	No	No	No	No	Cement	Stone with mud	Asbestos/slate roofing sheets	Pentecostal/charismatic	Akan	6	Usual resident	5	2	1	Central	Rural	Complete primary	Daughter	Female	54	No	100	100	100	100	100	Cannot read at all		Not at all	At least once a week	At least once a week	Yes, public	Agricultural crop	Below 15 PPM
4827 2	27	2	687378	25	25-29	Central	Rural	Secondary	3	Tube well or borehole	10	Ventilated Improved Pit latrine (VIP)	Yes	Yes	Yes	No	No	No	No	Cement	Cement	Metal	Other Christian	Akan	9	Usual resident	4	1	1	Central	Rural	Incomplete secondary	Wife	Male	27	No	100	100	100	100	100	Cannot read at all		Not at all	At least once a week	At least once a week	Yes, public	Wood	0 PPM (no iodine)
4831 2	31	2	687378	26	25-29	Central	Rural	Secondary	3	River/dam/lake/ponds/stream/canal/irrigation channel	5	Ventilated Improved Pit latrine (VIP)	Yes	Yes	No	Yes	Yes	No	No	Cement	Cement	Asbestos/slate roofing sheets	Pentecostal/charismatic	Akan	9	Usual resident	6	1	1	Central	Rural	Incomplete secondary	Wife	Male	35	No	100	100	100	100	100	Able to read only parts of sentence		Not at all	At least once a week	At least once a week	No	Wood	0 PPM (no iodine)
4832 2	32	2	687378	32	30-34	Central	Rural	Secondary	3	River/dam/lake/ponds/stream/canal/irrigation channel	30	Pit latrine with slab	Yes	Yes	Yes	No	No	No	No	Cement	Stone with mud	Asbestos/slate roofing sheets	Other Christian	Akan	9	Usual resident	7	2	1	Central	Rural	Incomplete secondary	Wife	Male	35	No	100	100	100	100	100	Able to read whole sentence		Not at all	At least once a week	At least once a week	Yes, other household only	Wood	0 PPM (no iodine)
4832 2	32	2	687378	32	30-34	Central	Rural	Secondary	3	River/dam/lake/ponds/stream/canal/irrigation channel	30	Pit latrine with slab	Yes	Yes	Yes	No	No	No	No	Cement	Stone with mud	Asbestos/slate roofing sheets	Other Christian	Akan	9	Usual resident	7	2	1	Central	Rural	Incomplete secondary	Wife	Male	35	No	100	100	100	100	100	Able to read whole sentence		Not at all	At least once a week	At least once a week	Yes, other household only	Wood	0 PPM (no iodine)
49 2 2	2	2	1611559	24	20-24	Greater Accra	Urban	No education		Sachet water	0	Flush to septic tank	Yes	No	Yes	No	No	No	No	Cement	Cement	Asbestos/slate roofing sheets	Other Christian	Grusi	0	Usual resident	4	2	1	Greater Accra	Urban	No education	Wife	Male	31	No	100	100	100	100	100	Cannot read at all		Not at all	Not at all	At least once a week	Yes, public	Charcoal	0 PPM (no iodine)
49 2 2	2	2	1611559	24	20-24	Greater Accra	Urban	No education		Sachet water	0	Flush to septic tank	Yes	No	Yes	No	No	No	No	Cement	Cement	Asbestos/slate roofing sheets	Other Christian	Grusi	0	Usual resident	4	2	1	Greater Accra	Urban	No education	Wife	Male	31	No	100	100	100	100	100	Cannot read at all		Not at all	Not at all	At least once a week	Yes, public	Charcoal	0 PPM (no iodine)
49 5 1	5	1	1611559	21	20-24	Greater Accra	Urban	Secondary	1	Sachet water	0	No facility/bush/field	Yes	No	Yes	No	No	No	No	Cement	Cement	Asbestos/slate roofing sheets	No religion	Ga/Dangme	7	Usual resident	3	2	1	Greater Accra	Urban	Incomplete secondary	Head	Female	21	No	100	100	100	100	100	Able to read whole sentence		Not at all	Not at all	At least once a week		Charcoal	No salt
49 5 1	5	1	1611559	21	20-24	Greater Accra	Urban	Secondary	1	Sachet water	0	No facility/bush/field	Yes	No	Yes	No	No	No	No	Cement	Cement	Asbestos/slate roofing sheets	No religion	Ga/Dangme	7	Usual resident	3	2	1	Greater Accra	Urban	Incomplete secondary	Head	Female	21	No	100	100	100	100	100	Able to read whole sentence		Not at all	Not at all	At least once a week		Charcoal	No salt
4914 2	14	2	1611559	23	20-24	Greater Accra	Urban	Primary	3	Sachet water	0	Flush to pit latrine	Yes	No	Yes	No	No	No	No	Cement	Cement	Asbestos/slate roofing sheets	Other Christian	Ewe	3	Usual resident	4	1	1	Greater Accra	Urban	Incomplete primary	Wife	Male	23	No	100	100	100	100	100	Able to read whole sentence		Not at all	At least once a week	At least once a week	Yes, public	Charcoal	Below 15 PPM
4924 2	24	2	1611559	33	30-34	Greater Accra	Urban	Primary	3	Sachet water	0	Flush to septic tank	Yes	Yes	Yes	Yes	Yes	No	No	Cement	Cement	Asbestos/slate roofing sheets	Other Christian	Ga/Dangme	3	Usual resident	4	1	1	Greater Accra	Urban	Incomplete primary	Wife	Male	30	No	100	100	100	100	100	Cannot read at all		Not at all	Not at all	At least once a week	Yes, public	Charcoal	No salt
4926 1	26	1	1611559	32	30-34	Greater Accra	Urban	Secondary	2	Sachet water	0	No facility/bush/field	No	No	No	No	No	No	No	Cement	Cement	Asbestos/slate roofing sheets	Pentecostal/charismatic	Ga/Dangme	8	Usual resident	4	1	2	Greater Accra	Urban	Incomplete secondary	Head	Female	32	No	100	100	100	100	100	Able to read whole sentence		Not at all	Not at all	Not at all		Charcoal	0 PPM (no iodine)
50 1 2	1	2	305302	36	35-39	Upper West	Rural	No education		Tube well or borehole	40	Ventilated Improved Pit latrine (VIP)	No	Yes	No	No	Yes	No	No	Cement	Dirt	Asbestos/slate roofing sheets	Pentecostal/charismatic	Mole-Dagbani	0	Usual resident	6	1	1	Upper West	Rural	No education	Wife	Male	43	No	100	100	100	100	100	Cannot read at all		Not at all	At least once a week	Not at all	Yes, other household only	Wood	No salt
50 2 2	2	2	305302	31	30-34	Upper West	Rural	No education		Tube well or borehole	20	Pit latrine without slab/open pit	No	Yes	No	No	Yes	No	No	Earth, sand	Bricks	Asbestos/slate roofing sheets	Traditional/spiritualist	Mole-Dagbani	0	Usual resident	6	2	1	Upper West	Rural	No education	Wife	Male	34	No	100	100	100	100	100	Cannot read at all		Not at all	At least once a week	Not at all	No	Wood	Below 15 PPM
50 2 2	2	2	305302	31	30-34	Upper West	Rural	No education		Tube well or borehole	20	Pit latrine without slab/open pit	No	Yes	No	No	Yes	No	No	Earth, sand	Bricks	Asbestos/slate roofing sheets	Traditional/spiritualist	Mole-Dagbani	0	Usual resident	6	2	1	Upper West	Rural	No education	Wife	Male	34	No	100	100	100	100	100	Cannot read at all		Not at all	At least once a week	Not at all	No	Wood	Below 15 PPM
50 3 3	3	3	305302	25	25-29	Upper West	Rural	No education		Tube well or borehole	60	No facility/bush/field	Yes	No	No	No	Yes	No	No	Earth, sand	Dirt	Roofing shingles	Catholic	Mole-Dagbani	0	Usual resident	8	1	2	Upper West	Rural	No education	Wife	Male	34	No	100	100	100	100	100	Cannot read at all		Not at all	At least once a week	Not at all		Wood	Below 15 PPM
50 5 2	5	2	305302	26	25-29	Upper West	Rural	No education		Tube well or borehole	30	No facility/bush/field	No	Yes	No	No	Yes	No	No	Earth, sand	Bricks	Asbestos/slate roofing sheets	Catholic	Mole-Dagbani	0	Usual resident	5	2	1	Upper West	Rural	No education	Wife	Male	32	No	100	100	100	100	100	Cannot read at all		Not at all	At least once a week	Not at all		Wood	Below 15 PPM
50 5 2	5	2	305302	26	25-29	Upper West	Rural	No education		Tube well or borehole	30	No facility/bush/field	No	Yes	No	No	Yes	No	No	Earth, sand	Bricks	Asbestos/slate roofing sheets	Catholic	Mole-Dagbani	0	Usual resident	5	2	1	Upper West	Rural	No education	Wife	Male	32	No	100	100	100	100	100	Cannot read at all		Not at all	At least once a week	Not at all		Wood	Below 15 PPM
50 6 2	6	2	305302	34	30-34	Upper West	Rural	No education		Tube well or borehole	20	Pit latrine without slab/open pit	No	Yes	No	No	Yes	Yes	No	Cement	Cement	Asbestos/slate roofing sheets	No religion	Mole-Dagbani	0	Usual resident	8	1	2	Upper West	Rural	No education	Wife	Male	30	No	100	100	100	100	100	Cannot read at all		Not at all	At least once a week	Not at all	Yes, other household only	Wood	Below 15 PPM
50 9 5	9	5	305302	35	35-39	Upper West	Rural	No education		Tube well or borehole	40	No facility/bush/field	No	Yes	No	No	Yes	No	No	Cement	Cement	Asbestos/slate roofing sheets	Catholic	Mole-Dagbani	0	Usual resident	8	2	2	Upper West	Rural	No education	Other relative	Male	40	No	100	100	100	100	100	Cannot read at all		Not at all	Not at all	Not at all		Wood	0 PPM (no iodine)
50 9 5	9	5	305302	35	35-39	Upper West	Rural	No education		Tube well or borehole	40	No facility/bush/field	No	Yes	No	No	Yes	No	No	Cement	Cement	Asbestos/slate roofing sheets	Catholic	Mole-Dagbani	0	Usual resident	8	2	2	Upper West	Rural	No education	Other relative	Male	40	No	100	100	100	100	100	Cannot read at all		Not at all	Not at all	Not at all		Wood	0 PPM (no iodine)
5011 3	11	3	305302	24	20-24	Upper West	Rural	No education		Tube well or borehole	25	No facility/bush/field	No	Yes	No	No	Yes	No	No	Cement	Bricks	Asbestos/slate roofing sheets	Catholic	Mole-Dagbani	0	Usual resident	10	2	2	Upper West	Rural	No education	Daughter	Male	80	No	100	100	100	100	100	Cannot read at all		Not at all	Less than once a week	Less than once a week		Wood	Below 15 PPM
5011 3	11	3	305302	24	20-24	Upper West	Rural	No education		Tube well or borehole	25	No facility/bush/field	No	Yes	No	No	Yes	No	No	Cement	Bricks	Asbestos/slate roofing sheets	Catholic	Mole-Dagbani	0	Usual resident	10	2	2	Upper West	Rural	No education	Daughter	Male	80	No	100	100	100	100	100	Cannot read at all		Not at all	Less than once a week	Less than once a week		Wood	Below 15 PPM
5011 4	11	4	305302	22	20-24	Upper West	Rural	No education		Tube well or borehole	25	No facility/bush/field	No	Yes	No	No	Yes	No	No	Cement	Bricks	Asbestos/slate roofing sheets	Catholic	Mole-Dagbani	0	Usual resident	10	2	2	Upper West	Rural	No education	Daughter	Male	80	No	100	100	100	100	100	Cannot read at all		Not at all	At least once a week	Not at all		Wood	Below 15 PPM
5012 3	12	3	305302	22	20-24	Upper West	Rural	No education		Tube well or borehole	40	Ventilated Improved Pit latrine (VIP)	Yes	No	No	No	No	Yes	No	Earth, sand	Stone with mud	Thatch / palm leaf	Pentecostal/charismatic	Mole-Dagbani	0	Usual resident	9	3	1	Upper West	Rural	No education	Daughter-in-law	Female	80	No	100	100	100	100	100	Cannot read at all		Not at all	At least once a week	Not at all	Yes, public	Wood	0 PPM (no iodine)
5012 3	12	3	305302	22	20-24	Upper West	Rural	No education		Tube well or borehole	40	Ventilated Improved Pit latrine (VIP)	Yes	No	No	No	No	Yes	No	Earth, sand	Stone with mud	Thatch / palm leaf	Pentecostal/charismatic	Mole-Dagbani	0	Usual resident	9	3	1	Upper West	Rural	No education	Daughter-in-law	Female	80	No	100	100	100	100	100	Cannot read at all		Not at all	At least once a week	Not at all	Yes, public	Wood	0 PPM (no iodine)
5013 2	13	2	305302	29	25-29	Upper West	Rural	No education		Tube well or borehole	20	Pit latrine without slab/open pit	Yes	Yes	No	No	Yes	Yes	No	Cement	Cement	Asbestos/slate roofing sheets	Traditional/spiritualist	Mole-Dagbani	0	Usual resident	6	2	1	Upper West	Rural	No education	Wife	Male	37	No	100	100	100	100	100	Cannot read at all		Not at all	At least once a week	Not at all	Yes, other household only	Wood	0 PPM (no iodine)
5013 2	13	2	305302	29	25-29	Upper West	Rural	No education		Tube well or borehole	20	Pit latrine without slab/open pit	Yes	Yes	No	No	Yes	Yes	No	Cement	Cement	Asbestos/slate roofing sheets	Traditional/spiritualist	Mole-Dagbani	0	Usual resident	6	2	1	Upper West	Rural	No education	Wife	Male	37	No	100	100	100	100	100	Cannot read at all		Not at all	At least once a week	Not at all	Yes, other household only	Wood	0 PPM (no iodine)
5014 2	14	2	305302	46	45-49	Upper West	Rural	No education		Tube well or borehole	30	No facility/bush/field	Yes	No	No	No	Yes	Yes	No	Cement	Cement	Asbestos/slate roofing sheets	Traditional/spiritualist	Mole-Dagbani	0	Usual resident	5	1	1	Upper West	Rural	No education	Wife	Male	56	No	100	100	100	100	100	Cannot read at all		Not at all	Not at all	Not at all		Wood	Below 15 PPM
5015 3	15	3	305302	22	20-24	Upper West	Rural	Secondary	3	Tube well or borehole	40	No facility/bush/field	Yes	Yes	Yes	No	Yes	No	No	Cement	Cement	Asbestos/slate roofing sheets	Pentecostal/charismatic	Mole-Dagbani	9	Usual resident	6	2	3	Upper West	Rural	Incomplete secondary	Wife	Male	35	No	100	100	100	100	100	Able to read whole sentence		Not at all	At least once a week	At least once a week		Wood	15 PPM and above
5015 3	15	3	305302	22	20-24	Upper West	Rural	Secondary	3	Tube well or borehole	40	No facility/bush/field	Yes	Yes	Yes	No	Yes	No	No	Cement	Cement	Asbestos/slate roofing sheets	Pentecostal/charismatic	Mole-Dagbani	9	Usual resident	6	2	3	Upper West	Rural	Incomplete secondary	Wife	Male	35	No	100	100	100	100	100	Able to read whole sentence		Not at all	At least once a week	At least once a week		Wood	15 PPM and above
5018 2	18	2	305302	37	35-39	Upper West	Rural	No education		Tube well or borehole	20	Ventilated Improved Pit latrine (VIP)	No	Yes	No	No	Yes	No	No	Earth, sand	Stone with mud	Asbestos/slate roofing sheets	Pentecostal/charismatic	Mole-Dagbani	0	Usual resident	8	2	1	Upper West	Rural	No education	Wife	Male	62	No	100	100	100	100	100	Cannot read at all		Not at all	At least once a week	Not at all	Yes, public	Wood	0 PPM (no iodine)
5018 2	18	2	305302	37	35-39	Upper West	Rural	No education		Tube well or borehole	20	Ventilated Improved Pit latrine (VIP)	No	Yes	No	No	Yes	No	No	Earth, sand	Stone with mud	Asbestos/slate roofing sheets	Pentecostal/charismatic	Mole-Dagbani	0	Usual resident	8	2	1	Upper West	Rural	No education	Wife	Male	62	No	100	100	100	100	100	Cannot read at all		Not at all	At least once a week	Not at all	Yes, public	Wood	0 PPM (no iodine)
5024 5	24	5	305302	27	25-29	Upper West	Rural	No education		Public tap/standpipe	30	Pit latrine with slab	Yes	No	No	No	Yes	No	No	Earth, sand	Dirt	Asbestos/slate roofing sheets	Catholic	Mole-Dagbani	0	Usual resident	9	0	1	Upper West	Rural	No education	Daughter	Male	66	No	100	100	100	100	100	Cannot read at all		Not at all	Less than once a week	Not at all	No	Wood	0 PPM (no iodine)
5025 2	25	2	305302	30	30-34	Upper West	Rural	No education		Tube well or borehole	60	Ventilated Improved Pit latrine (VIP)	Yes	Yes	No	No	Yes	No	No	Earth, sand	Stone with lime / cement	Asbestos/slate roofing sheets	Pentecostal/charismatic	Mole-Dagbani	0	Usual resident	5	2	1	Upper West	Rural	No education	Wife	Male	35	No	100	100	100	100	100	Cannot read at all		Not at all	At least once a week	At least once a week	Yes, public	Wood	0 PPM (no iodine)
5025 2	25	2	305302	30	30-34	Upper West	Rural	No education		Tube well or borehole	60	Ventilated Improved Pit latrine (VIP)	Yes	Yes	No	No	Yes	No	No	Earth, sand	Stone with lime / cement	Asbestos/slate roofing sheets	Pentecostal/charismatic	Mole-Dagbani	0	Usual resident	5	2	1	Upper West	Rural	No education	Wife	Male	35	No	100	100	100	100	100	Cannot read at all		Not at all	At least once a week	At least once a week	Yes, public	Wood	0 PPM (no iodine)
5029 2	29	2	305302	31	30-34	Upper West	Rural	Primary	1	Tube well or borehole	30	Pit latrine with slab	No	Yes	No	No	Yes	Yes	No	Cement	Cement	Asbestos/slate roofing sheets	Traditional/spiritualist	Mole-Dagbani	1	Usual resident	5	1	1	Upper West	Rural	Incomplete primary	Wife	Male	35	No	100	100	100	100	100	Cannot read at all		Not at all	At least once a week	Not at all	Yes, other household only	Wood	0 PPM (no iodine)
51 1 2	1	2	816885	36	35-39	Brong Ahafo	Rural	No education		Tube well or borehole	20	No facility/bush/field	No	Yes	No	No	Yes	No	No	Cement	Cement blocks	Asbestos/slate roofing sheets	Catholic	Akan	0	Usual resident	9	2	1	Brong Ahafo	Rural	No education	Wife	Male	40	No	100	100	100	100	100	Cannot read at all		Not at all	Less than once a week	Not at all		Wood	15 PPM and above
51 3 2	3	2	816885	26	25-29	Brong Ahafo	Rural	Primary	2	Tube well or borehole	20	No facility/bush/field	No	Yes	No	No	Yes	Yes	No	Cement	Bricks	Asbestos/slate roofing sheets	Pentecostal/charismatic	Akan	2	Usual resident	3	1	1	Brong Ahafo	Rural	Incomplete primary	Wife	Male	31	No	100	100	100	100	100	Cannot read at all		Not at all	At least once a week	Not at all		Wood	Below 15 PPM
51 4 3	4	3	816885	21	20-24	Brong Ahafo	Rural	Secondary	No years completed at level V106	Tube well or borehole	3	Pit latrine with slab	No	Yes	No	No	No	No	No	Cement	Bricks	Asbestos/slate roofing sheets	Islam	Akan	6	Usual resident	9	1	2	Brong Ahafo	Rural	Incomplete secondary	Daughter	Male	57	No	100	100	100	100	100	Cannot read at all		Not at all	At least once a week	Not at all	Yes, public	Wood	15 PPM and above
51 5 2	5	2	816885	48	45-49	Brong Ahafo	Rural	No education		Tube well or borehole	5	Pit latrine with slab	No	Yes	No	No	No	No	No	Cement	Bricks	Asbestos/slate roofing sheets	Catholic	Akan	0	Usual resident	8	2	2	Brong Ahafo	Rural	No education	Wife	Male	53	No	100	100	100	100	100	Cannot read at all		Not at all	Less than once a week	Not at all	Yes, public	Wood	15 PPM and above
51 6 2	6	2	816885	34	30-34	Brong Ahafo	Rural	Primary	2	Tube well or borehole	60	Pit latrine with slab	No	Yes	No	No	Yes	No	No	Woolen carpets/ synthetic carpet	Bricks	Asbestos/slate roofing sheets	Other Christian	Akan	2	Usual resident	8	2	1	Brong Ahafo	Rural	Incomplete primary	Wife	Male	54	No	100	100	100	100	100	Cannot read at all		Not at all	At least once a week	Not at all	Yes, public	Wood	15 PPM and above
51 6 2	6	2	816885	34	30-34	Brong Ahafo	Rural	Primary	2	Tube well or borehole	60	Pit latrine with slab	No	Yes	No	No	Yes	No	No	Woolen carpets/ synthetic carpet	Bricks	Asbestos/slate roofing sheets	Other Christian	Akan	2	Usual resident	8	2	1	Brong Ahafo	Rural	Incomplete primary	Wife	Male	54	No	100	100	100	100	100	Cannot read at all		Not at all	At least once a week	Not at all	Yes, public	Wood	15 PPM and above
51 8 2	8	2	816885	38	35-39	Brong Ahafo	Rural	No education		Tube well or borehole	5	Pit latrine with slab	No	No	No	No	Yes	No	No	Cement	Bricks	Asbestos/slate roofing sheets	Catholic	Akan	0	Usual resident	8	1	1	Brong Ahafo	Rural	No education	Wife	Male	39	No	100	100	100	100	100	Cannot read at all		Not at all	At least once a week	Less than once a week	Yes, public	Wood	15 PPM and above
5113 2	13	2	816885	42	40-44	Brong Ahafo	Rural	No education		Tube well or borehole	20	Pit latrine with slab	No	No	No	No	Yes	Yes	No	Cement	Bricks	Asbestos/slate roofing sheets	Presbyterian	Akan	0	Usual resident	9	1	2	Brong Ahafo	Rural	No education	Wife	Male	48	No	100	100	100	100	100	Cannot read at all		Not at all	At least once a week	Less than once a week	Yes, public	Wood	15 PPM and above
5113 2	13	2	816885	42	40-44	Brong Ahafo	Rural	No education		Tube well or borehole	20	Pit latrine with slab	No	No	No	No	Yes	Yes	No	Cement	Bricks	Asbestos/slate roofing sheets	Presbyterian	Akan	0	Usual resident	9	1	2	Brong Ahafo	Rural	No education	Wife	Male	48	No	100	100	100	100	100	Cannot read at all		Not at all	At least once a week	Less than once a week	Yes, public	Wood	15 PPM and above
5117 1	17	1	816885	45	45-49	Brong Ahafo	Rural	No education		Tube well or borehole	10	Pit latrine with slab	No	No	No	No	No	No	No	Earth, sand	Bamboo with mud	Asbestos/slate roofing sheets	Islam	Akan	0	Usual resident	2	1	1	Brong Ahafo	Rural	No education	Head	Female	45	No	100	100	100	100	100	Cannot read at all		Not at all	At least once a week	Not at all	Yes, public	Wood	15 PPM and above
5121 1	21	1	816885	28	25-29	Brong Ahafo	Rural	Primary	5	Not a dejure resident	Not a dejure resident	Not a dejure resident	Not a dejure resident	Not a dejure resident	Not a dejure resident	Not a dejure resident	Not a dejure resident	Not a dejure resident	Not a dejure resident	Not a dejure resident	Not a dejure resident	Not a dejure resident	Islam	Akan	5	Visitor	2	0	1	Not dejure resident	Not a dejure resident	Incomplete primary	Head	Female	28	Not a dejure resident	100	100	100	100	100	Cannot read at all		Not at all	At least once a week	At least once a week	Not a dejure resident	Not a dejure resident	Not a dejure resident
5126 1	26	1	816885	39	35-39	Brong Ahafo	Rural	No education		Tube well or borehole	5	Pit latrine with slab	No	No	No	No	Yes	No	No	Cement	Bricks	Asbestos/slate roofing sheets	Catholic	Akan	0	Usual resident	7	3	1	Brong Ahafo	Rural	No education	Head	Female	39	No	100	100	100	100	100	Cannot read at all		Not at all	At least once a week	Not at all	Yes, public	Wood	15 PPM and above
5126 1	26	1	816885	39	35-39	Brong Ahafo	Rural	No education		Tube well or borehole	5	Pit latrine with slab	No	No	No	No	Yes	No	No	Cement	Bricks	Asbestos/slate roofing sheets	Catholic	Akan	0	Usual resident	7	3	1	Brong Ahafo	Rural	No education	Head	Female	39	No	100	100	100	100	100	Cannot read at all		Not at all	At least once a week	Not at all	Yes, public	Wood	15 PPM and above
5126 1	26	1	816885	39	35-39	Brong Ahafo	Rural	No education		Tube well or borehole	5	Pit latrine with slab	No	No	No	No	Yes	No	No	Cement	Bricks	Asbestos/slate roofing sheets	Catholic	Akan	0	Usual resident	7	3	1	Brong Ahafo	Rural	No education	Head	Female	39	No	100	100	100	100	100	Cannot read at all		Not at all	At least once a week	Not at all	Yes, public	Wood	15 PPM and above
5129 1	29	1	816885	41	40-44	Brong Ahafo	Rural	No education		Tube well or borehole	5	Pit latrine with slab	No	Yes	No	No	No	No	No	Earth, sand	Dirt	Asbestos/slate roofing sheets	Catholic	Akan	0	Usual resident	5	2	1	Brong Ahafo	Rural	No education	Head	Female	41	No	100	100	100	100	100	Cannot read at all		Not at all	At least once a week	Not at all	Yes, public	Wood	15 PPM and above
5129 1	29	1	816885	41	40-44	Brong Ahafo	Rural	No education		Tube well or borehole	5	Pit latrine with slab	No	Yes	No	No	No	No	No	Earth, sand	Dirt	Asbestos/slate roofing sheets	Catholic	Akan	0	Usual resident	5	2	1	Brong Ahafo	Rural	No education	Head	Female	41	No	100	100	100	100	100	Cannot read at all		Not at all	At least once a week	Not at all	Yes, public	Wood	15 PPM and above
52 3 2	3	2	2097306	29	25-29	Central	Rural	Secondary	3	Sachet water	0	Ventilated Improved Pit latrine (VIP)	Yes	Yes	Yes	Yes	No	No	No	Cement	Cement	Asbestos/slate roofing sheets	Pentecostal/charismatic	Akan	9	Usual resident	6	1	1	Central	Rural	Incomplete secondary	Wife	Male	33	No	100	100	100	100	100	Cannot read at all		Not at all	At least once a week	At least once a week	Yes, public	Charcoal	Below 15 PPM
52 4 2	4	2	2097306	24	20-24	Central	Rural	Secondary	4	Unprotected well	15	Ventilated Improved Pit latrine (VIP)	Yes	Yes	Yes	No	No	Yes	No	Linoleum/rubber carpet	Cement	Asbestos/slate roofing sheets	Pentecostal/charismatic	Akan	13	Usual resident	4	2	1	Central	Rural	Incomplete secondary	Wife	Male	29	No	100	100	100	100	100	Able to read whole sentence		Not at all	At least once a week	At least once a week	Yes, public	LPG	Below 15 PPM
52 4 2	4	2	2097306	24	20-24	Central	Rural	Secondary	4	Unprotected well	15	Ventilated Improved Pit latrine (VIP)	Yes	Yes	Yes	No	No	Yes	No	Linoleum/rubber carpet	Cement	Asbestos/slate roofing sheets	Pentecostal/charismatic	Akan	13	Usual resident	4	2	1	Central	Rural	Incomplete secondary	Wife	Male	29	No	100	100	100	100	100	Able to read whole sentence		Not at all	At least once a week	At least once a week	Yes, public	LPG	Below 15 PPM
52 5 1	5	1	2097306	49	45-49	Central	Rural	No education		Public tap/standpipe	60	Ventilated Improved Pit latrine (VIP)	Yes	No	No	No	No	No	No	Cement	Cement	Asbestos/slate roofing sheets	Pentecostal/charismatic	Akan	0	Usual resident	4	1	1	Central	Rural	No education	Head	Female	49	No	100	100	100	100	100	Cannot read at all		Not at all	Less than once a week	Not at all	Yes, other household only	Wood	Below 15 PPM
52 8 2	8	2	2097306	38	35-39	Central	Rural	No education		Public tap/standpipe	10	Pit latrine with slab	Yes	Yes	Yes	Yes	No	Yes	No	Cement	Cement	Metal	Pentecostal/charismatic	Akan	0	Usual resident	7	1	1	Central	Rural	No education	Wife	Male	39	No	100	100	100	100	100	Cannot read at all		Not at all	Less than once a week	Not at all	Yes, other household only	Wood	0 PPM (no iodine)
52 9 1	9	1	2097306	27	25-29	Central	Rural	No education		Protected well	On premises	Ventilated Improved Pit latrine (VIP)	Yes	No	Yes	No	No	No	No	Cement	Cement	Asbestos/slate roofing sheets	Pentecostal/charismatic	Akan	0	Usual resident	4	1	1	Central	Rural	No education	Head	Female	27	No	100	100	100	100	100	Cannot read at all		Not at all	Not at all	Less than once a week	Yes, public	Wood	0 PPM (no iodine)
5214 2	14	2	2097306	45	45-49	Central	Rural	No education		Unprotected well	On premises	Ventilated Improved Pit latrine (VIP)	No	No	Yes	No	No	No	No	Cement	Bricks	Asbestos/slate roofing sheets	Islam	Mole-Dagbani	0	Usual resident	9	3	2	Central	Rural	No education	Wife	Male	59	No	100	100	100	100	100	Cannot read at all		Not at all	Less than once a week	Not at all	Yes, public	Wood	Below 15 PPM
5214 3	14	3	2097306	23	20-24	Central	Rural	Secondary	3	Unprotected well	On premises	Ventilated Improved Pit latrine (VIP)	No	No	Yes	No	No	No	No	Cement	Bricks	Asbestos/slate roofing sheets	Pentecostal/charismatic	Mole-Dagbani	9	Usual resident	9	3	2	Central	Rural	Incomplete secondary	Daughter	Male	59	No	100	100	100	100	100	Cannot read at all		Not at all	Less than once a week	At least once a week	Yes, public	Wood	Below 15 PPM
5215 2	15	2	2097306	28	25-29	Central	Rural	Primary	4	Protected well	45	No facility/bush/field	Yes	Yes	Yes	No	No	No	No	Linoleum/rubber carpet	Cement	Asbestos/slate roofing sheets	Presbyterian	Akan	4	Usual resident	4	0	1	Central	Rural	Incomplete primary	Wife	Male	35	No	100	100	100	100	100	Cannot read at all		Not at all	Not at all	At least once a week		Charcoal	Below 15 PPM
5218 2	18	2	2097306	29	25-29	Central	Rural	No education		Public tap/standpipe	20	No facility/bush/field	Yes	No	Yes	No	No	No	No	Cement	Cement	Metal	Methodist	Akan	0	Usual resident	5	2	1	Central	Rural	No education	Wife	Male	35	No	100	100	100	100	100	Cannot read at all		Not at all	Not at all	Not at all		Wood	0 PPM (no iodine)
5218 2	18	2	2097306	29	25-29	Central	Rural	No education		Public tap/standpipe	20	No facility/bush/field	Yes	No	Yes	No	No	No	No	Cement	Cement	Metal	Methodist	Akan	0	Usual resident	5	2	1	Central	Rural	No education	Wife	Male	35	No	100	100	100	100	100	Cannot read at all		Not at all	Not at all	Not at all		Wood	0 PPM (no iodine)
5220 2	20	2	2097306	30	30-34	Central	Rural	Secondary	3	Sachet water	5	Ventilated Improved Pit latrine (VIP)	Yes	Yes	Yes	No	Yes	No	Yes	Linoleum/rubber carpet	Cement	Asbestos/slate roofing sheets	Catholic	Akan	9	Usual resident	5	2	1	Central	Rural	Incomplete secondary	Wife	Male	43	No	100	100	100	100	100	Able to read only parts of sentence		Not at all	At least once a week	At least once a week	Yes, other household only	Charcoal	Below 15 PPM
5220 2	20	2	2097306	30	30-34	Central	Rural	Secondary	3	Sachet water	5	Ventilated Improved Pit latrine (VIP)	Yes	Yes	Yes	No	Yes	No	Yes	Linoleum/rubber carpet	Cement	Asbestos/slate roofing sheets	Catholic	Akan	9	Usual resident	5	2	1	Central	Rural	Incomplete secondary	Wife	Male	43	No	100	100	100	100	100	Able to read only parts of sentence		Not at all	At least once a week	At least once a week	Yes, other household only	Charcoal	Below 15 PPM
5230 1	30	1	2097306	42	40-44	Central	Rural	Primary	6	Sachet water	0	Ventilated Improved Pit latrine (VIP)	Yes	Yes	Yes	No	Yes	Yes	No	Cement	Cement	Asbestos/slate roofing sheets	Anglican	Akan	6	Usual resident	5	1	1	Central	Rural	Complete primary	Head	Female	42	No	100	100	100	100	100	Cannot read at all		Not at all	At least once a week	Less than once a week	Yes, public	Charcoal	Below 15 PPM
5232 2	32	2	2097306	22	20-24	Central	Rural	Secondary	2	Sachet water	0	Ventilated Improved Pit latrine (VIP)	Yes	No	Yes	Yes	No	No	No	Linoleum/rubber carpet	Cement	Asbestos/slate roofing sheets	Pentecostal/charismatic	Akan	8	Usual resident	4	1	1	Central	Rural	Incomplete secondary	Wife	Male	29	No	100	100	100	100	100	Cannot read at all		Not at all	Not at all	Not at all	Yes, public	LPG	Below 15 PPM
53 1 2	1	2	1020436	31	30-34	Western	Urban	Secondary	3	Public tap/standpipe	4	Pit latrine with slab	Yes	Yes	Yes	Yes	No	No	No	Woolen carpets/ synthetic carpet	Cement	Asbestos/slate roofing sheets	Methodist	Akan	9	Usual resident	4	1	1	Western	Urban	Incomplete secondary	Wife	Male	32	No	100	100	100	100	100	Able to read whole sentence		Not at all	Less than once a week	Less than once a week	Yes, public	LPG	No salt
53 6 2	6	2	1020436	26	25-29	Western	Urban	Secondary	3	Public tap/standpipe	15	Pit latrine with slab	Yes	Yes	Yes	No	No	No	No	Woolen carpets/ synthetic carpet	Cement	Asbestos/slate roofing sheets	Other Christian	Akan	9	Usual resident	6	2	1	Western	Urban	Incomplete secondary	Wife	Male	30	No	100	100	100	100	100	Able to read only parts of sentence		Not at all	At least once a week	At least once a week	Yes, public	Charcoal	0 PPM (no iodine)
53 6 2	6	2	1020436	26	25-29	Western	Urban	Secondary	3	Public tap/standpipe	15	Pit latrine with slab	Yes	Yes	Yes	No	No	No	No	Woolen carpets/ synthetic carpet	Cement	Asbestos/slate roofing sheets	Other Christian	Akan	9	Usual resident	6	2	1	Western	Urban	Incomplete secondary	Wife	Male	30	No	100	100	100	100	100	Able to read only parts of sentence		Not at all	At least once a week	At least once a week	Yes, public	Charcoal	0 PPM (no iodine)
53 7 3	7	3	1020436	24	20-24	Western	Urban	Secondary	3	Public tap/standpipe	5	Pit latrine with slab	Yes	Yes	Yes	No	No	No	No	Woolen carpets/ synthetic carpet	Cement	Asbestos/slate roofing sheets	Other Christian	Ewe	9	Usual resident	5	1	2	Western	Urban	Incomplete secondary	Daughter	Male	61	No	100	100	100	100	100	Cannot read at all		Not at all	At least once a week	At least once a week	Yes, public	Charcoal	Below 15 PPM
5312 2	12	2	1020436	37	35-39	Western	Urban	Secondary	3	Public tap/standpipe	10	Pit latrine with slab	Yes	Yes	Yes	No	No	No	No	Cement	Cement	Asbestos/slate roofing sheets	Methodist	Akan	9	Usual resident	9	1	1	Western	Urban	Incomplete secondary	Wife	Male	44	No	100	100	100	100	100	Able to read whole sentence		Not at all	At least once a week	At least once a week	Yes, public	Charcoal	15 PPM and above
5313 3	13	3	1020436	21	20-24	Western	Urban	Primary	3	Public tap/standpipe	2	Pit latrine with slab	Yes	Yes	Yes	No	No	No	No	Cement	Cement blocks	Cement	Traditional/spiritualist	Akan	3	Usual resident	6	2	1	Western	Urban	Incomplete primary	Daughter	Female	54	No	100	100	100	100	100	Cannot read at all		Not at all	At least once a week	Less than once a week	Yes, public	Charcoal	Below 15 PPM
5316 2	16	2	1020436	36	35-39	Western	Urban	No education		Sachet water	0	Ventilated Improved Pit latrine (VIP)	Yes	Yes	Yes	No	No	No	No	Cement	Cement	Asbestos/slate roofing sheets	Islam	Mole-Dagbani	0	Usual resident	6	1	1	Western	Urban	No education	Wife	Male	45	No	100	100	100	100	100	Able to read only parts of sentence		Not at all	Less than once a week	At least once a week	Yes, public	LPG	15 PPM and above
5324 2	24	2	1020436	28	25-29	Western	Urban	Secondary	6	Sachet water	0	Pit latrine with slab	Yes	Yes	Yes	No	Yes	No	No	Cement	Cement	Asbestos/slate roofing sheets	Other Christian	Akan	15	Usual resident	2	0	1	Western	Urban	Complete secondary	Wife	Male	31	No	100	100	100	100	100	Able to read whole sentence		Not at all	At least once a week	At least once a week	Yes, public	LPG	15 PPM and above
5332 1	32	1	1020436	37	35-39	Western	Urban	Secondary	2	Public tap/standpipe	10	Ventilated Improved Pit latrine (VIP)	Yes	No	Yes	Yes	No	No	No	Cement	Cement	Asbestos/slate roofing sheets	Catholic	Akan	8	Usual resident	2	1	1	Western	Urban	Incomplete secondary	Head	Female	37	No	100	100	100	100	100	Cannot read at all		Not at all	Less than once a week	Less than once a week	Yes, public	LPG	No salt
54 8 2	8	2	1444774	28	25-29	Western	Rural	Primary	4	Public tap/standpipe	30	No facility/bush/field	Yes	Yes	Yes	No	No	No	No	Earth, sand	Cement	Roofing shingles	Other Christian	Akan	4	Usual resident	7	1	1	Western	Rural	Incomplete primary	Wife	Male	34	No	100	100	100	100	100	Cannot read at all		Not at all	At least once a week	At least once a week		Straw/shrubs/grass	0 PPM (no iodine)
5411 2	11	2	1444774	27	25-29	Western	Rural	Secondary	6	Public tap/standpipe	20	Pit latrine with slab	Yes	Yes	Yes	No	Yes	No	No	Cement	Bricks	Asbestos/slate roofing sheets	Pentecostal/charismatic	Mole-Dagbani	15	Usual resident	3	1	1	Western	Rural	Complete secondary	Wife	Male	34	No	100	100	100	100	100	Able to read whole sentence		Not at all	Less than once a week	At least once a week	Yes, public	Charcoal	Below 15 PPM
5414 2	14	2	1444774	28	25-29	Western	Rural	Secondary	3	Public tap/standpipe	10	Ventilated Improved Pit latrine (VIP)	Yes	Yes	Yes	No	No	No	No	Cement	Cement	Roofing shingles	Islam	Akan	9	Usual resident	4	1	2	Western	Rural	Incomplete secondary	Wife	Male	36	No	100	100	100	100	100	Able to read only parts of sentence		Less than once a week	Less than once a week	At least once a week	Yes, public	LPG	Below 15 PPM
5421 2	21	2	1444774	32	30-34	Western	Rural	Secondary	3	Public tap/standpipe	15	Pit latrine with slab	Yes	No	Yes	No	No	No	No	Cement	Cement	Asbestos/slate roofing sheets	Pentecostal/charismatic	Akan	9	Usual resident	5	1	1	Western	Rural	Incomplete secondary	Wife	Male	34	No	100	100	100	100	100	Able to read only parts of sentence		Not at all	Less than once a week	At least once a week	Yes, public	Charcoal	Below 15 PPM
5424 2	24	2	1444774	39	35-39	Western	Rural	Secondary	3	Public tap/standpipe	18	Pit latrine without slab/open pit	Yes	Yes	Yes	No	No	No	No	Cement	Cement	Asbestos/slate roofing sheets	Pentecostal/charismatic	Akan	9	Usual resident	8	1	1	Western	Rural	Incomplete secondary	Wife	Male	46	No	100	100	100	100	100	Able to read whole sentence		Not at all	At least once a week	At least once a week	Yes, public	Charcoal	Below 15 PPM
5425 1	25	1	1444774	26	25-29	Western	Rural	No education		Sachet water	0	Pit latrine with slab	Yes	No	Yes	Yes	No	No	No	Earth, sand	Cement	Roofing shingles	Pentecostal/charismatic	Akan	0	Usual resident	2	1	1	Western	Rural	No education	Head	Female	26	No	100	100	100	100	100	Cannot read at all		Not at all	Less than once a week	At least once a week	Yes, public	LPG	0 PPM (no iodine)
5425 1	25	1	1444774	26	25-29	Western	Rural	No education		Sachet water	0	Pit latrine with slab	Yes	No	Yes	Yes	No	No	No	Earth, sand	Cement	Roofing shingles	Pentecostal/charismatic	Akan	0	Usual resident	2	1	1	Western	Rural	No education	Head	Female	26	No	100	100	100	100	100	Cannot read at all		Not at all	Less than once a week	At least once a week	Yes, public	LPG	0 PPM (no iodine)
5426 1	26	1	1444774	26	25-29	Western	Rural	Secondary	3	Public tap/standpipe	8	Pit latrine without slab/open pit	Yes	Yes	No	No	No	No	No	Cement	Cement	Asbestos/slate roofing sheets	Pentecostal/charismatic	Akan	9	Usual resident	6	2	1	Western	Rural	Incomplete secondary	Head	Female	26	No	100	100	100	100	100	Cannot read at all		Not at all	Less than once a week	Less than once a week	Yes, public	Wood	0 PPM (no iodine)
5426 1	26	1	1444774	26	25-29	Western	Rural	Secondary	3	Public tap/standpipe	8	Pit latrine without slab/open pit	Yes	Yes	No	No	No	No	No	Cement	Cement	Asbestos/slate roofing sheets	Pentecostal/charismatic	Akan	9	Usual resident	6	2	1	Western	Rural	Incomplete secondary	Head	Female	26	No	100	100	100	100	100	Cannot read at all		Not at all	Less than once a week	Less than once a week	Yes, public	Wood	0 PPM (no iodine)
5432 1	32	1	1444774	23	20-24	Western	Rural	Primary	1	Public tap/standpipe	3	Pit latrine with slab	Yes	No	No	No	No	No	No	Cement	Cement	Asbestos/slate roofing sheets	Pentecostal/charismatic	Akan	1	Usual resident	2	1	1	Western	Rural	Incomplete primary	Head	Female	23	No	100	100	100	100	100	Cannot read at all		Not at all	Less than once a week	Less than once a week	Yes, public	Charcoal	Below 15 PPM
55 1 2	1	2	862238	32	30-34	Volta	Rural	No education		River/dam/lake/ponds/stream/canal/irrigation channel	15	Pit latrine with slab	No	Yes	Yes	No	No	No	No	Cement	Stone with mud	Asbestos/slate roofing sheets	Pentecostal/charismatic	Ewe	0	Usual resident	5	2	1	Volta	Rural	No education	Wife	Male	37	No	100	100	100	100	100	Cannot read at all		Not at all	At least once a week	At least once a week	Yes, other household only	Wood	0 PPM (no iodine)
55 1 2	1	2	862238	32	30-34	Volta	Rural	No education		River/dam/lake/ponds/stream/canal/irrigation channel	15	Pit latrine with slab	No	Yes	Yes	No	No	No	No	Cement	Stone with mud	Asbestos/slate roofing sheets	Pentecostal/charismatic	Ewe	0	Usual resident	5	2	1	Volta	Rural	No education	Wife	Male	37	No	100	100	100	100	100	Cannot read at all		Not at all	At least once a week	At least once a week	Yes, other household only	Wood	0 PPM (no iodine)
55 3 2	3	2	862238	23	20-24	Volta	Rural	Secondary	5	Protected well	30	No facility/bush/field	Yes	No	No	No	No	No	No	Cement	Bricks	Thatch / palm leaf	Pentecostal/charismatic	Ewe	14	Usual resident	3	1	1	Volta	Rural	Incomplete secondary	Wife	Male	28	No	100	100	100	100	100	Able to read whole sentence		Not at all	At least once a week	At least once a week		LPG	Below 15 PPM
55 5 2	5	2	862238	34	30-34	Volta	Rural	Primary	2	Public tap/standpipe	15	Pit latrine with slab	Yes	Yes	No	No	Yes	No	No	Cement	Cement	Asbestos/slate roofing sheets	Pentecostal/charismatic	Ewe	2	Usual resident	7	2	1	Volta	Rural	Incomplete primary	Wife	Male	37	No	100	100	100	100	100	Cannot read at all		Not at all	At least once a week	Less than once a week	Yes, other household only	Wood	Below 15 PPM
55 7 2	7	2	862238	38	35-39	Volta	Rural	Secondary	3	Public tap/standpipe	10	Pit latrine with slab	Yes	Yes	Yes	No	Yes	No	No	Cement	Cement	Asbestos/slate roofing sheets	Pentecostal/charismatic	Ewe	9	Usual resident	8	2	1	Volta	Rural	Incomplete secondary	Wife	Male	41	No	100	100	100	100	100	Able to read whole sentence		Not at all	At least once a week	At least once a week	Yes, other household only	Wood	15 PPM and above
55 8 2	8	2	862238	31	30-34	Volta	Rural	Primary	5	Tube well or borehole	On premises	Pit latrine with slab	No	Yes	No	No	No	No	No	Cement	Cement	Asbestos/slate roofing sheets	Other Christian	Ewe	5	Usual resident	6	3	1	Volta	Rural	Incomplete primary	Wife	Male	31	No	100	100	100	100	100	Cannot read at all		Not at all	At least once a week	Not at all	Yes, public	Wood	Below 15 PPM
55 8 2	8	2	862238	31	30-34	Volta	Rural	Primary	5	Tube well or borehole	On premises	Pit latrine with slab	No	Yes	No	No	No	No	No	Cement	Cement	Asbestos/slate roofing sheets	Other Christian	Ewe	5	Usual resident	6	3	1	Volta	Rural	Incomplete primary	Wife	Male	31	No	100	100	100	100	100	Cannot read at all		Not at all	At least once a week	Not at all	Yes, public	Wood	Below 15 PPM
5511 2	11	2	862238	24	20-24	Volta	Rural	Secondary	3	River/dam/lake/ponds/stream/canal/irrigation channel	10	Pit latrine with slab	No	No	No	No	No	No	No	Earth, sand	Bamboo with mud	Thatch / palm leaf	Pentecostal/charismatic	Ewe	9	Usual resident	4	2	1	Volta	Rural	Incomplete secondary	Daughter	Female	54	No	100	100	100	100	100	Able to read whole sentence		Not at all	At least once a week	Not at all	Yes, public	Wood	Below 15 PPM
5511 2	11	2	862238	24	20-24	Volta	Rural	Secondary	3	River/dam/lake/ponds/stream/canal/irrigation channel	10	Pit latrine with slab	No	No	No	No	No	No	No	Earth, sand	Bamboo with mud	Thatch / palm leaf	Pentecostal/charismatic	Ewe	9	Usual resident	4	2	1	Volta	Rural	Incomplete secondary	Daughter	Female	54	No	100	100	100	100	100	Able to read whole sentence		Not at all	At least once a week	Not at all	Yes, public	Wood	Below 15 PPM
5511 2	11	2	862238	24	20-24	Volta	Rural	Secondary	3	River/dam/lake/ponds/stream/canal/irrigation channel	10	Pit latrine with slab	No	No	No	No	No	No	No	Earth, sand	Bamboo with mud	Thatch / palm leaf	Pentecostal/charismatic	Ewe	9	Usual resident	4	2	1	Volta	Rural	Incomplete secondary	Daughter	Female	54	No	100	100	100	100	100	Able to read whole sentence		Not at all	At least once a week	Not at all	Yes, public	Wood	Below 15 PPM
5513 2	13	2	862238	25	25-29	Volta	Rural	Secondary	2	Tube well or borehole	5	Pit latrine with slab	Yes	Yes	No	No	Yes	No	No	Cement	Cement blocks	Asbestos/slate roofing sheets	Pentecostal/charismatic	Guan	8	Usual resident	4	2	1	Volta	Rural	Incomplete secondary	Wife	Male	26	No	100	100	100	100	100	Cannot read at all		Not at all	At least once a week	Not at all	Yes, public	Wood	Below 15 PPM
5513 2	13	2	862238	25	25-29	Volta	Rural	Secondary	2	Tube well or borehole	5	Pit latrine with slab	Yes	Yes	No	No	Yes	No	No	Cement	Cement blocks	Asbestos/slate roofing sheets	Pentecostal/charismatic	Guan	8	Usual resident	4	2	1	Volta	Rural	Incomplete secondary	Wife	Male	26	No	100	100	100	100	100	Cannot read at all		Not at all	At least once a week	Not at all	Yes, public	Wood	Below 15 PPM
5514 3	14	3	862238	25	25-29	Volta	Rural	Secondary	3	Tube well or borehole	20	Pit latrine without slab/open pit	No	No	No	No	No	No	No	Cement	Bricks	Asbestos/slate roofing sheets	Pentecostal/charismatic	Ewe	9	Usual resident	6	1	2	Volta	Rural	Incomplete secondary	Daughter	Female	53	No	100	100	100	100	100	Able to read whole sentence		Not at all	At least once a week	Not at all	Yes, public	Wood	No salt
5517 2	17	2	862238	48	45-49	Volta	Rural	Primary	3	River/dam/lake/ponds/stream/canal/irrigation channel	25	No facility/bush/field	No	Yes	No	No	No	No	No	Earth, sand	Bamboo with mud	Thatch / palm leaf	Pentecostal/charismatic	Ewe	3	Usual resident	10	4	2	Volta	Rural	Incomplete primary	Wife	Male	43	No	100	100	100	100	100	Cannot read at all		Not at all	At least once a week	At least once a week		Wood	0 PPM (no iodine)
5517 2	17	2	862238	48	45-49	Volta	Rural	Primary	3	River/dam/lake/ponds/stream/canal/irrigation channel	25	No facility/bush/field	No	Yes	No	No	No	No	No	Earth, sand	Bamboo with mud	Thatch / palm leaf	Pentecostal/charismatic	Ewe	3	Usual resident	10	4	2	Volta	Rural	Incomplete primary	Wife	Male	43	No	100	100	100	100	100	Cannot read at all		Not at all	At least once a week	At least once a week		Wood	0 PPM (no iodine)
5517 8	17	8	862238	20	20-24	Volta	Rural	Primary	6	River/dam/lake/ponds/stream/canal/irrigation channel	25	No facility/bush/field	No	Yes	No	No	No	No	No	Earth, sand	Bamboo with mud	Thatch / palm leaf	Pentecostal/charismatic	Ewe	6	Usual resident	10	4	2	Volta	Rural	Complete primary	Daughter	Male	43	No	100	100	100	100	100	Able to read only parts of sentence		Not at all	At least once a week	At least once a week		Wood	0 PPM (no iodine)
5517 8	17	8	862238	20	20-24	Volta	Rural	Primary	6	River/dam/lake/ponds/stream/canal/irrigation channel	25	No facility/bush/field	No	Yes	No	No	No	No	No	Earth, sand	Bamboo with mud	Thatch / palm leaf	Pentecostal/charismatic	Ewe	6	Usual resident	10	4	2	Volta	Rural	Complete primary	Daughter	Male	43	No	100	100	100	100	100	Able to read only parts of sentence		Not at all	At least once a week	At least once a week		Wood	0 PPM (no iodine)
5518 2	18	2	862238	30	30-34	Volta	Rural	No education		Public tap/standpipe	10	Pit latrine with slab	No	Yes	Yes	No	No	No	No	Earth, sand	Stone with mud	Asbestos/slate roofing sheets	Presbyterian	Ewe	0	Usual resident	6	3	1	Volta	Rural	No education	Wife	Male	38	No	100	100	100	100	100	Cannot read at all		Not at all	Less than once a week	Less than once a week	No	Charcoal	Below 15 PPM
5518 2	18	2	862238	30	30-34	Volta	Rural	No education		Public tap/standpipe	10	Pit latrine with slab	No	Yes	Yes	No	No	No	No	Earth, sand	Stone with mud	Asbestos/slate roofing sheets	Presbyterian	Ewe	0	Usual resident	6	3	1	Volta	Rural	No education	Wife	Male	38	No	100	100	100	100	100	Cannot read at all		Not at all	Less than once a week	Less than once a week	No	Charcoal	Below 15 PPM
5518 2	18	2	862238	30	30-34	Volta	Rural	No education		Public tap/standpipe	10	Pit latrine with slab	No	Yes	Yes	No	No	No	No	Earth, sand	Stone with mud	Asbestos/slate roofing sheets	Presbyterian	Ewe	0	Usual resident	6	3	1	Volta	Rural	No education	Wife	Male	38	No	100	100	100	100	100	Cannot read at all		Not at all	Less than once a week	Less than once a week	No	Charcoal	Below 15 PPM
5520 2	20	2	862238	30	30-34	Volta	Rural	Primary	5	River/dam/lake/ponds/stream/canal/irrigation channel	20	Pit latrine without slab/open pit	No	Yes	Yes	No	Yes	No	No	Cement	Cement	Asbestos/slate roofing sheets	Pentecostal/charismatic	Ewe	5	Usual resident	4	2	1	Volta	Rural	Incomplete primary	Wife	Male	33	No	100	100	100	100	100	Able to read only parts of sentence		At least once a week	At least once a week	At least once a week	Yes, public	Wood	Below 15 PPM
5520 2	20	2	862238	30	30-34	Volta	Rural	Primary	5	River/dam/lake/ponds/stream/canal/irrigation channel	20	Pit latrine without slab/open pit	No	Yes	Yes	No	Yes	No	No	Cement	Cement	Asbestos/slate roofing sheets	Pentecostal/charismatic	Ewe	5	Usual resident	4	2	1	Volta	Rural	Incomplete primary	Wife	Male	33	No	100	100	100	100	100	Able to read only parts of sentence		At least once a week	At least once a week	At least once a week	Yes, public	Wood	Below 15 PPM
5526 2	26	2	862238	38	35-39	Volta	Rural	No education		River/dam/lake/ponds/stream/canal/irrigation channel	5	Pit latrine with slab	No	Yes	No	No	No	No	No	Cement	Bamboo with mud	Asbestos/slate roofing sheets	Pentecostal/charismatic	Ewe	0	Usual resident	5	1	1	Volta	Rural	No education	Wife	Male	48	No	100	100	100	100	100	Cannot read at all		Not at all	At least once a week	Not at all	Yes, public	Wood	0 PPM (no iodine)
5528 1	28	1	862238	29	25-29	Volta	Rural	Primary	2	River/dam/lake/ponds/stream/canal/irrigation channel	10	Pit latrine with slab	No	Yes	No	No	No	No	No	Earth, sand	Bamboo with mud	Asbestos/slate roofing sheets	Pentecostal/charismatic	Ewe	2	Usual resident	2	1	1	Volta	Rural	Incomplete primary	Head	Female	29	No	100	100	100	100	100	Cannot read at all		Not at all	At least once a week	Not at all	Yes, public	Wood	Below 15 PPM
5530 2	30	2	862238	30	30-34	Volta	Rural	Primary	6	Tube well or borehole	10	Pit latrine with slab	No	Yes	No	No	Yes	No	No	Cement	Stone with mud	Asbestos/slate roofing sheets	Anglican	Ewe	6	Usual resident	5	2	1	Volta	Rural	Complete primary	Wife	Male	34	No	100	100	100	100	100	Cannot read at all		Not at all	At least once a week	Not at all	Yes, public	Wood	Below 15 PPM
5530 2	30	2	862238	30	30-34	Volta	Rural	Primary	6	Tube well or borehole	10	Pit latrine with slab	No	Yes	No	No	Yes	No	No	Cement	Stone with mud	Asbestos/slate roofing sheets	Anglican	Ewe	6	Usual resident	5	2	1	Volta	Rural	Complete primary	Wife	Male	34	No	100	100	100	100	100	Cannot read at all		Not at all	At least once a week	Not at all	Yes, public	Wood	Below 15 PPM
56 3 2	3	2	709850	30	30-34	Central	Rural	Secondary	3	Tube well or borehole	20	Pit latrine with slab	Yes	Yes	Yes	No	No	No	No	Cement	Cement blocks	Asbestos/slate roofing sheets	Methodist	Akan	9	Usual resident	11	3	2	Central	Rural	Incomplete secondary	Wife	Male	40	No	100	100	100	100	100	Cannot read at all		Not at all	At least once a week	Less than once a week	Yes, public	Wood	0 PPM (no iodine)
56 3 2	3	2	709850	30	30-34	Central	Rural	Secondary	3	Tube well or borehole	20	Pit latrine with slab	Yes	Yes	Yes	No	No	No	No	Cement	Cement blocks	Asbestos/slate roofing sheets	Methodist	Akan	9	Usual resident	11	3	2	Central	Rural	Incomplete secondary	Wife	Male	40	No	100	100	100	100	100	Cannot read at all		Not at all	At least once a week	Less than once a week	Yes, public	Wood	0 PPM (no iodine)
56 3 10	3	10	709850	23	20-24	Central	Rural	Secondary	3	Not a dejure resident	Not a dejure resident	Not a dejure resident	Not a dejure resident	Not a dejure resident	Not a dejure resident	Not a dejure resident	Not a dejure resident	Not a dejure resident	Not a dejure resident	Not a dejure resident	Not a dejure resident	Not a dejure resident	Pentecostal/charismatic	Akan	9	Visitor	11	3	2	Not dejure resident	Not a dejure resident	Incomplete secondary	Other relative	Male	40	Not a dejure resident	100	100	100	100	100	Able to read whole sentence		Not at all	Not at all	Less than once a week	Not a dejure resident	Not a dejure resident	Not a dejure resident
56 5 2	5	2	709850	30	30-34	Central	Rural	No education		Public tap/standpipe	10	Ventilated Improved Pit latrine (VIP)	Yes	No	No	No	No	No	No	Cement	Cement blocks	Roofing shingles	Other Christian	Ga/Dangme	0	Usual resident	3	1	1	Central	Rural	No education	Wife	Male	26	No	100	100	100	100	100	Cannot read at all		Not at all	Not at all	Less than once a week	Yes, public	Charcoal	Below 15 PPM
56 6 3	6	3	709850	30	30-34	Central	Rural	Secondary	3	Public tap/standpipe	10	Pit latrine without slab/open pit	Yes	Yes	Yes	No	No	No	No	Cement	Stone with lime / cement	Asbestos/slate roofing sheets	Methodist	Akan	9	Usual resident	12	2	4	Central	Rural	Incomplete secondary	Daughter	Male	54	No	100	100	100	100	100	Cannot read at all		Not at all	Not at all	Not at all	Yes, other household only	Wood	Below 15 PPM
56 6 3	6	3	709850	30	30-34	Central	Rural	Secondary	3	Public tap/standpipe	10	Pit latrine without slab/open pit	Yes	Yes	Yes	No	No	No	No	Cement	Stone with lime / cement	Asbestos/slate roofing sheets	Methodist	Akan	9	Usual resident	12	2	4	Central	Rural	Incomplete secondary	Daughter	Male	54	No	100	100	100	100	100	Cannot read at all		Not at all	Not at all	Not at all	Yes, other household only	Wood	Below 15 PPM
56 7 2	7	2	709850	24	20-24	Central	Rural	Primary	6	Tube well or borehole	60	Ventilated Improved Pit latrine (VIP)	Yes	Yes	No	No	No	No	No	Cement	Cement	Asbestos/slate roofing sheets	Pentecostal/charismatic	Akan	6	Usual resident	7	3	1	Central	Rural	Complete primary	Wife	Male	46	No	100	100	100	100	100	Cannot read at all		Not at all	Less than once a week	Not at all	Yes, public	Wood	0 PPM (no iodine)
56 7 2	7	2	709850	24	20-24	Central	Rural	Primary	6	Tube well or borehole	60	Ventilated Improved Pit latrine (VIP)	Yes	Yes	No	No	No	No	No	Cement	Cement	Asbestos/slate roofing sheets	Pentecostal/charismatic	Akan	6	Usual resident	7	3	1	Central	Rural	Complete primary	Wife	Male	46	No	100	100	100	100	100	Cannot read at all		Not at all	Less than once a week	Not at all	Yes, public	Wood	0 PPM (no iodine)
56 7 2	7	2	709850	24	20-24	Central	Rural	Primary	6	Tube well or borehole	60	Ventilated Improved Pit latrine (VIP)	Yes	Yes	No	No	No	No	No	Cement	Cement	Asbestos/slate roofing sheets	Pentecostal/charismatic	Akan	6	Usual resident	7	3	1	Central	Rural	Complete primary	Wife	Male	46	No	100	100	100	100	100	Cannot read at all		Not at all	Less than once a week	Not at all	Yes, public	Wood	0 PPM (no iodine)
56 8 7	8	7	709850	20	20-24	Central	Rural	Primary	5	Not a dejure resident	Not a dejure resident	Not a dejure resident	Not a dejure resident	Not a dejure resident	Not a dejure resident	Not a dejure resident	Not a dejure resident	Not a dejure resident	Not a dejure resident	Not a dejure resident	Not a dejure resident	Not a dejure resident	Catholic	Akan	5	Visitor	8	1	2	Not dejure resident	Not a dejure resident	Incomplete primary	Daughter-in-law	Female	53	Not a dejure resident	100	100	100	100	100	Cannot read at all		Not at all	Less than once a week	Less than once a week	Not a dejure resident	Not a dejure resident	Not a dejure resident
5612 2	12	2	709850	31	30-34	Central	Rural	Secondary	3	Tube well or borehole	5	Ventilated Improved Pit latrine (VIP)	Yes	Yes	No	No	No	No	No	Cement	Cement	Asbestos/slate roofing sheets	Catholic	Akan	9	Usual resident	6	2	1	Central	Rural	Incomplete secondary	Wife	Male	41	No	100	100	100	100	100	Able to read whole sentence		Not at all	At least once a week	Not at all	Yes, public	Charcoal	Salt not tested
5618 9	18	9	709850	29	25-29	Central	Rural	Secondary	3	Not a dejure resident	Not a dejure resident	Not a dejure resident	Not a dejure resident	Not a dejure resident	Not a dejure resident	Not a dejure resident	Not a dejure resident	Not a dejure resident	Not a dejure resident	Not a dejure resident	Not a dejure resident	Not a dejure resident	Catholic	Akan	9	Visitor	12	0	3	Not dejure resident	Not a dejure resident	Incomplete secondary	Daughter	Male	58	Not a dejure resident	100	100	100	100	100	Able to read only parts of sentence		Not at all	At least once a week	At least once a week	Not a dejure resident	Not a dejure resident	Not a dejure resident
5619 2	19	2	709850	41	40-44	Central	Rural	Secondary	5	Tube well or borehole	25	Pit latrine without slab/open pit	Yes	No	No	No	No	No	No	Cement	Cement	Asbestos/slate roofing sheets	Catholic	Akan	11	Usual resident	10	2	3	Central	Rural	Incomplete secondary	Wife	Male	44	No	100	100	100	100	100	Cannot read at all		Not at all	Not at all	Not at all	Yes, public	Wood	0 PPM (no iodine)
5619 2	19	2	709850	41	40-44	Central	Rural	Secondary	5	Tube well or borehole	25	Pit latrine without slab/open pit	Yes	No	No	No	No	No	No	Cement	Cement	Asbestos/slate roofing sheets	Catholic	Akan	11	Usual resident	10	2	3	Central	Rural	Incomplete secondary	Wife	Male	44	No	100	100	100	100	100	Cannot read at all		Not at all	Not at all	Not at all	Yes, public	Wood	0 PPM (no iodine)
5623 1	23	1	709850	25	25-29	Central	Rural	Secondary	3	Public tap/standpipe	20	Ventilated Improved Pit latrine (VIP)	No	Yes	No	No	No	No	No	Cement	Stone with mud	Asbestos/slate roofing sheets	Catholic	Akan	9	Usual resident	4	2	1	Central	Rural	Incomplete secondary	Head	Female	25	No	100	100	100	100	100	Able to read whole sentence		Not at all	At least once a week	At least once a week	Yes, public	Charcoal	0 PPM (no iodine)
5626 1	26	1	709850	35	35-39	Central	Rural	Secondary	3	Public tap/standpipe	10	Ventilated Improved Pit latrine (VIP)	No	Yes	No	No	No	No	No	Cement	Stone with mud	Asbestos/slate roofing sheets	Catholic	Akan	9	Usual resident	8	2	1	Central	Rural	Incomplete secondary	Head	Female	35	No	100	100	100	100	100	Cannot read at all		Not at all	At least once a week	Not at all	Yes, public	Wood	Below 15 PPM
5627 2	27	2	709850	48	45-49	Central	Rural	No education		Tube well or borehole	10	Pit latrine with slab	Yes	Yes	Yes	No	No	No	No	Cement	Cement	Asbestos/slate roofing sheets	Other Christian	Akan	0	Usual resident	5	1	1	Central	Rural	No education	Wife	Male	45	No	100	100	100	100	100	Cannot read at all		Not at all	Not at all	Not at all	Yes, public	Wood	0 PPM (no iodine)
5629 2	29	2	709850	23	20-24	Central	Rural	Primary	1	Tube well or borehole	20	Hanging toilet/latrine	Yes	No	No	No	No	No	No	Cement	Cement	Asbestos/slate roofing sheets	Methodist	Akan	1	Usual resident	5	2	1	Central	Rural	Incomplete primary	Wife	Male	31	No	100	100	100	100	100	Able to read whole sentence		Not at all	Not at all	At least once a week	Yes, public	LPG	Below 15 PPM
5629 2	29	2	709850	23	20-24	Central	Rural	Primary	1	Tube well or borehole	20	Hanging toilet/latrine	Yes	No	No	No	No	No	No	Cement	Cement	Asbestos/slate roofing sheets	Methodist	Akan	1	Usual resident	5	2	1	Central	Rural	Incomplete primary	Wife	Male	31	No	100	100	100	100	100	Able to read whole sentence		Not at all	Not at all	At least once a week	Yes, public	LPG	Below 15 PPM
5632 2	32	2	709850	42	40-44	Central	Rural	Secondary	6	Public tap/standpipe	20	Ventilated Improved Pit latrine (VIP)	Yes	Yes	Yes	Yes	Yes	No	No	Cement	Stone with mud	Asbestos/slate roofing sheets	Islam	Akan	12	Usual resident	6	2	2	Central	Rural	Complete secondary	Wife	Male	45	No	100	100	100	100	100	Cannot read at all		Not at all	At least once a week	At least once a week	Yes, public	Wood	0 PPM (no iodine)
5632 3	32	3	709850	36	35-39	Central	Rural	Secondary	6	Public tap/standpipe	20	Ventilated Improved Pit latrine (VIP)	Yes	Yes	Yes	Yes	Yes	No	No	Cement	Stone with mud	Asbestos/slate roofing sheets	Pentecostal/charismatic	Akan	12	Usual resident	6	2	2	Central	Rural	Complete secondary	Wife	Male	45	No	100	100	100	100	100	Cannot read at all		Not at all	At least once a week	At least once a week	Yes, public	Wood	0 PPM (no iodine)
5633 7	33	7	709850	28	25-29	Central	Rural	Secondary	2	Not a dejure resident	Not a dejure resident	Not a dejure resident	Not a dejure resident	Not a dejure resident	Not a dejure resident	Not a dejure resident	Not a dejure resident	Not a dejure resident	Not a dejure resident	Not a dejure resident	Not a dejure resident	Not a dejure resident	Pentecostal/charismatic	Akan	8	Visitor	10	0	2	Not dejure resident	Not a dejure resident	Incomplete secondary	Sister	Female	38	Not a dejure resident	100	100	100	100	100	Able to read only parts of sentence		Not at all	At least once a week	At least once a week	Not a dejure resident	Not a dejure resident	Not a dejure resident
57 3 2	3	2	953175	25	25-29	Eastern	Rural	Secondary	1	Sachet water	0	Ventilated Improved Pit latrine (VIP)	Yes	Yes	Yes	No	No	No	No	Cement	Cement	Asbestos/slate roofing sheets	Other Christian	Ewe	7	Usual resident	4	2	1	Eastern	Rural	Incomplete secondary	Wife	Male	27	No	100	100	100	100	100	Able to read whole sentence		Not at all	Less than once a week	At least once a week	Yes, other household only	Charcoal	0 PPM (no iodine)
57 3 2	3	2	953175	25	25-29	Eastern	Rural	Secondary	1	Sachet water	0	Ventilated Improved Pit latrine (VIP)	Yes	Yes	Yes	No	No	No	No	Cement	Cement	Asbestos/slate roofing sheets	Other Christian	Ewe	7	Usual resident	4	2	1	Eastern	Rural	Incomplete secondary	Wife	Male	27	No	100	100	100	100	100	Able to read whole sentence		Not at all	Less than once a week	At least once a week	Yes, other household only	Charcoal	0 PPM (no iodine)
57 5 3	5	3	953175	22	20-24	Eastern	Rural	Primary	6	Tube well or borehole	60	No facility/bush/field	No	No	No	No	No	No	No	Cement	Bamboo with mud	Metal	No religion	Akan	6	Usual resident	10	2	1	Eastern	Rural	Complete primary	Other relative	Male	48	No	100	100	100	100	100	Cannot read at all		Not at all	Less than once a week	Less than once a week		Wood	0 PPM (no iodine)
57 6 2	6	2	953175	42	40-44	Eastern	Rural	No education		Tube well or borehole	30	No facility/bush/field	Yes	Yes	Yes	No	No	No	No	Cement	Stone with lime / cement	Metal	Presbyterian	Akan	0	Usual resident	4	1	1	Eastern	Rural	No education	Wife	Male	52	No	100	100	100	100	100	Cannot read at all		Not at all	Not at all	Not at all		Wood	0 PPM (no iodine)
5711 1	11	1	953175	25	25-29	Eastern	Rural	Secondary	1	Tube well or borehole	48	Pit latrine without slab/open pit	No	Yes	No	No	No	No	No	Cement	Cement	Metal	Pentecostal/charismatic	Akan	7	Usual resident	5	3	1	Eastern	Rural	Incomplete secondary	Head	Female	25	No	100	100	100	100	100	Cannot read at all		Not at all	Less than once a week	Not at all	Yes, other household only	Wood	0 PPM (no iodine)
5711 1	11	1	953175	25	25-29	Eastern	Rural	Secondary	1	Tube well or borehole	48	Pit latrine without slab/open pit	No	Yes	No	No	No	No	No	Cement	Cement	Metal	Pentecostal/charismatic	Akan	7	Usual resident	5	3	1	Eastern	Rural	Incomplete secondary	Head	Female	25	No	100	100	100	100	100	Cannot read at all		Not at all	Less than once a week	Not at all	Yes, other household only	Wood	0 PPM (no iodine)
5712 2	12	2	953175	30	30-34	Eastern	Rural	Secondary	3	Tube well or borehole	40	Ventilated Improved Pit latrine (VIP)	Yes	Yes	Yes	Yes	No	No	No	Cement	Cement blocks	Metal	Presbyterian	Akan	9	Usual resident	3	1	1	Eastern	Rural	Incomplete secondary	Daughter	Female	60	No	100	100	100	100	100	Able to read only parts of sentence		Not at all	Less than once a week	Not at all	Yes, other household only	Wood	0 PPM (no iodine)
5713 2	13	2	953175	24	20-24	Eastern	Rural	Secondary	3	Tube well or borehole	30	No facility/bush/field	Yes	Yes	Yes	No	Yes	No	No	Cement	Stone with lime / cement	Metal	Presbyterian	Akan	9	Usual resident	4	0	1	Eastern	Rural	Incomplete secondary	Wife	Male	34	No	100	100	100	100	100	Able to read whole sentence		Not at all	At least once a week	Less than once a week		Wood	0 PPM (no iodine)
5725 2	25	2	953175	29	25-29	Eastern	Rural	Secondary	6	Tube well or borehole	30	Pit latrine with slab	Yes	Yes	No	Yes	No	No	No	Linoleum/rubber carpet	Bamboo with mud	Metal	Other Christian	Akan	15	Usual resident	4	2	1	Eastern	Rural	Complete secondary	Daughter	Female	63	No	100	100	100	100	100	Able to read whole sentence		At least once a week	Less than once a week	At least once a week	Yes, other household only	Wood	No salt
5725 2	25	2	953175	29	25-29	Eastern	Rural	Secondary	6	Tube well or borehole	30	Pit latrine with slab	Yes	Yes	No	Yes	No	No	No	Linoleum/rubber carpet	Bamboo with mud	Metal	Other Christian	Akan	15	Usual resident	4	2	1	Eastern	Rural	Complete secondary	Daughter	Female	63	No	100	100	100	100	100	Able to read whole sentence		At least once a week	Less than once a week	At least once a week	Yes, other household only	Wood	No salt
5727 2	27	2	953175	23	20-24	Eastern	Rural	Secondary	3	Tube well or borehole	15	No facility/bush/field	Yes	No	Yes	No	No	No	No	Cement	Cement	Asbestos/slate roofing sheets	Methodist	Akan	9	Usual resident	4	2	1	Eastern	Rural	Incomplete secondary	Wife	Male	37	No	100	100	100	100	100	Able to read whole sentence		Not at all	At least once a week	Less than once a week		Charcoal	0 PPM (no iodine)
5730 2	30	2	953175	24	20-24	Eastern	Rural	Secondary	3	Sachet water	0	No facility/bush/field	Yes	Yes	Yes	No	Yes	No	No	Cement	Bamboo with mud	Metal	Methodist	Akan	9	Usual resident	4	1	1	Eastern	Rural	Incomplete secondary	Wife	Male	26	No	100	100	100	100	100	Able to read whole sentence		At least once a week	At least once a week	At least once a week		LPG	15 PPM and above
5732 2	32	2	953175	18	15-19	Eastern	Rural	Primary	4	Tube well or borehole	60	Pit latrine without slab/open pit	Yes	No	No	No	No	No	No	Cement	Cement	Metal	Pentecostal/charismatic	Ewe	4	Usual resident	3	1	1	Eastern	Rural	Incomplete primary	Wife	Male	19	No	100	100	100	100	100	Cannot read at all		Not at all	Less than once a week	At least once a week	Yes, other household only	Wood	0 PPM (no iodine)
58 2 1	2	1	147687	49	45-49	Upper West	Urban	Primary	4	Piped to yard/plot	On premises	Ventilated Improved Pit latrine (VIP)	Yes	Yes	Yes	No	Yes	No	No	Cement	Cement	Asbestos/slate roofing sheets	Islam	Mole-Dagbani	4	Usual resident	5	2	1	Upper West	Urban	Incomplete primary	Head	Female	48	No	100	100	100	100	100	Cannot read at all		Not at all	Less than once a week	At least once a week	Yes, public	Charcoal	Below 15 PPM
58 4 2	4	2	147687	40	40-44	Upper West	Urban	Secondary	1	Public tap/standpipe	10	Ventilated Improved Pit latrine (VIP)	Yes	Yes	Yes	No	Yes	Yes	No	Cement	Cement	Asbestos/slate roofing sheets	Islam	Mole-Dagbani	7	Usual resident	5	1	1	Upper West	Urban	Incomplete secondary	Wife	Male	50	No	100	100	100	100	100	Cannot read at all		Not at all	Less than once a week	At least once a week	Yes, public	Charcoal	Below 15 PPM
58 6 2	6	2	147687	29	25-29	Upper West	Urban	No education		Tube well or borehole	15	Ventilated Improved Pit latrine (VIP)	Yes	Yes	Yes	Yes	No	Yes	No	Ceramic/marble/porcelain tiles / terrazo	Cement	Metal	Islam	Mole-Dagbani	0	Usual resident	5	3	1	Upper West	Urban	No education	Wife	Male	47	No	100	100	100	100	100	Cannot read at all		Not at all	Not at all	At least once a week	Yes, public	Charcoal	15 PPM and above
58 6 2	6	2	147687	29	25-29	Upper West	Urban	No education		Tube well or borehole	15	Ventilated Improved Pit latrine (VIP)	Yes	Yes	Yes	Yes	No	Yes	No	Ceramic/marble/porcelain tiles / terrazo	Cement	Metal	Islam	Mole-Dagbani	0	Usual resident	5	3	1	Upper West	Urban	No education	Wife	Male	47	No	100	100	100	100	100	Cannot read at all		Not at all	Not at all	At least once a week	Yes, public	Charcoal	15 PPM and above
58 6 2	6	2	147687	29	25-29	Upper West	Urban	No education		Tube well or borehole	15	Ventilated Improved Pit latrine (VIP)	Yes	Yes	Yes	Yes	No	Yes	No	Ceramic/marble/porcelain tiles / terrazo	Cement	Metal	Islam	Mole-Dagbani	0	Usual resident	5	3	1	Upper West	Urban	No education	Wife	Male	47	No	100	100	100	100	100	Cannot read at all		Not at all	Not at all	At least once a week	Yes, public	Charcoal	15 PPM and above
58 7 4	7	4	147687	19	15-19	Upper West	Urban	Secondary	No years completed at level V106	Piped to yard/plot	On premises	Ventilated Improved Pit latrine (VIP)	Yes	Yes	Yes	No	Yes	Yes	No	Woolen carpets/ synthetic carpet	Cement	Metal	Catholic	Mole-Dagbani	6	Usual resident	7	1	2	Upper West	Urban	Incomplete secondary	Not related	Male	55	No	100	100	100	100	100	Able to read whole sentence		Less than once a week	Less than once a week	At least once a week	No	Charcoal	15 PPM and above
5811 2	11	2	147687	35	35-39	Upper West	Urban	Primary	1	Tube well or borehole	30	Ventilated Improved Pit latrine (VIP)	Yes	No	Yes	No	No	No	No	Woolen carpets/ synthetic carpet	Cement	Metal	Islam	Mole-Dagbani	1	Usual resident	3	1	1	Upper West	Urban	Incomplete primary	Wife	Male	40	No	100	100	100	100	100	Cannot read at all		Not at all	Less than once a week	Less than once a week	Yes, public	Charcoal	0 PPM (no iodine)
5814 2	14	2	147687	40	40-44	Upper West	Urban	Secondary	3	Public tap/standpipe	10	Ventilated Improved Pit latrine (VIP)	Yes	No	Yes	Yes	Yes	No	No	Cement	Cement	Asbestos/slate roofing sheets	Islam	Mole-Dagbani	9	Usual resident	8	2	2	Upper West	Urban	Incomplete secondary	Wife	Male	51	No	100	100	100	100	100	Able to read whole sentence		Not at all	At least once a week	At least once a week	Yes, public	Charcoal	0 PPM (no iodine)
5815 2	15	2	147687	36	35-39	Upper West	Urban	Secondary	3	Public tap/standpipe	On premises	Ventilated Improved Pit latrine (VIP)	Yes	Yes	Yes	Yes	Yes	Yes	Yes	Cement	Cement	Asbestos/slate roofing sheets	Islam	Mole-Dagbani	9	Usual resident	5	1	1	Upper West	Urban	Incomplete secondary	Wife	Male	47	No	100	100	100	100	100	Cannot read at all		Not at all	Less than once a week	At least once a week	Yes, public	LPG	15 PPM and above
5822 2	22	2	147687	27	25-29	Upper West	Urban	Primary	2	Public tap/standpipe	10	Ventilated Improved Pit latrine (VIP)	Yes	Yes	Yes	Yes	Yes	Yes	No	Ceramic/marble/porcelain tiles / terrazo	Cement	Asbestos/slate roofing sheets	Islam	Mole-Dagbani	2	Usual resident	4	1	1	Upper West	Urban	Incomplete primary	Wife	Male	40	No	100	100	100	100	100	Cannot read at all		Not at all	At least once a week	At least once a week	Yes, public	Charcoal	15 PPM and above
5824 2	24	2	147687	26	25-29	Upper West	Urban	No education		Public tap/standpipe	20	Flush to pit latrine	Yes	Yes	Yes	Yes	No	Yes	No	Cement	Cement	Cement	Islam	Mole-Dagbani	0	Usual resident	5	2	2	Upper West	Urban	No education	Wife	Male	28	No	100	100	100	100	100	Cannot read at all		Not at all	Less than once a week	At least once a week	Yes, public	Charcoal	0 PPM (no iodine)
5824 2	24	2	147687	26	25-29	Upper West	Urban	No education		Public tap/standpipe	20	Flush to pit latrine	Yes	Yes	Yes	Yes	No	Yes	No	Cement	Cement	Cement	Islam	Mole-Dagbani	0	Usual resident	5	2	2	Upper West	Urban	No education	Wife	Male	28	No	100	100	100	100	100	Cannot read at all		Not at all	Less than once a week	At least once a week	Yes, public	Charcoal	0 PPM (no iodine)
5827 2	27	2	147687	30	30-34	Upper West	Urban	Secondary	3	Piped to yard/plot	On premises	Flush to pit latrine	Yes	No	Yes	Yes	No	Yes	No	Cement	Cement	Roofing shingles	Islam	Mole-Dagbani	9	Usual resident	11	2	4	Upper West	Urban	Incomplete secondary	Wife	Male	36	No	100	100	100	100	100	Able to read whole sentence		Less than once a week	Less than once a week	At least once a week	Yes, public	Charcoal	Below 15 PPM
5827 2	27	2	147687	30	30-34	Upper West	Urban	Secondary	3	Piped to yard/plot	On premises	Flush to pit latrine	Yes	No	Yes	Yes	No	Yes	No	Cement	Cement	Roofing shingles	Islam	Mole-Dagbani	9	Usual resident	11	2	4	Upper West	Urban	Incomplete secondary	Wife	Male	36	No	100	100	100	100	100	Able to read whole sentence		Less than once a week	Less than once a week	At least once a week	Yes, public	Charcoal	Below 15 PPM
5828 2	28	2	147687	40	40-44	Upper West	Urban	Higher	4	Piped to yard/plot	On premises	Ventilated Improved Pit latrine (VIP)	Yes	Yes	Yes	Yes	Yes	Yes	No	Cement	Cement	Asbestos/slate roofing sheets	Catholic	Mole-Dagbani	16	Usual resident	5	1	2	Upper West	Urban	Higher	Wife	Male	37	No	100	100	100	100	100	Able to read whole sentence		Not at all	Less than once a week	At least once a week	Yes, public	Charcoal	15 PPM and above
5828 2	28	2	147687	40	40-44	Upper West	Urban	Higher	4	Piped to yard/plot	On premises	Ventilated Improved Pit latrine (VIP)	Yes	Yes	Yes	Yes	Yes	Yes	No	Cement	Cement	Asbestos/slate roofing sheets	Catholic	Mole-Dagbani	16	Usual resident	5	1	2	Upper West	Urban	Higher	Wife	Male	37	No	100	100	100	100	100	Able to read whole sentence		Not at all	Less than once a week	At least once a week	Yes, public	Charcoal	15 PPM and above
5831 2	31	2	147687	28	25-29	Upper West	Urban	Higher	4	Piped into dwelling	On premises	Ventilated Improved Pit latrine (VIP)	Yes	Yes	Yes	Yes	Yes	Yes	No	Ceramic/marble/porcelain tiles / terrazo	Cement	Metal	Islam	Mole-Dagbani	16	Usual resident	4	2	1	Upper West	Urban	Higher	Wife	Male	40	No	100	100	100	100	100	Able to read whole sentence		Not at all	Not at all	At least once a week	Yes, public	LPG	15 PPM and above
5831 2	31	2	147687	28	25-29	Upper West	Urban	Higher	4	Piped into dwelling	On premises	Ventilated Improved Pit latrine (VIP)	Yes	Yes	Yes	Yes	Yes	Yes	No	Ceramic/marble/porcelain tiles / terrazo	Cement	Metal	Islam	Mole-Dagbani	16	Usual resident	4	2	1	Upper West	Urban	Higher	Wife	Male	40	No	100	100	100	100	100	Able to read whole sentence		Not at all	Not at all	At least once a week	Yes, public	LPG	15 PPM and above
59 8 2	8	2	591256	38	35-39	Brong Ahafo	Rural	Secondary	4	Tube well or borehole	15	Pit latrine with slab	No	Yes	No	No	No	No	No	Cement	Stone with mud	Asbestos/slate roofing sheets	Methodist	Akan	10	Usual resident	4	1	1	Brong Ahafo	Rural	Incomplete secondary	Wife	Male	46	No	100	100	100	100	100	Cannot read at all		Not at all	At least once a week	Not at all	No	Wood	0 PPM (no iodine)
5912 3	12	3	591256	17	15-19	Brong Ahafo	Rural	Secondary	1	Tube well or borehole	30	Ventilated Improved Pit latrine (VIP)	No	No	No	No	No	No	No	Cement	Bricks	Asbestos/slate roofing sheets	Presbyterian	Akan	7	Usual resident	5	1	2	Brong Ahafo	Rural	Incomplete secondary	Daughter	Female	41	No	100	100	100	100	100	Cannot read at all		Not at all	At least once a week	At least once a week	Yes, public	Wood	Below 15 PPM
5913 2	13	2	591256	35	35-39	Brong Ahafo	Rural	Secondary	3	Tube well or borehole	10	Ventilated Improved Pit latrine (VIP)	Yes	Yes	No	No	No	No	No	Cement	Stone with mud	Asbestos/slate roofing sheets	Pentecostal/charismatic	Akan	9	Usual resident	9	2	2	Brong Ahafo	Rural	Incomplete secondary	Wife	Male	45	No	100	100	100	100	100	Cannot read at all		Not at all	At least once a week	Less than once a week	Yes, public	Wood	15 PPM and above
5913 2	13	2	591256	35	35-39	Brong Ahafo	Rural	Secondary	3	Tube well or borehole	10	Ventilated Improved Pit latrine (VIP)	Yes	Yes	No	No	No	No	No	Cement	Stone with mud	Asbestos/slate roofing sheets	Pentecostal/charismatic	Akan	9	Usual resident	9	2	2	Brong Ahafo	Rural	Incomplete secondary	Wife	Male	45	No	100	100	100	100	100	Cannot read at all		Not at all	At least once a week	Less than once a week	Yes, public	Wood	15 PPM and above
5917 2	17	2	591256	32	30-34	Brong Ahafo	Rural	Secondary	3	Tube well or borehole	5	Ventilated Improved Pit latrine (VIP)	No	Yes	No	No	No	No	No	Cement	Cement	Asbestos/slate roofing sheets	Islam	Akan	9	Usual resident	5	3	1	Brong Ahafo	Rural	Incomplete secondary	Daughter	Female	79	No	100	100	100	100	100	Able to read only parts of sentence		Not at all	At least once a week	Not at all	No	Wood	15 PPM and above
5917 2	17	2	591256	32	30-34	Brong Ahafo	Rural	Secondary	3	Tube well or borehole	5	Ventilated Improved Pit latrine (VIP)	No	Yes	No	No	No	No	No	Cement	Cement	Asbestos/slate roofing sheets	Islam	Akan	9	Usual resident	5	3	1	Brong Ahafo	Rural	Incomplete secondary	Daughter	Female	79	No	100	100	100	100	100	Able to read only parts of sentence		Not at all	At least once a week	Not at all	No	Wood	15 PPM and above
5917 2	17	2	591256	32	30-34	Brong Ahafo	Rural	Secondary	3	Tube well or borehole	5	Ventilated Improved Pit latrine (VIP)	No	Yes	No	No	No	No	No	Cement	Cement	Asbestos/slate roofing sheets	Islam	Akan	9	Usual resident	5	3	1	Brong Ahafo	Rural	Incomplete secondary	Daughter	Female	79	No	100	100	100	100	100	Able to read only parts of sentence		Not at all	At least once a week	Not at all	No	Wood	15 PPM and above
5918 1	18	1	591256	24	20-24	Brong Ahafo	Rural	No education		Tube well or borehole	15	Pit latrine with slab	No	Yes	No	No	No	No	No	Cement	Stone with mud	Asbestos/slate roofing sheets	Pentecostal/charismatic	Akan	0	Usual resident	2	1	1	Brong Ahafo	Rural	No education	Head	Female	24	No	100	100	100	100	100	Cannot read at all		Not at all	At least once a week	Not at all	Yes, public	Wood	0 PPM (no iodine)
5919 3	19	3	591256	24	20-24	Brong Ahafo	Rural	Secondary	3	Tube well or borehole	10	Pit latrine with slab	No	No	No	No	Yes	No	No	Linoleum/rubber carpet	Dirt	Asbestos/slate roofing sheets	Pentecostal/charismatic	Akan	9	Usual resident	5	1	1	Brong Ahafo	Rural	Incomplete secondary	Daughter	Male	58	No	100	100	100	100	100	Cannot read at all		Not at all	At least once a week	Less than once a week	Yes, public	Wood	No salt
5920 1	20	1	591256	30	30-34	Brong Ahafo	Rural	Secondary	2	Tube well or borehole	10	Pit latrine with slab	No	No	No	No	Yes	No	No	Cement	Bricks	Asbestos/slate roofing sheets	Islam	Other	8	Usual resident	2	1	1	Brong Ahafo	Rural	Incomplete secondary	Head	Female	30	No	100	100	100	100	100	Cannot read at all		Not at all	Not at all	Not at all	Yes, public	Wood	15 PPM and above
5922 2	22	2	591256	21	20-24	Brong Ahafo	Rural	Secondary	1	Tube well or borehole	10	Pit latrine with slab	Yes	Yes	No	No	Yes	No	No	Linoleum/rubber carpet	Dirt	Asbestos/slate roofing sheets	Islam	Other	7	Usual resident	3	0	1	Brong Ahafo	Rural	Incomplete secondary	Wife	Male	32	No	100	100	100	100	100	Cannot read at all		Not at all	At least once a week	Less than once a week	Yes, public	Wood	Below 15 PPM
5926 2	26	2	591256	20	20-24	Brong Ahafo	Rural	Secondary	6	Tube well or borehole	10	Pit latrine with slab	Yes	Yes	No	No	No	No	No	Cement	Stone with mud	Asbestos/slate roofing sheets	Catholic	Akan	15	Usual resident	3	1	1	Brong Ahafo	Rural	Complete secondary	Wife	Male	28	No	100	100	100	100	100	Able to read whole sentence		Not at all	At least once a week	Not at all	Yes, public	Wood	0 PPM (no iodine)
5929 2	29	2	591256	19	15-19	Brong Ahafo	Rural	Primary	5	Tube well or borehole	20	Pit latrine without slab/open pit	No	No	Yes	No	No	No	No	Cement	Bricks	Asbestos/slate roofing sheets	Presbyterian	Akan	5	Usual resident	3	1	1	Brong Ahafo	Rural	Incomplete primary	Granddaughter	Female	80	No	100	100	100	100	100	Cannot read at all		Not at all	Less than once a week	Less than once a week	Yes, other household only	Wood	15 PPM and above
60 2 1	2	1	2560074	36	35-39	Ashanti	Urban	Secondary	3	Public tap/standpipe	8	Ventilated Improved Pit latrine (VIP)	Yes	Yes	Yes	No	No	No	No	Cement	Cement	Asbestos/slate roofing sheets	Pentecostal/charismatic	Akan	9	Usual resident	4	1	1	Ashanti	Urban	Incomplete secondary	Head	Female	36	No	100	100	100	100	100	Able to read whole sentence		Not at all	At least once a week	Not at all	Yes, public	Charcoal	0 PPM (no iodine)
60 4 2	4	2	2560074	31	30-34	Ashanti	Urban	Secondary	3	Public tap/standpipe	10	Pit latrine with slab	Yes	No	Yes	No	No	No	No	Cement	Cement	Asbestos/slate roofing sheets	Other Christian	Akan	9	Usual resident	6	2	2	Ashanti	Urban	Incomplete secondary	Daughter	Female	73	No	100	100	100	100	100	Able to read whole sentence		Not at all	Less than once a week	Less than once a week	Yes, other household only	Wood	0 PPM (no iodine)
60 4 2	4	2	2560074	31	30-34	Ashanti	Urban	Secondary	3	Public tap/standpipe	10	Pit latrine with slab	Yes	No	Yes	No	No	No	No	Cement	Cement	Asbestos/slate roofing sheets	Other Christian	Akan	9	Usual resident	6	2	2	Ashanti	Urban	Incomplete secondary	Daughter	Female	73	No	100	100	100	100	100	Able to read whole sentence		Not at all	Less than once a week	Less than once a week	Yes, other household only	Wood	0 PPM (no iodine)
60 6 3	6	3	2560074	34	30-34	Ashanti	Urban	Secondary	3	Not a dejure resident	Not a dejure resident	Not a dejure resident	Not a dejure resident	Not a dejure resident	Not a dejure resident	Not a dejure resident	Not a dejure resident	Not a dejure resident	Not a dejure resident	Not a dejure resident	Not a dejure resident	Not a dejure resident	Pentecostal/charismatic	Akan	9	Visitor	7	0	1	Not dejure resident	Not a dejure resident	Incomplete secondary	Daughter	Male	71	Not a dejure resident	100	100	100	100	100	Cannot read at all		Not at all	At least once a week	Less than once a week	Not a dejure resident	Not a dejure resident	Not a dejure resident
60 6 3	6	3	2560074	34	30-34	Ashanti	Urban	Secondary	3	Not a dejure resident	Not a dejure resident	Not a dejure resident	Not a dejure resident	Not a dejure resident	Not a dejure resident	Not a dejure resident	Not a dejure resident	Not a dejure resident	Not a dejure resident	Not a dejure resident	Not a dejure resident	Not a dejure resident	Pentecostal/charismatic	Akan	9	Visitor	7	0	1	Not dejure resident	Not a dejure resident	Incomplete secondary	Daughter	Male	71	Not a dejure resident	100	100	100	100	100	Cannot read at all		Not at all	At least once a week	Less than once a week	Not a dejure resident	Not a dejure resident	Not a dejure resident
60 9 2	9	2	2560074	38	35-39	Ashanti	Urban	Secondary	3	Public tap/standpipe	6	Flush to septic tank	Yes	Yes	Yes	Yes	Yes	No	Yes	Cement	Cement	Asbestos/slate roofing sheets	Pentecostal/charismatic	Akan	9	Usual resident	6	3	1	Ashanti	Urban	Incomplete secondary	Wife	Male	40	No	100	100	100	100	100	Cannot read at all		Not at all	At least once a week	At least once a week	Yes, other household only	Charcoal	Below 15 PPM
60 9 2	9	2	2560074	38	35-39	Ashanti	Urban	Secondary	3	Public tap/standpipe	6	Flush to septic tank	Yes	Yes	Yes	Yes	Yes	No	Yes	Cement	Cement	Asbestos/slate roofing sheets	Pentecostal/charismatic	Akan	9	Usual resident	6	3	1	Ashanti	Urban	Incomplete secondary	Wife	Male	40	No	100	100	100	100	100	Cannot read at all		Not at all	At least once a week	At least once a week	Yes, other household only	Charcoal	Below 15 PPM
60 9 2	9	2	2560074	38	35-39	Ashanti	Urban	Secondary	3	Public tap/standpipe	6	Flush to septic tank	Yes	Yes	Yes	Yes	Yes	No	Yes	Cement	Cement	Asbestos/slate roofing sheets	Pentecostal/charismatic	Akan	9	Usual resident	6	3	1	Ashanti	Urban	Incomplete secondary	Wife	Male	40	No	100	100	100	100	100	Cannot read at all		Not at all	At least once a week	At least once a week	Yes, other household only	Charcoal	Below 15 PPM
6010 2	10	2	2560074	25	25-29	Ashanti	Urban	Primary	2	Protected well	18	Pit latrine without slab/open pit	Yes	No	Yes	No	No	No	No	Linoleum/rubber carpet	Cement	Asbestos/slate roofing sheets	Catholic	Akan	2	Usual resident	6	3	1	Ashanti	Urban	Incomplete primary	Daughter	Female	70	No	100	100	100	100	100	Cannot read at all		Not at all	Less than once a week	At least once a week	Yes, public	Wood	0 PPM (no iodine)
6010 2	10	2	2560074	25	25-29	Ashanti	Urban	Primary	2	Protected well	18	Pit latrine without slab/open pit	Yes	No	Yes	No	No	No	No	Linoleum/rubber carpet	Cement	Asbestos/slate roofing sheets	Catholic	Akan	2	Usual resident	6	3	1	Ashanti	Urban	Incomplete primary	Daughter	Female	70	No	100	100	100	100	100	Cannot read at all		Not at all	Less than once a week	At least once a week	Yes, public	Wood	0 PPM (no iodine)
6010 2	10	2	2560074	25	25-29	Ashanti	Urban	Primary	2	Protected well	18	Pit latrine without slab/open pit	Yes	No	Yes	No	No	No	No	Linoleum/rubber carpet	Cement	Asbestos/slate roofing sheets	Catholic	Akan	2	Usual resident	6	3	1	Ashanti	Urban	Incomplete primary	Daughter	Female	70	No	100	100	100	100	100	Cannot read at all		Not at all	Less than once a week	At least once a week	Yes, public	Wood	0 PPM (no iodine)
6017 1	17	1	2560074	27	25-29	Ashanti	Urban	Secondary	3	Public tap/standpipe	4	Pit latrine without slab/open pit	No	No	No	No	No	No	No	Cement	Cement	Asbestos/slate roofing sheets	Pentecostal/charismatic	Akan	9	Usual resident	5	1	2	Ashanti	Urban	Incomplete secondary	Head	Female	27	No	100	100	100	100	100	Able to read whole sentence		Not at all	At least once a week	Less than once a week	Yes, other household only	Wood	0 PPM (no iodine)
6020 6	20	6	2560074	18	15-19	Ashanti	Urban	Secondary	3	Not a dejure resident	Not a dejure resident	Not a dejure resident	Not a dejure resident	Not a dejure resident	Not a dejure resident	Not a dejure resident	Not a dejure resident	Not a dejure resident	Not a dejure resident	Not a dejure resident	Not a dejure resident	Not a dejure resident	Pentecostal/charismatic	Akan	12	Visitor	8	1	2	Not dejure resident	Not a dejure resident	Incomplete secondary	Granddaughter	Female	64	Not a dejure resident	100	100	100	100	100	Able to read whole sentence		Not at all	At least once a week	At least once a week	Not a dejure resident	Not a dejure resident	Not a dejure resident
6021 1	21	1	2560074	25	25-29	Ashanti	Urban	Secondary	3	Public tap/standpipe	5	Flush to septic tank	No	Yes	No	No	No	No	No	Linoleum/rubber carpet	Stone with mud	Asbestos/slate roofing sheets	Catholic	Akan	9	Usual resident	2	1	1	Ashanti	Urban	Incomplete secondary	Head	Female	25	No	100	100	100	100	100	Able to read whole sentence		Not at all	At least once a week	At least once a week	Yes, public	Charcoal	0 PPM (no iodine)
6024 2	24	2	2560074	27	25-29	Ashanti	Urban	Primary	5	Public tap/standpipe	On premises	Ventilated Improved Pit latrine (VIP)	Yes	No	Yes	Yes	No	No	No	Linoleum/rubber carpet	Cement	Asbestos/slate roofing sheets	Catholic	Mole-Dagbani	5	Usual resident	4	2	1	Ashanti	Urban	Incomplete primary	Wife	Male	37	No	100	100	100	100	100	Cannot read at all		Not at all	At least once a week	At least once a week	Yes, other household only	LPG	15 PPM and above
6027 1	27	1	2560074	40	40-44	Ashanti	Urban	Secondary	3	Public tap/standpipe	15	Ventilated Improved Pit latrine (VIP)	Yes	Yes	Yes	No	No	No	No	Linoleum/rubber carpet	Cement	Asbestos/slate roofing sheets	Islam	Akan	9	Usual resident	6	2	1	Ashanti	Urban	Incomplete secondary	Head	Female	40	No	100	100	100	100	100	Cannot read at all		Not at all	Less than once a week	Not at all	Yes, public	LPG	Below 15 PPM
6031 1	31	1	2560074	33	30-34	Ashanti	Urban	Primary	4	Public tap/standpipe	5	Flush to pit latrine	No	No	No	No	No	No	No	Cement	Cement blocks	Asbestos/slate roofing sheets	Other Christian	Akan	4	Usual resident	5	2	1	Ashanti	Urban	Incomplete primary	Head	Female	33	No	100	100	100	100	100	Cannot read at all		Not at all	At least once a week	Not at all	Yes, other household only	Charcoal	0 PPM (no iodine)
6031 1	31	1	2560074	33	30-34	Ashanti	Urban	Primary	4	Public tap/standpipe	5	Flush to pit latrine	No	No	No	No	No	No	No	Cement	Cement blocks	Asbestos/slate roofing sheets	Other Christian	Akan	4	Usual resident	5	2	1	Ashanti	Urban	Incomplete primary	Head	Female	33	No	100	100	100	100	100	Cannot read at all		Not at all	At least once a week	Not at all	Yes, other household only	Charcoal	0 PPM (no iodine)
6032 2	32	2	2560074	32	30-34	Ashanti	Urban	Secondary	3	Piped to yard/plot	On premises	Flush to septic tank	Yes	Yes	Yes	Yes	No	No	Yes	Linoleum/rubber carpet	Cement	Asbestos/slate roofing sheets	Other Christian	Akan	9	Usual resident	9	4	1	Ashanti	Urban	Incomplete secondary	Wife	Male	38	No	100	100	100	100	100	Able to read whole sentence		Not at all	At least once a week	At least once a week	Yes, public	LPG	15 PPM and above
6032 2	32	2	2560074	32	30-34	Ashanti	Urban	Secondary	3	Piped to yard/plot	On premises	Flush to septic tank	Yes	Yes	Yes	Yes	No	No	Yes	Linoleum/rubber carpet	Cement	Asbestos/slate roofing sheets	Other Christian	Akan	9	Usual resident	9	4	1	Ashanti	Urban	Incomplete secondary	Wife	Male	38	No	100	100	100	100	100	Able to read whole sentence		Not at all	At least once a week	At least once a week	Yes, public	LPG	15 PPM and above
6032 2	32	2	2560074	32	30-34	Ashanti	Urban	Secondary	3	Piped to yard/plot	On premises	Flush to septic tank	Yes	Yes	Yes	Yes	No	No	Yes	Linoleum/rubber carpet	Cement	Asbestos/slate roofing sheets	Other Christian	Akan	9	Usual resident	9	4	1	Ashanti	Urban	Incomplete secondary	Wife	Male	38	No	100	100	100	100	100	Able to read whole sentence		Not at all	At least once a week	At least once a week	Yes, public	LPG	15 PPM and above
6032 2	32	2	2560074	32	30-34	Ashanti	Urban	Secondary	3	Piped to yard/plot	On premises	Flush to septic tank	Yes	Yes	Yes	Yes	No	No	Yes	Linoleum/rubber carpet	Cement	Asbestos/slate roofing sheets	Other Christian	Akan	9	Usual resident	9	4	1	Ashanti	Urban	Incomplete secondary	Wife	Male	38	No	100	100	100	100	100	Able to read whole sentence		Not at all	At least once a week	At least once a week	Yes, public	LPG	15 PPM and above
61 4 2	4	2	171753	28	25-29	Upper West	Rural	Secondary	1	Tube well or borehole	20	Pit latrine without slab/open pit	No	Yes	No	No	Yes	No	No	Cement	Cement	Roofing shingles	Pentecostal/charismatic	Mole-Dagbani	7	Usual resident	4	0	1	Upper West	Rural	Incomplete secondary	Wife	Male	34	No	100	100	100	100	100	Able to read whole sentence		Not at all	At least once a week	Not at all	Yes, public	Wood	Below 15 PPM
61 9 2	9	2	171753	22	20-24	Upper West	Rural	No education		Tube well or borehole	20	No facility/bush/field	No	Yes	No	No	Yes	Yes	No	Cement	Cement	Asbestos/slate roofing sheets	Catholic	Mole-Dagbani	0	Usual resident	3	1	1	Upper West	Rural	No education	Wife	Male	30	No	100	100	100	100	100	Cannot read at all		Not at all	At least once a week	Not at all		Wood	Below 15 PPM
6114 2	14	2	171753	24	20-24	Upper West	Rural	No education		Tube well or borehole	60	No facility/bush/field	No	Yes	No	No	Yes	Yes	No	Ceramic/marble/porcelain tiles / terrazo	Other	Asbestos/slate roofing sheets	Catholic	Mole-Dagbani	0	Usual resident	3	1	1	Upper West	Rural	No education	Wife	Male	27	No	100	100	100	100	100	Cannot read at all		Not at all	At least once a week	Not at all		Wood	Below 15 PPM
6119 2	19	2	171753	21	20-24	Upper West	Rural	Secondary	2	Tube well or borehole	20	No facility/bush/field	No	Yes	No	No	Yes	No	No	Earth, sand	Bricks	Roofing shingles	Catholic	Mole-Dagbani	8	Usual resident	5	1	2	Upper West	Rural	Incomplete secondary	Wife	Male	23	No	100	100	100	100	100	Able to read whole sentence		Less than once a week	At least once a week	Not at all		Wood	Below 15 PPM
6130 1	30	1	171753	40	40-44	Upper West	Rural	Primary	4	Tube well or borehole	50	No facility/bush/field	No	Yes	No	No	Yes	No	No	Cement	Cement	Asbestos/slate roofing sheets	Catholic	Mole-Dagbani	4	Usual resident	5	1	1	Upper West	Rural	Incomplete primary	Head	Female	40	No	100	100	100	100	100	Cannot read at all		Not at all	At least once a week	Not at all		Wood	15 PPM and above
6133 3	33	3	171753	25	25-29	Upper West	Rural	No education		Tube well or borehole	30	No facility/bush/field	No	Yes	No	No	Yes	No	No	Dung	Other	Asbestos/slate roofing sheets	Catholic	Mole-Dagbani	0	Usual resident	4	1	1	Upper West	Rural	No education	Daughter-in-law	Male	74	No	100	100	100	100	100	Cannot read at all		Not at all	At least once a week	Not at all		Wood	Below 15 PPM
62 1 2	1	2	645810	30	30-34	Northern	Rural	Secondary	No years completed at level V106	Tube well or borehole	10	No facility/bush/field	No	Yes	No	No	Yes	Yes	No	Cement	Dirt	Roofing shingles	Islam	Guan	6	Usual resident	8	2	1	Northern	Rural	Incomplete secondary	Wife	Male	34	No	100	100	100	100	100	Cannot read at all		Not at all	At least once a week	Less than once a week		Wood	Below 15 PPM
62 1 2	1	2	645810	30	30-34	Northern	Rural	Secondary	No years completed at level V106	Tube well or borehole	10	No facility/bush/field	No	Yes	No	No	Yes	Yes	No	Cement	Dirt	Roofing shingles	Islam	Guan	6	Usual resident	8	2	1	Northern	Rural	Incomplete secondary	Wife	Male	34	No	100	100	100	100	100	Cannot read at all		Not at all	At least once a week	Less than once a week		Wood	Below 15 PPM
62 3 2	3	2	645810	30	30-34	Northern	Rural	Secondary	2	Public tap/standpipe	60	No facility/bush/field	No	Yes	No	No	Yes	Yes	No	Cement	Cement	Roofing shingles	Islam	Guan	8	Usual resident	9	3	3	Northern	Rural	Incomplete secondary	Wife	Male	32	No	100	100	100	100	100	Able to read whole sentence		Not at all	Less than once a week	Not at all		Wood	15 PPM and above
62 3 7	3	7	645810	25	25-29	Northern	Rural	Primary	5	Public tap/standpipe	60	No facility/bush/field	No	Yes	No	No	Yes	Yes	No	Cement	Cement	Roofing shingles	Catholic	Guan	5	Usual resident	9	3	3	Northern	Rural	Incomplete primary	Other relative	Male	32	No	100	100	100	100	100	Able to read whole sentence		Not at all	Less than once a week	Not at all		Wood	15 PPM and above
62 3 7	3	7	645810	25	25-29	Northern	Rural	Primary	5	Public tap/standpipe	60	No facility/bush/field	No	Yes	No	No	Yes	Yes	No	Cement	Cement	Roofing shingles	Catholic	Guan	5	Usual resident	9	3	3	Northern	Rural	Incomplete primary	Other relative	Male	32	No	100	100	100	100	100	Able to read whole sentence		Not at all	Less than once a week	Not at all		Wood	15 PPM and above
62 6 2	6	2	645810	36	35-39	Northern	Rural	No education		Public tap/standpipe	30	No facility/bush/field	No	No	No	No	Yes	No	No	Cement	Bamboo with mud	Rustic mat	Islam	Guan	0	Usual resident	6	2	1	Northern	Rural	No education	Wife	Male	48	No	100	100	100	100	100	Cannot read at all		Not at all	Less than once a week	At least once a week		Wood	15 PPM and above
62 6 2	6	2	645810	36	35-39	Northern	Rural	No education		Public tap/standpipe	30	No facility/bush/field	No	No	No	No	Yes	No	No	Cement	Bamboo with mud	Rustic mat	Islam	Guan	0	Usual resident	6	2	1	Northern	Rural	No education	Wife	Male	48	No	100	100	100	100	100	Cannot read at all		Not at all	Less than once a week	At least once a week		Wood	15 PPM and above
62 6 2	6	2	645810	36	35-39	Northern	Rural	No education		Public tap/standpipe	30	No facility/bush/field	No	No	No	No	Yes	No	No	Cement	Bamboo with mud	Rustic mat	Islam	Guan	0	Usual resident	6	2	1	Northern	Rural	No education	Wife	Male	48	No	100	100	100	100	100	Cannot read at all		Not at all	Less than once a week	At least once a week		Wood	15 PPM and above
62 6 2	6	2	645810	36	35-39	Northern	Rural	No education		Public tap/standpipe	30	No facility/bush/field	No	No	No	No	Yes	No	No	Cement	Bamboo with mud	Rustic mat	Islam	Guan	0	Usual resident	6	2	1	Northern	Rural	No education	Wife	Male	48	No	100	100	100	100	100	Cannot read at all		Not at all	Less than once a week	At least once a week		Wood	15 PPM and above
62 7 2	7	2	645810	35	35-39	Northern	Rural	No education		Tube well or borehole	10	No facility/bush/field	No	No	No	No	Yes	Yes	No	Cement	Dirt	Asbestos/slate roofing sheets	Islam	Guan	0	Usual resident	9	2	1	Northern	Rural	No education	Wife	Male	41	No	100	100	100	100	100	Cannot read at all		Not at all	Less than once a week	Not at all		Wood	0 PPM (no iodine)
6210 2	10	2	645810	27	25-29	Northern	Rural	Secondary	3	Protected well	20	No facility/bush/field	No	Yes	No	No	No	Yes	No	Cement	Cement	Roofing shingles	Islam	Guan	9	Usual resident	5	2	1	Northern	Rural	Incomplete secondary	Wife	Male	29	No	100	100	100	100	100	Able to read whole sentence		At least once a week	Less than once a week	Less than once a week		Wood	Below 15 PPM
6213 5	13	5	645810	25	25-29	Northern	Rural	Secondary	3	Tube well or borehole	30	No facility/bush/field	No	Yes	No	No	Yes	Yes	No	Earth, sand	Dirt	Asbestos/slate roofing sheets	Islam	Guan	9	Usual resident	6	0	2	Northern	Rural	Incomplete secondary	Daughter-in-law	Male	53	No	100	100	100	100	100	Able to read whole sentence		Not at all	At least once a week	Less than once a week		Wood	Below 15 PPM
6216 2	16	2	645810	36	35-39	Northern	Rural	No education		Tube well or borehole	10	No facility/bush/field	No	Yes	No	No	Yes	No	No	Cement	Dirt	Asbestos/slate roofing sheets	Islam	Guan	0	Usual resident	8	1	2	Northern	Rural	No education	Wife	Male	42	No	100	100	100	100	100	Cannot read at all		Not at all	Less than once a week	Not at all		Wood	0 PPM (no iodine)
6217 2	17	2	645810	32	30-34	Northern	Rural	Secondary	1	Tube well or borehole	30	No facility/bush/field	No	Yes	No	No	Yes	No	No	Cement	Stone with mud	Asbestos/slate roofing sheets	Islam	Guan	7	Usual resident	4	1	1	Northern	Rural	Incomplete secondary	Wife	Male	38	No	100	100	100	100	100	Cannot read at all		Not at all	At least once a week	Not at all		Wood	0 PPM (no iodine)
6219 2	19	2	645810	38	35-39	Northern	Rural	Primary	6	Tube well or borehole	45	No facility/bush/field	No	Yes	No	No	No	Yes	No	Cement	Dirt	Roofing shingles	Islam	Guan	6	Usual resident	6	2	1	Northern	Rural	Complete primary	Wife	Male	43	No	100	100	100	100	100	Cannot read at all		Not at all	At least once a week	Not at all		Wood	Below 15 PPM
6222 2	22	2	645810	28	25-29	Northern	Rural	Primary	6	Tube well or borehole	60	No facility/bush/field	No	No	No	No	No	Yes	No	Cement	Cement blocks	Roofing shingles	Islam	Guan	6	Usual resident	6	2	1	Northern	Rural	Complete primary	Wife	Male	37	No	100	100	100	100	100	Cannot read at all		Not at all	Not at all	Not at all		Wood	Below 15 PPM
6222 2	22	2	645810	28	25-29	Northern	Rural	Primary	6	Tube well or borehole	60	No facility/bush/field	No	No	No	No	No	Yes	No	Cement	Cement blocks	Roofing shingles	Islam	Guan	6	Usual resident	6	2	1	Northern	Rural	Complete primary	Wife	Male	37	No	100	100	100	100	100	Cannot read at all		Not at all	Not at all	Not at all		Wood	Below 15 PPM
6223 4	23	4	645810	24	20-24	Northern	Rural	No education		Protected well	15	No facility/bush/field	No	Yes	No	No	Yes	No	No	Cement	Bamboo with mud	Rustic mat	Islam	Guan	0	Usual resident	8	1	3	Northern	Rural	No education	Adopted/foster child	Male	58	No	100	100	100	100	100	Cannot read at all		Not at all	Less than once a week	Less than once a week		Wood	15 PPM and above
6224 3	24	3	645810	20	20-24	Northern	Rural	Secondary	1	Tube well or borehole	30	No facility/bush/field	No	No	No	No	No	No	No	Cement	Dirt	Thatch / palm leaf	Islam	Guan	7	Usual resident	9	1	3	Northern	Rural	Incomplete secondary	Daughter	Male	55	No	100	100	100	100	100	Able to read only parts of sentence		Not at all	Less than once a week	At least once a week		Wood	0 PPM (no iodine)
6224 6	24	6	645810	40	40-44	Northern	Rural	Primary	3	Tube well or borehole	30	No facility/bush/field	No	No	No	No	No	No	No	Cement	Dirt	Thatch / palm leaf	Islam	Guan	3	Usual resident	9	1	3	Northern	Rural	Incomplete primary	Wife	Male	55	No	100	100	100	100	100	Cannot read at all		Not at all	At least once a week	At least once a week		Wood	0 PPM (no iodine)
6225 2	25	2	645810	40	40-44	Northern	Rural	No education		Tube well or borehole	10	No facility/bush/field	No	No	No	No	Yes	No	No	Cement	Dirt	Asbestos/slate roofing sheets	Islam	Grusi	0	Usual resident	6	1	1	Northern	Rural	No education	Wife	Male	44	No	100	100	100	100	100	Cannot read at all		Not at all	Less than once a week	Not at all		Wood	0 PPM (no iodine)
6228 2	28	2	645810	32	30-34	Northern	Rural	Secondary	3	Protected well	30	No facility/bush/field	No	No	No	No	Yes	No	No	Cement	Bamboo with mud	Rustic mat	Islam	Guan	9	Usual resident	4	1	1	Northern	Rural	Incomplete secondary	Wife	Male	32	No	100	100	100	100	100	Able to read whole sentence		Not at all	Less than once a week	At least once a week		Wood	Below 15 PPM
6228 2	28	2	645810	32	30-34	Northern	Rural	Secondary	3	Protected well	30	No facility/bush/field	No	No	No	No	Yes	No	No	Cement	Bamboo with mud	Rustic mat	Islam	Guan	9	Usual resident	4	1	1	Northern	Rural	Incomplete secondary	Wife	Male	32	No	100	100	100	100	100	Able to read whole sentence		Not at all	Less than once a week	At least once a week		Wood	Below 15 PPM
6229 2	29	2	645810	32	30-34	Northern	Rural	Primary	6	Public tap/standpipe	40	No facility/bush/field	No	Yes	Yes	No	Yes	Yes	No	Cement	Cement	Roofing shingles	Islam	Guan	6	Usual resident	6	1	2	Northern	Rural	Complete primary	Wife	Male	33	No	100	100	100	100	100	Cannot read at all		Not at all	Less than once a week	At least once a week		Wood	15 PPM and above
6231 2	31	2	645810	25	25-29	Northern	Rural	No education		Tube well or borehole	10	No facility/bush/field	No	No	No	No	Yes	No	No	Cement	Dirt	Thatch / palm leaf	Islam	Guan	0	Usual resident	7	2	1	Northern	Rural	No education	Wife	Male	46	No	100	100	100	100	100	Cannot read at all		Not at all	At least once a week	Not at all		Wood	0 PPM (no iodine)
[truncated: 4,909 more rows]
[truncated: 1,059 more columns]
