# Supplementary material for: The association between paternal characteristics and exclusive breastfeeding in Ghana
Source: PLoS One. 2021 Jun 3;16(6):e0252517. doi: 10.1371/journal.pone.0252517 (PMC8174696; doi:10.1371/journal.pone.0252517)
Supplement: S2 Data — (XLSX) [file pone.0252517.s002.xlsx]

## Sheet: S2 Data
Case Identification	Household number	Respondent's line number	Women's individual sample weight (6 decimals)	Respondent's current age	Age in 5-year groups	Region	Type of place of residence	Household number	Respondent's line number	Men's sample weight (6 decimals)	Current age	Age in 5-year groups	Region	Type of place of residence	Line number of wife/partner	Line number of wife/partner	Line number of wife/partner	Line number of wife/partner	Line number of wife/partner	Line number of wife/partner	Line number of wife/partner	NA - Wife or partner	NA - Wife or partner	NA - Wife or partner	NA - Wife or partner	NA - Wife or partner	NA - Wife or partner	NA - Wife or partner	NA - Wife or partner	Age of wife/partner	Age of wife/partner	Age of wife/partner	Age of wife/partner	Age of wife/partner	Age of wife/partner	Age of wife/partner	Age of wife/partner	Number of wives/partners	Time interview started (hhmm - 24 hour clock)	Time interview ended (hhmm - 24 hour clock)	Length of interview in minutes	Region	Type of place of residence	NA - Childhood place of residence	NA - Years lived in place of residence	NA - Type of place of previous residence	Highest educational level	Highest year of education	Source of drinking water
1 1 2	1	2	858896	42	40-44	Western	Rural	1	1	856663	50	50-54	Western	Rural	Wife not in household															42	48							2	1112	1155	2+ visits	Western	Rural				Primary	5	Tube well or borehole
1 3 2	3	2	858896	25	25-29	Western	Rural	3	1	856663	27	25-29	Western	Rural																25								1	1341	1419	38	Western	Rural				Secondary	3	Tube well or borehole
1 6 2	6	2	858896	19	15-19	Western	Rural	6	1	856663	24	20-24	Western	Rural																19								1	1132	1211	39	Western	Rural				Secondary	1	Tube well or borehole
119 2	19	2	858896	41	40-44	Western	Rural	19	1	856663	43	40-44	Western	Rural																41								1	835	914	2+ visits	Western	Rural				Secondary	1	Tube well or borehole
126 2	26	2	858896	30	30-34	Western	Rural	26	1	856663	33	30-34	Western	Rural																30								1	749	823	34	Western	Rural				Primary	5	Tube well or borehole
130 2	30	2	858896	36	35-39	Western	Rural	30	1	856663	39	35-39	Western	Rural																36								1	1329	1411	42	Western	Rural				No education		Tube well or borehole
2 5 2	5	2	1118182	42	40-44	Eastern	Rural	5	1	1092156	40	40-44	Eastern	Rural																42								1	1630	1709	39	Eastern	Rural				Secondary	4	Tube well or borehole
2 7 2	7	2	1118182	30	30-34	Eastern	Rural	7	1	1092156	30	30-34	Eastern	Rural																30								1	1115	1158	43	Eastern	Rural				Secondary	6	Tube well or borehole
2 8 2	8	2	1118182	31	30-34	Eastern	Rural	8	1	1092156	32	30-34	Eastern	Rural																31								1	1135	1206	31	Eastern	Rural				No education		Public tap/standpipe
211 2	11	2	1118182	32	30-34	Eastern	Rural	11	1	1092156	41	40-44	Eastern	Rural																32								1	930	1010	2+ visits	Eastern	Rural				Primary	6	Sachet water
221 2	21	2	1118182	49	45-49	Eastern	Rural	21	1	1092156	58	55-59	Eastern	Rural																49								1	855	931	36	Eastern	Rural				Secondary	1	Bottled water
225 2	25	2	1118182	26	25-29	Eastern	Rural	25	1	1092156	35	35-39	Eastern	Rural																26								1	1449	1527	38	Eastern	Rural				No education		Protected well
230 2	30	2	1118182	45	45-49	Eastern	Rural	30	1	1092156	57	55-59	Eastern	Rural																45								1	1434	1515	41	Eastern	Rural				No education		Sachet water
3 1 2	1	2	1922358	24	20-24	Ashanti	Urban	1	1	1978512	26	25-29	Ashanti	Urban																24								1	1803	1856	53	Ashanti	Urban				Secondary	3	Protected well
310 2	10	2	1922358	30	30-34	Ashanti	Urban	10	1	1978512	32	30-34	Ashanti	Urban																30								1	728	824	56	Ashanti	Urban				Secondary	3	Public tap/standpipe
315 2	15	2	1922358	24	20-24	Ashanti	Urban	15	1	1978512	33	30-34	Ashanti	Urban																24								1	1944	2047	63	Ashanti	Urban				Secondary	3	Sachet water
324 2	24	2	1922358	46	45-49	Ashanti	Urban	24	1	1978512	57	55-59	Ashanti	Urban																46								1	1821	1914	53	Ashanti	Urban				Secondary	4	Protected well
327 2	27	2	1922358	45	45-49	Ashanti	Urban	27	1	1978512	48	45-49	Ashanti	Urban																45								1	2109	2200	51	Ashanti	Urban				Secondary	4	Sachet water
332 2	32	2	1922358	26	25-29	Ashanti	Urban	32	1	1978512	26	25-29	Ashanti	Urban																26								1	628	724	56	Ashanti	Urban				Secondary	3	Protected well
333 2	33	2	1922358	38	35-39	Ashanti	Urban	33	1	1978512	49	45-49	Ashanti	Urban																38								1	801	904	63	Ashanti	Urban				Secondary	4	Piped into dwelling
4 2 2	2	2	685900	35	35-39	Central	Urban	2	1	735055	37	35-39	Central	Urban																35								1	2111	2154	43	Central	Urban				Secondary	3	Sachet water
4 3 2	3	2	685900	43	40-44	Central	Urban	3	1	735055	51	50-54	Central	Urban																43								1	1751	1905	74	Central	Urban				No education		Piped to yard/plot
420 2	20	2	685900	23	20-24	Central	Urban	20	1	735055	33	30-34	Central	Urban																23								1	2010	2059	49	Central	Urban				Secondary	3	Sachet water
432 2	32	2	685900	33	30-34	Central	Urban	32	1	735055	37	35-39	Central	Urban																35								1	1512	1632	80	Central	Urban				Secondary	3	Sachet water
5 4 2	4	2	401436	33	30-34	Northern	Rural	4	1	401202	42	40-44	Northern	Rural																33								1	1714	1825	71	Northern	Rural				Primary	4	Unprotected well
5 7 6	7	6	401436	49	45-49	Northern	Rural	7	1	401202	55	55-59	Northern	Rural	6															50	49							2	1109	1137	28	Northern	Rural				No education		Tube well or borehole
5 8 2	8	2	401436	26	25-29	Northern	Rural	8	1	401202	32	30-34	Northern	Rural																26								1	840	945	65	Northern	Rural				Secondary	3	Tube well or borehole
513 2	13	2	401436	25	25-29	Northern	Rural	13	1	401202	26	25-29	Northern	Rural																25								1	823	856	33	Northern	Rural				Primary	6	Tube well or borehole
516 2	16	2	401436	44	40-44	Northern	Rural	16	1	401202	46	45-49	Northern	Rural	Wife not in household															44	40							2	1435	1508	33	Northern	Rural				No education		Tube well or borehole
522 2	22	2	401436	41	40-44	Northern	Rural	22	1	401202	47	45-49	Northern	Rural	2															44	41							2	1011	1057	46	Northern	Rural				No education		Tube well or borehole
525 9	25	9	401436	34	30-34	Northern	Rural	25	1	401202	53	50-54	Northern	Rural	9	15														44	34	26						3	1150	1239	49	Northern	Rural				No education		Tube well or borehole
525 15	25	15	401436	26	25-29	Northern	Rural	25	1	401202	53	50-54	Northern	Rural	9	15														44	34	26						3	1150	1239	49	Northern	Rural				No education		Tube well or borehole
526 2	26	2	401436	35	35-39	Northern	Rural	26	1	401202	47	45-49	Northern	Rural																35								1	1014	1117	63	Northern	Rural				Secondary	3	Tube well or borehole
527 2	27	2	401436	32	30-34	Northern	Rural	27	1	401202	38	35-39	Northern	Rural																30								1	1128	1154	26	Northern	Rural				No education		Tube well or borehole
6 1 2	1	2	1580506	28	25-29	Ashanti	Urban	1	1	1626674	38	35-39	Ashanti	Urban																28								1	1644	1730	46	Ashanti	Urban				Secondary	6	Piped to yard/plot
612 2	12	2	1580506	44	40-44	Ashanti	Urban	12	1	1626674	48	45-49	Ashanti	Urban																44								1	755	832	37	Ashanti	Urban				Secondary	3	Sachet water
617 2	17	2	1580506	48	45-49	Ashanti	Urban	17	1	1626674	51	50-54	Ashanti	Urban																47								1	1330	1404	2+ visits	Ashanti	Urban				Secondary	4	Protected well
633 2	33	2	1580506	35	35-39	Ashanti	Urban	33	1	1626674	36	35-39	Ashanti	Urban																35								1	915	956	41	Ashanti	Urban				Secondary	3	Protected well
7 2 2	2	2	880704	26	25-29	Central	Rural	2	1	880023	28	25-29	Central	Rural																26								1	649	710	21	Central	Rural				Secondary	6	Piped into dwelling
810 2	10	2	1585700	28	25-29	Ashanti	Urban	10	1	1632020	34	30-34	Ashanti	Urban																28								1	800	901	61	Ashanti	Urban				Higher	2	Sachet water
9 6 2	6	2	552404	35	35-39	Central	Urban	6	1	591993	39	35-39	Central	Urban																34								1	1053	1124	31	Central	Urban				Secondary	2	Sachet water
910 2	10	2	552404	34	30-34	Central	Urban	10	1	591993	35	35-39	Central	Urban																34								1	1533	1601	28	Central	Urban				Secondary	3	Protected well
918 2	18	2	552404	27	25-29	Central	Urban	18	1	591993	33	30-34	Central	Urban																27								1	900	946	46	Central	Urban				Primary	4	Protected well
919 2	19	2	552404	27	25-29	Central	Urban	19	1	591993	35	35-39	Central	Urban																26								1	1005	1026	21	Central	Urban				Primary	5	Protected well
930 2	30	2	552404	40	40-44	Central	Urban	30	1	591993	45	45-49	Central	Urban																40								1	1700	9999	99	Central	Urban				Primary	2	Protected well
931 2	31	2	552404	37	35-39	Central	Urban	31	1	591993	40	40-44	Central	Urban																37								1	1444	1511	27	Central	Urban				Secondary	3	Protected well
933 2	33	2	552404	31	30-34	Central	Urban	33	1	591993	42	40-44	Central	Urban																31								1	932	958	2+ visits	Central	Urban				No education		Protected well
1014 2	14	2	382844	27	25-29	Volta	Rural	14	1	386014	32	30-34	Volta	Rural	Wife not in household															25	26							2	650	740	50	Volta	Rural				No education		River/dam/lake/ponds/stream/canal/irrigation channel
1023 2	23	2	382844	20	20-24	Volta	Rural	23	1	386014	24	20-24	Volta	Rural																20								1	845	928	43	Volta	Rural				Primary	6	Public tap/standpipe
11 1 2	1	2	847940	33	30-34	Brong Ahafo	Rural	1	1	858590	42	40-44	Brong Ahafo	Rural																33								1	906	955	49	Brong Ahafo	Rural				No education		Tube well or borehole
11 8 2	8	2	847940	38	35-39	Brong Ahafo	Rural	8	1	858590	46	45-49	Brong Ahafo	Rural																38								1	832	925	53	Brong Ahafo	Rural				No education		Tube well or borehole
1113 2	13	2	847940	25	25-29	Brong Ahafo	Rural	13	1	858590	39	35-39	Brong Ahafo	Rural																25								1	1535	1632	57	Brong Ahafo	Rural				No education		Tube well or borehole
1117 3	17	3	847940	37	35-39	Brong Ahafo	Rural	17	1	858590	50	50-54	Brong Ahafo	Rural																37								1	1328	1423	55	Brong Ahafo	Rural				No education		Tube well or borehole
1130 2	30	2	847940	29	25-29	Brong Ahafo	Rural	30	1	858590	37	35-39	Brong Ahafo	Rural																29								1	925	1020	55	Brong Ahafo	Rural				Primary	6	Tube well or borehole
1216 2	16	2	947940	28	25-29	Brong Ahafo	Urban	16	1	958613	34	30-34	Brong Ahafo	Urban																28								1	700	730	30	Brong Ahafo	Urban				Secondary	3	Public tap/standpipe
1230 2	30	2	947940	39	35-39	Brong Ahafo	Urban	30	1	958613	43	40-44	Brong Ahafo	Urban																39								1	1702	1738	36	Brong Ahafo	Urban				Secondary	3	Public tap/standpipe
14 1 2	1	2	446309	29	25-29	Northern	Urban	1	1	434894	30	30-34	Northern	Urban																29								1	734	809	35	Northern	Urban				Higher	3	Sachet water
14 6 2	6	2	446309	35	35-39	Northern	Urban	6	1	434894	45	45-49	Northern	Urban																35								1	1548	1614	26	Northern	Urban				Secondary	6	Tube well or borehole
1422 2	22	2	446309	43	40-44	Northern	Urban	22	1	434894	45	45-49	Northern	Urban																43								1	656	724	28	Northern	Urban				Primary	1	Tube well or borehole
1430 2	30	2	446309	35	35-39	Northern	Urban	30	1	434894	42	40-44	Northern	Urban																35								1	600	626	26	Northern	Urban				Primary	4	Tube well or borehole
1433 2	33	2	446309	20	20-24	Northern	Urban	33	1	434894	27	25-29	Northern	Urban																20								1	951	1024	33	Northern	Urban				Primary	3	Tube well or borehole
1530 2	30	2	782935	22	20-24	Brong Ahafo	Rural	30	1	792769	28	25-29	Brong Ahafo	Rural																23								1	1331	1408	37	Brong Ahafo	Rural				No education		Tube well or borehole
16 7 2	7	2	1245974	37	35-39	Eastern	Rural	7	1	1216974	30	30-34	Eastern	Rural																40								1	1227	1308	41	Eastern	Rural				Primary	6	River/dam/lake/ponds/stream/canal/irrigation channel
1615 2	15	2	1245974	40	40-44	Eastern	Rural	15	1	1216974	47	45-49	Eastern	Rural																40								1	1742	1812	2+ visits	Eastern	Rural				Primary	4	River/dam/lake/ponds/stream/canal/irrigation channel
1616 2	16	2	1245974	29	25-29	Eastern	Rural	16	1	1216974	43	40-44	Eastern	Rural																29								1	805	852	47	Eastern	Rural				Primary	6	Sachet water
1623 2	23	2	1245974	27	25-29	Eastern	Rural	23	1	1216974	34	30-34	Eastern	Rural																27								1	1343	1426	43	Eastern	Rural				Secondary	1	River/dam/lake/ponds/stream/canal/irrigation channel
1625 2	25	2	1245974	35	35-39	Eastern	Rural	25	1	1216974	41	40-44	Eastern	Rural																35								1	1638	1716	38	Eastern	Rural				Primary	5	River/dam/lake/ponds/stream/canal/irrigation channel
1718 2	18	2	580163	42	40-44	Brong Ahafo	Urban	18	1	586695	52	50-54	Brong Ahafo	Urban																42								1	605	654	49	Brong Ahafo	Urban				Secondary	6	Sachet water
1728 2	28	2	580163	28	25-29	Brong Ahafo	Urban	28	1	586695	32	30-34	Brong Ahafo	Urban																28								1	1316	1345	29	Brong Ahafo	Urban				Secondary	3	Protected well
18 3 2	3	2	538113	28	25-29	Volta	Rural	3	1	542569	35	35-39	Volta	Rural																28								1	703	807	64	Volta	Rural				Secondary	1	Public tap/standpipe
18 9 2	9	2	538113	32	30-34	Volta	Rural	9	1	542569	38	35-39	Volta	Rural																29								1	1748	1858	70	Volta	Rural				Secondary	3	Public tap/standpipe
19 2 2	2	2	337076	28	25-29	Ashanti	Rural	2	1	341483	36	35-39	Ashanti	Rural																28								1	1628	1707	39	Ashanti	Rural				No education		River/dam/lake/ponds/stream/canal/irrigation channel
19 7 2	7	2	337076	24	20-24	Ashanti	Rural	7	1	341483	28	25-29	Ashanti	Rural																24								1	1630	1717	2+ visits	Ashanti	Rural				No education		River/dam/lake/ponds/stream/canal/irrigation channel
1912 2	12	2	337076	32	30-34	Ashanti	Rural	12	1	341483	33	30-34	Ashanti	Rural																31								1	1425	1506	41	Ashanti	Rural				Secondary	3	River/dam/lake/ponds/stream/canal/irrigation channel
1921 2	21	2	337076	31	30-34	Ashanti	Rural	21	1	341483	53	50-54	Ashanti	Rural	Wife not in household															32	42							2	908	956	48	Ashanti	Rural				Primary	6	Unprotected well
1925 2	25	2	337076	22	20-24	Ashanti	Rural	25	1	341483	35	35-39	Ashanti	Rural																22								1	850	926	2+ visits	Ashanti	Rural				Secondary	1	Protected well
2010 2	10	2	353430	45	45-49	Upper East	Rural	10	1	348248	56	55-59	Upper East	Rural	Wife not in household															45	34							2	1550	1642	52	Upper East	Rural				No education		Tube well or borehole
2025 2	25	2	353430	32	30-34	Upper East	Rural	25	1	348248	58	55-59	Upper East	Rural	Wife not in household	Wife not in household														32	45	44						3	1000	1058	58	Upper East	Rural				No education		Tube well or borehole
21 3 2	3	2	609432	29	25-29	Northern	Rural	3	1	609078	32	30-34	Northern	Rural																29								1	1232	1315	43	Northern	Rural				No education		Tube well or borehole
21 5 2	5	2	609432	42	40-44	Northern	Rural	5	1	609078	50	50-54	Northern	Rural	9															43	33							2	1713	1754	41	Northern	Rural				No education		Tube well or borehole
21 5 9	5	9	609432	43	40-44	Northern	Rural	5	1	609078	50	50-54	Northern	Rural	9															43	33							2	1713	1754	41	Northern	Rural				No education		Tube well or borehole
21 9 2	9	2	609432	32	30-34	Northern	Rural	9	1	609078	38	35-39	Northern	Rural																32								1	1750	1844	54	Northern	Rural				No education		River/dam/lake/ponds/stream/canal/irrigation channel
2110 2	10	2	609432	26	25-29	Northern	Rural	10	1	609078	30	30-34	Northern	Rural	6															26	26							2	1329	1404	35	Northern	Rural				No education		River/dam/lake/ponds/stream/canal/irrigation channel
2110 6	10	6	609432	25	25-29	Northern	Rural	10	1	609078	30	30-34	Northern	Rural	6															26	26							2	1329	1404	35	Northern	Rural				No education		River/dam/lake/ponds/stream/canal/irrigation channel
2121 2	21	2	609432	35	35-39	Northern	Rural	21	1	609078	44	40-44	Northern	Rural																35								1	1517	1612	55	Northern	Rural				No education		Tube well or borehole
2123 6	23	6	609432	24	20-24	Northern	Rural	23	1	609078	28	25-29	Northern	Rural																24								1	1223	1254	31	Northern	Rural				No education		Tube well or borehole
2124 2	24	2	609432	28	25-29	Northern	Rural	24	1	609078	30	30-34	Northern	Rural																28								1	1124	1152	28	Northern	Rural				No education		Tube well or borehole
2129 2	29	2	609432	28	25-29	Northern	Rural	29	1	609078	44	40-44	Northern	Rural	6															28	25							2	937	1014	37	Northern	Rural				No education		Tube well or borehole
2129 6	29	6	609432	25	25-29	Northern	Rural	29	1	609078	44	40-44	Northern	Rural	6															28	25							2	937	1014	37	Northern	Rural				No education		Tube well or borehole
22 7 2	7	2	337176	24	20-24	Upper West	Rural	7	1	340726	25	25-29	Upper West	Rural																24								1	1010	1046	36	Upper West	Rural				No education		Tube well or borehole
2213 4	13	4	337176	29	25-29	Upper West	Rural	13	3	340726	31	30-34	Upper West	Rural																29								1	1420	1506	46	Upper West	Rural				No education		Not a dejure resident
2218 10	18	10	337176	24	20-24	Upper West	Rural	18	9	340726	29	25-29	Upper West	Rural																25								1	1438	1527	49	Upper West	Rural				Primary	6	River/dam/lake/ponds/stream/canal/irrigation channel
2219 2	19	2	337176	30	30-34	Upper West	Rural	19	1	340726	35	35-39	Upper West	Rural																30								1	834	927	53	Upper West	Rural				No education		Tube well or borehole
2225 2	25	2	337176	25	25-29	Upper West	Rural	25	1	340726	32	30-34	Upper West	Rural																25								1	1307	1403	56	Upper West	Rural				No education		Tube well or borehole
2226 2	26	2	337176	40	40-44	Upper West	Rural	26	1	340726	55	55-59	Upper West	Rural																48								1	907	956	49	Upper West	Rural				No education		Tube well or borehole
2232 2	32	2	337176	24	20-24	Upper West	Rural	32	1	340726	26	25-29	Upper West	Rural																24								1	1117	1203	46	Upper West	Rural				No education		Tube well or borehole
23 1 2	1	2	736147	33	30-34	Brong Ahafo	Urban	1	1	744435	38	35-39	Brong Ahafo	Urban																33								1	2044	2108	24	Brong Ahafo	Urban				Secondary	3	Public tap/standpipe
24 7 3	7	3	434965	44	40-44	Upper East	Rural	7	2	428588	43	40-44	Upper East	Rural																36								1	745	823	38	Upper East	Rural				No education		Unprotected well
2411 2	11	2	434965	36	35-39	Upper East	Rural	11	1	428588	45	45-49	Upper East	Rural																35								1	1820	1858	38	Upper East	Rural				No education		Public tap/standpipe
2420 2	20	2	434965	41	40-44	Upper East	Rural	20	1	428588	39	35-39	Upper East	Rural																41								1	1600	1644	44	Upper East	Rural				No education		Tube well or borehole
2422 2	22	2	434965	44	40-44	Upper East	Rural	22	1	428588	51	50-54	Upper East	Rural																44								1	826	920	54	Upper East	Rural				No education		Unprotected well
2519 2	19	2	811311	39	35-39	Central	Urban	19	1	869454	42	40-44	Central	Urban																39								1	1742	1832	50	Central	Urban				Secondary	3	Piped into dwelling
2527 2	27	2	811311	40	40-44	Central	Urban	27	1	869454	51	50-54	Central	Urban																40								1	730	815	45	Central	Urban				Secondary	No years completed at level V106	Public tap/standpipe
26 8 2	8	2	885516	43	40-44	Eastern	Rural	8	1	864906	45	45-49	Eastern	Rural																43								1	1741	1808	27	Eastern	Rural				Primary	5	River/dam/lake/ponds/stream/canal/irrigation channel
2611 2	11	2	885516	33	30-34	Eastern	Rural	11	1	864906	52	50-54	Eastern	Rural																36								1	1217	1255	38	Eastern	Rural				Secondary	1	River/dam/lake/ponds/stream/canal/irrigation channel
2618 2	18	2	885516	28	25-29	Eastern	Rural	18	1	864906	31	30-34	Eastern	Rural																28								1	1506	1545	39	Eastern	Rural				Primary	5	Rainwater
2619 2	19	2	885516	30	30-34	Eastern	Rural	19	1	864906	38	35-39	Eastern	Rural																30								1	952	1038	46	Eastern	Rural				Primary	1	River/dam/lake/ponds/stream/canal/irrigation channel
27 1 2	1	2	638545	31	30-34	Northern	Rural	1	1	638174	44	40-44	Northern	Rural																31								1	853	937	44	Northern	Rural				No education		Tube well or borehole
27 2 2	2	2	638545	40	40-44	Northern	Rural	2	1	638174	50	50-54	Northern	Rural																40								1	1618	1742	84	Northern	Rural				No education		Tube well or borehole
27 3 2	3	2	638545	45	45-49	Northern	Rural	3	1	638174	45	45-49	Northern	Rural	8															42	30							2	1020	1047	27	Northern	Rural				No education		Unprotected well
27 3 8	3	8	638545	30	30-34	Northern	Rural	3	1	638174	45	45-49	Northern	Rural	8															42	30							2	1020	1047	27	Northern	Rural				No education		Unprotected well
27 6 2	6	2	638545	19	15-19	Northern	Rural	6	1	638174	25	25-29	Northern	Rural																19								1	1108	1153	45	Northern	Rural				No education		River/dam/lake/ponds/stream/canal/irrigation channel
2717 2	17	2	638545	26	25-29	Northern	Rural	17	1	638174	28	25-29	Northern	Rural																26								1	1155	1238	43	Northern	Rural				No education		River/dam/lake/ponds/stream/canal/irrigation channel
2719 2	19	2	638545	18	15-19	Northern	Rural	19	1	638174	25	25-29	Northern	Rural																18								1	940	1016	36	Northern	Rural				No education		River/dam/lake/ponds/stream/canal/irrigation channel
2722 2	22	2	638545	29	25-29	Northern	Rural	22	1	638174	38	35-39	Northern	Rural																29								1	1225	1305	40	Northern	Rural				No education		River/dam/lake/ponds/stream/canal/irrigation channel
2724 5	24	5	638545	26	25-29	Northern	Rural	24	1	638174	40	40-44	Northern	Rural	5															39	26							2	1445	1511	26	Northern	Rural				No education		River/dam/lake/ponds/stream/canal/irrigation channel
2729 2	29	2	638545	27	25-29	Northern	Rural	29	1	638174	35	35-39	Northern	Rural																27								1	1535	1608	33	Northern	Rural				No education		Tube well or borehole
2732 2	32	2	638545	29	25-29	Northern	Rural	32	1	638174	32	30-34	Northern	Rural																29								1	1513	1609	56	Northern	Rural				No education		Tube well or borehole
28 8 2	8	2	1307936	42	40-44	Greater Accra	Rural	8	1	1300029	51	50-54	Greater Accra	Rural																42								1	1401	1502	61	Greater Accra	Rural				Secondary	5	Sachet water
2830 2	30	2	1307936	40	40-44	Greater Accra	Rural	30	1	1300029	38	35-39	Greater Accra	Rural																40								1	1315	1344	29	Greater Accra	Rural				Secondary	3	Sachet water
2831 2	31	2	1307936	46	45-49	Greater Accra	Rural	31	1	1300029	54	50-54	Greater Accra	Rural																46								1	1530	1610	40	Greater Accra	Rural				Secondary	4	Sachet water
29 6 2	6	2	1246190	40	40-44	Ashanti	Urban	6	1	1282592	41	40-44	Ashanti	Urban																37								1	1920	2008	2+ visits	Ashanti	Urban				Primary	2	Sachet water
2919 2	19	2	1246190	33	30-34	Ashanti	Urban	19	1	1282592	33	30-34	Ashanti	Urban																31								1	1158	1258	2+ visits	Ashanti	Urban				Secondary	2	Public tap/standpipe
2926 2	26	2	1246190	34	30-34	Ashanti	Urban	26	1	1282592	49	45-49	Ashanti	Urban																34								1	740	833	53	Ashanti	Urban				Secondary	3	Sachet water
2932 2	32	2	1246190	37	35-39	Ashanti	Urban	32	1	1282592	40	40-44	Ashanti	Urban																37								1	648	728	2+ visits	Ashanti	Urban				Secondary	6	Tube well or borehole
30 4 2	4	2	515974	33	30-34	Brong Ahafo	Rural	4	1	522454	40	40-44	Brong Ahafo	Rural																33								1	1621	1657	36	Brong Ahafo	Rural				Secondary	1	Public tap/standpipe
3020 2	20	2	515974	32	30-34	Brong Ahafo	Rural	20	1	522454	45	45-49	Brong Ahafo	Rural																32								1	646	728	42	Brong Ahafo	Rural				Secondary	3	Public tap/standpipe
31 5 2	5	2	867969	31	30-34	Volta	Rural	5	1	875156	36	35-39	Volta	Rural																31								1	1802	1848	46	Volta	Rural				No education		Public tap/standpipe
3111 2	11	2	867969	24	20-24	Volta	Rural	11	1	875156	29	25-29	Volta	Rural																24								1	1313	1335	22	Volta	Rural				No education		Public tap/standpipe
3114 2	14	2	867969	30	30-34	Volta	Rural	14	1	875156	35	35-39	Volta	Rural																30								1	1406	1458	52	Volta	Rural				Secondary	3	Public tap/standpipe
3120 2	20	2	867969	30	30-34	Volta	Rural	20	1	875156	40	40-44	Volta	Rural																30								1	1812	1917	65	Volta	Rural				No education		Public tap/standpipe
3124 2	24	2	867969	28	25-29	Volta	Rural	24	1	875156	30	30-34	Volta	Rural																28								1	1804	1824	20	Volta	Rural				No education		Public tap/standpipe
32 7 2	7	2	1195716	44	40-44	Volta	Rural	7	1	1205617	49	45-49	Volta	Rural	Wife not in household															42	47							2	744	845	61	Volta	Rural				No education		Rainwater
3227 2	27	2	1195716	31	30-34	Volta	Rural	27	1	1205617	40	40-44	Volta	Rural	Wife not in household															31	30							2	1250	1350	60	Volta	Rural				Primary	5	River/dam/lake/ponds/stream/canal/irrigation channel
33 1 7	1	7	784179	45	45-49	Eastern	Rural	1	1	765928	53	50-54	Eastern	Rural	3	7														53	50	45						3	1625	1735	70	Eastern	Rural				Secondary	3	Unprotected well
33 4 2	4	2	784179	39	35-39	Eastern	Rural	4	1	765928	57	55-59	Eastern	Rural																39								1	1015	1102	47	Eastern	Rural				Secondary	3	River/dam/lake/ponds/stream/canal/irrigation channel
33 6 2	6	2	784179	19	15-19	Eastern	Rural	6	1	765928	23	20-24	Eastern	Rural																20								1	820	949	89	Eastern	Rural				Primary	6	Unprotected well
33 7 2	7	2	784179	35	35-39	Eastern	Rural	7	1	765928	48	45-49	Eastern	Rural																35								1	1640	1740	60	Eastern	Rural				No education		River/dam/lake/ponds/stream/canal/irrigation channel
3313 2	13	2	784179	32	30-34	Eastern	Rural	13	1	765928	37	35-39	Eastern	Rural																32								1	915	1015	60	Eastern	Rural				Secondary	3	Tube well or borehole
3319 2	19	2	784179	46	45-49	Eastern	Rural	19	1	765928	48	45-49	Eastern	Rural	Wife not in household															46	43							2	1338	1432	54	Eastern	Rural				No education		River/dam/lake/ponds/stream/canal/irrigation channel
3322 2	22	2	784179	37	35-39	Eastern	Rural	22	1	765928	46	45-49	Eastern	Rural																37								1	1050	1146	56	Eastern	Rural				Secondary	3	Unprotected well
3328 2	28	2	784179	21	20-24	Eastern	Rural	28	1	765928	39	35-39	Eastern	Rural																22								1	1430	1529	59	Eastern	Rural				Secondary	3	Unprotected well
3331 2	31	2	784179	24	20-24	Eastern	Rural	31	1	765928	28	25-29	Eastern	Rural																24								1	1600	1659	59	Eastern	Rural				Secondary	1	Tube well or borehole
3412 2	12	2	389367	21	20-24	Eastern	Rural	12	1	380304	42	40-44	Eastern	Rural	Wife not in household															20	33							2	1421	1530	69	Eastern	Rural				Primary	3	River/dam/lake/ponds/stream/canal/irrigation channel
3421 2	21	2	389367	26	25-29	Eastern	Rural	21	1	380304	35	35-39	Eastern	Rural	6															27	26							2	1137	1223	46	Eastern	Rural				Secondary	1	River/dam/lake/ponds/stream/canal/irrigation channel
3421 6	21	6	389367	26	25-29	Eastern	Rural	21	1	380304	35	35-39	Eastern	Rural	6															27	26							2	1137	1223	46	Eastern	Rural				No education		River/dam/lake/ponds/stream/canal/irrigation channel
3430 2	30	2	389367	35	35-39	Eastern	Rural	30	1	380304	41	40-44	Eastern	Rural	Wife not in household															35	33							2	1437	1530	53	Eastern	Rural				Primary	6	Public tap/standpipe
35 6 2	6	2	1715453	33	30-34	Greater Accra	Urban	6	1	1781937	31	30-34	Greater Accra	Urban																33								1	620	700	40	Greater Accra	Urban				Secondary	3	Public tap/standpipe
35 7 2	7	2	1715453	25	25-29	Greater Accra	Urban	7	1	1781937	29	25-29	Greater Accra	Urban																25								1	725	800	35	Greater Accra	Urban				Secondary	3	Sachet water
3510 2	10	2	1715453	36	35-39	Greater Accra	Urban	10	1	1781937	39	35-39	Greater Accra	Urban																36								1	1724	1755	31	Greater Accra	Urban				Secondary	3	Public tap/standpipe
3520 2	20	2	1715453	32	30-34	Greater Accra	Urban	20	1	1781937	36	35-39	Greater Accra	Urban																32								1	1543	1619	36	Greater Accra	Urban				Primary	6	Sachet water
3523 2	23	2	1715453	32	30-34	Greater Accra	Urban	23	1	1781937	32	30-34	Greater Accra	Urban																32								1	615	650	35	Greater Accra	Urban				Secondary	3	Sachet water
3531 2	31	2	1715453	46	45-49	Greater Accra	Urban	31	1	1781937	43	40-44	Greater Accra	Urban																46								1	1343	1419	36	Greater Accra	Urban				Secondary	4	Sachet water
3616 2	16	2	1059358	26	25-29	Central	Urban	16	1	1135278	30	30-34	Central	Urban																26								1	1828	1859	31	Central	Urban				Secondary	6	Piped to yard/plot
3712 2	12	2	1147211	42	40-44	Central	Rural	12	1	1146324	46	45-49	Central	Rural																42								1	958	1035	37	Central	Rural				No education		Unprotected well
3726 2	26	2	1147211	35	35-39	Central	Rural	26	1	1146324	39	35-39	Central	Rural																35								1	1132	1207	35	Central	Rural				No education		River/dam/lake/ponds/stream/canal/irrigation channel
3728 2	28	2	1147211	32	30-34	Central	Rural	28	1	1146324	40	40-44	Central	Rural																32								1	1246	1315	29	Central	Rural				Secondary	3	Tube well or borehole
3732 2	32	2	1147211	37	35-39	Central	Rural	32	1	1146324	43	40-44	Central	Rural																37								1	735	809	34	Central	Rural				Primary	4	River/dam/lake/ponds/stream/canal/irrigation channel
38 5 2	5	2	908656	43	40-44	Western	Urban	5	1	892580	51	50-54	Western	Urban																43								1	1610	1850	95+	Western	Urban				No education		Piped into dwelling
3813 2	13	2	908656	36	35-39	Western	Urban	13	1	892580	35	35-39	Western	Urban																36								1	812	844	32	Western	Urban				Secondary	2	Sachet water
39 1 2	1	2	1000962	34	30-34	Northern	Urban	1	1	975361	34	30-34	Northern	Urban																34								1	1133	1237	64	Northern	Urban				Primary	2	Public tap/standpipe
3910 2	10	2	1000962	41	40-44	Northern	Urban	10	1	975361	41	40-44	Northern	Urban	3															41	37							2	1125	1232	67	Northern	Urban				No education		Public tap/standpipe
3910 3	10	3	1000962	37	35-39	Northern	Urban	10	1	975361	41	40-44	Northern	Urban	3															41	37							2	1125	1232	67	Northern	Urban				No education		Public tap/standpipe
3912 2	12	2	1000962	44	40-44	Northern	Urban	12	1	975361	44	40-44	Northern	Urban	6															44	39							2	1707	1808	61	Northern	Urban				No education		Public tap/standpipe
3912 6	12	6	1000962	39	35-39	Northern	Urban	12	1	975361	44	40-44	Northern	Urban	6															44	39							2	1707	1808	61	Northern	Urban				No education		Public tap/standpipe
3913 2	13	2	1000962	45	45-49	Northern	Urban	13	1	975361	48	45-49	Northern	Urban																45								1	1400	1509	69	Northern	Urban				No education		Public tap/standpipe
3921 2	21	2	1000962	35	35-39	Northern	Urban	21	1	975361	35	35-39	Northern	Urban	2															30	35							2	1005	1127	82	Northern	Urban				No education		Public tap/standpipe
40 1 2	1	2	592622	35	35-39	Volta	Urban	1	1	603282	42	40-44	Volta	Urban																38								1	1910	1924	14	Volta	Urban				Secondary	3	Sachet water
41 6 2	6	2	968974	43	40-44	Central	Rural	6	1	968224	58	55-59	Central	Rural																43								1	1307	1347	40	Central	Rural				Primary	5	Tube well or borehole
4110 2	10	2	968974	44	40-44	Central	Rural	10	1	968224	40	40-44	Central	Rural	Wife not in household	Wife not in household														44	34	24						3	1040	1138	58	Central	Rural				Primary	6	River/dam/lake/ponds/stream/canal/irrigation channel
4125 2	25	2	968974	45	45-49	Central	Rural	25	1	968224	47	45-49	Central	Rural																45								1	1406	1515	69	Central	Rural				Secondary	4	Tube well or borehole
4126 2	26	2	968974	49	45-49	Central	Rural	26	1	968224	44	40-44	Central	Rural																32								1	1150	1247	57	Central	Rural				No education		River/dam/lake/ponds/stream/canal/irrigation channel
4127 2	27	2	968974	27	25-29	Central	Rural	27	1	968224	34	30-34	Central	Rural																27								1	1050	1140	50	Central	Rural				Primary	6	Public tap/standpipe
4130 2	30	2	968974	48	45-49	Central	Rural	30	1	968224	54	50-54	Central	Rural																48								1	1133	9999	99	Central	Rural				Secondary	3	River/dam/lake/ponds/stream/canal/irrigation channel
4131 2	31	2	968974	32	30-34	Central	Rural	31	1	968224	33	30-34	Central	Rural																32								1	750	845	55	Central	Rural				Secondary	No years completed at level V106	Public tap/standpipe
43 3 2	3	2	1075213	19	15-19	Volta	Urban	3	1	1094555	25	25-29	Volta	Urban																19								1	1840	2000	2+ visits	Volta	Urban				Secondary	3	Sachet water
4311 2	11	2	1075213	31	30-34	Volta	Urban	11	1	1094555	33	30-34	Volta	Urban																31								1	720	838	78	Volta	Urban				Higher	3	Sachet water
4317 2	17	2	1075213	27	25-29	Volta	Urban	17	1	1094555	28	25-29	Volta	Urban																27								1	604	643	39	Volta	Urban				Primary	5	Public tap/standpipe
4323 2	23	2	1075213	30	30-34	Volta	Urban	23	1	1094555	52	50-54	Volta	Urban																30								1	1551	1650	59	Volta	Urban				Secondary	6	Piped to yard/plot
4327 2	27	2	1075213	33	30-34	Volta	Urban	27	1	1094555	40	40-44	Volta	Urban																33								1	1419	1517	58	Volta	Urban				Secondary	3	Piped to yard/plot
4330 2	30	2	1075213	37	35-39	Volta	Urban	30	1	1094555	43	40-44	Volta	Urban																37								1	1545	1646	61	Volta	Urban				Secondary	3	Piped into dwelling
44 1 2	1	2	1094964	38	35-39	Upper East	Rural	1	1	1078910	48	45-49	Upper East	Rural																38								1	859	952	53	Upper East	Rural				No education		Public tap/standpipe
44 5 2	5	2	1094964	20	20-24	Upper East	Rural	5	1	1078910	32	30-34	Upper East	Rural																20								1	1620	1709	49	Upper East	Rural				No education		Public tap/standpipe
4413 2	13	2	1094964	31	30-34	Upper East	Rural	13	1	1078910	33	30-34	Upper East	Rural	6															31	27							2	1720	1813	53	Upper East	Rural				No education		Public tap/standpipe
4413 6	13	6	1094964	27	25-29	Upper East	Rural	13	1	1078910	33	30-34	Upper East	Rural	6															31	27							2	1720	1813	53	Upper East	Rural				No education		Public tap/standpipe
4416 2	16	2	1094964	38	35-39	Upper East	Rural	16	1	1078910	40	40-44	Upper East	Rural	6															38	22							2	1338	1437	59	Upper East	Rural				No education		Unprotected well
4416 6	16	6	1094964	22	20-24	Upper East	Rural	16	1	1078910	40	40-44	Upper East	Rural	6															38	22							2	1338	1437	59	Upper East	Rural				No education		Unprotected well
4419 2	19	2	1094964	32	30-34	Upper East	Rural	19	1	1078910	40	40-44	Upper East	Rural																32								1	840	933	53	Upper East	Rural				No education		Tube well or borehole
4429 2	29	2	1094964	19	15-19	Upper East	Rural	29	1	1078910	28	25-29	Upper East	Rural																19								1	942	1035	53	Upper East	Rural				Primary	6	Public tap/standpipe
45 3 2	3	2	838527	32	30-34	Brong Ahafo	Rural	3	1	849059	35	35-39	Brong Ahafo	Rural																32								1	1702	1730	28	Brong Ahafo	Rural				Secondary	3	Tube well or borehole
4510 2	10	2	838527	35	35-39	Brong Ahafo	Rural	10	1	849059	42	40-44	Brong Ahafo	Rural																35								1	1458	1544	46	Brong Ahafo	Rural				Primary	4	Tube well or borehole
4511 2	11	2	838527	33	30-34	Brong Ahafo	Rural	11	1	849059	42	40-44	Brong Ahafo	Rural																33								1	1532	1614	42	Brong Ahafo	Rural				Secondary	3	Tube well or borehole
4513 2	13	2	838527	41	40-44	Brong Ahafo	Rural	13	1	849059	44	40-44	Brong Ahafo	Rural																41								1	1849	1929	2+ visits	Brong Ahafo	Rural				Primary	No years completed at level V106	River/dam/lake/ponds/stream/canal/irrigation channel
4514 2	14	2	838527	40	40-44	Brong Ahafo	Rural	14	1	849059	45	45-49	Brong Ahafo	Rural	Wife not in household															45	40							2	1646	1808	82	Brong Ahafo	Rural				Secondary	4	Tube well or borehole
4518 2	18	2	838527	27	25-29	Brong Ahafo	Rural	18	1	849059	40	40-44	Brong Ahafo	Rural	7															27	23							2	625	651	26	Brong Ahafo	Rural				No education		Tube well or borehole
4518 7	18	7	838527	23	20-24	Brong Ahafo	Rural	18	1	849059	40	40-44	Brong Ahafo	Rural	7															27	23							2	625	651	26	Brong Ahafo	Rural				Primary	6	Tube well or borehole
4522 2	22	2	838527	22	20-24	Brong Ahafo	Rural	22	1	849059	44	40-44	Brong Ahafo	Rural																22								1	918	948	30	Brong Ahafo	Rural				No education		Tube well or borehole
4526 2	26	2	838527	22	20-24	Brong Ahafo	Rural	26	1	849059	30	30-34	Brong Ahafo	Rural																22								1	1032	1115	43	Brong Ahafo	Rural				Secondary	2	Public tap/standpipe
4527 2	27	2	838527	30	30-34	Brong Ahafo	Rural	27	1	849059	36	35-39	Brong Ahafo	Rural	8															30	18							2	919	956	37	Brong Ahafo	Rural				No education		Tube well or borehole
4527 8	27	8	838527	18	15-19	Brong Ahafo	Rural	27	1	849059	36	35-39	Brong Ahafo	Rural	8															30	18							2	919	956	37	Brong Ahafo	Rural				Primary	2	Tube well or borehole
4528 2	28	2	838527	23	20-24	Brong Ahafo	Rural	28	1	849059	31	30-34	Brong Ahafo	Rural																23								1	1758	1824	26	Brong Ahafo	Rural				No education		Tube well or borehole
46 2 2	2	2	603820	23	20-24	Brong Ahafo	Rural	2	1	611404	50	50-54	Brong Ahafo	Rural																23								1	1632	1710	38	Brong Ahafo	Rural				No education		Public tap/standpipe
4611 2	11	2	603820	31	30-34	Brong Ahafo	Rural	11	1	611404	32	30-34	Brong Ahafo	Rural																31								1	719	839	80	Brong Ahafo	Rural				No education		Public tap/standpipe
4620 2	20	2	603820	42	40-44	Brong Ahafo	Rural	20	1	611404	57	55-59	Brong Ahafo	Rural																42								1	714	735	21	Brong Ahafo	Rural				No education		Public tap/standpipe
4623 2	23	2	603820	40	40-44	Brong Ahafo	Rural	23	1	611404	42	40-44	Brong Ahafo	Rural																40								1	838	909	31	Brong Ahafo	Rural				No education		Public tap/standpipe
4625 2	25	2	603820	44	40-44	Brong Ahafo	Rural	25	1	611404	47	45-49	Brong Ahafo	Rural	Wife not in household															44	37							2	920	1006	46	Brong Ahafo	Rural				Primary	3	Public tap/standpipe
4711 2	11	2	778644	22	20-24	Volta	Urban	11	1	792650	27	25-29	Volta	Urban																22								1	1521	1708	95+	Volta	Urban				Primary	5	Public tap/standpipe
48 8 2	8	2	687378	31	30-34	Central	Rural	8	1	686847	30	30-34	Central	Rural																31								1	1512	1602	50	Central	Rural				Secondary	3	Tube well or borehole
4817 2	17	2	687378	34	30-34	Central	Rural	17	1	686847	35	35-39	Central	Rural																34								1	1710	1740	30	Central	Rural				Secondary	3	Tube well or borehole
4818 2	18	2	687378	40	40-44	Central	Rural	18	1	686847	43	40-44	Central	Rural																40								1	1701	1738	37	Central	Rural				Primary	6	Tube well or borehole
4827 2	27	2	687378	25	25-29	Central	Rural	27	1	686847	27	25-29	Central	Rural																25								1	1019	1145	86	Central	Rural				Secondary	3	Tube well or borehole
4914 2	14	2	1611559	23	20-24	Greater Accra	Urban	14	1	1674016	23	20-24	Greater Accra	Urban																23								1	1140	1214	34	Greater Accra	Urban				Primary	3	Sachet water
4918 2	18	2	1611559	44	40-44	Greater Accra	Urban	18	1	1674016	55	55-59	Greater Accra	Urban																44								1	1310	1342	32	Greater Accra	Urban				Secondary	2	Public tap/standpipe
4923 2	23	2	1611559	42	40-44	Greater Accra	Urban	23	1	1674016	47	45-49	Greater Accra	Urban																42								1	550	626	36	Greater Accra	Urban				Secondary	4	Sachet water
4924 2	24	2	1611559	33	30-34	Greater Accra	Urban	24	1	1674016	30	30-34	Greater Accra	Urban																30								1	636	705	29	Greater Accra	Urban				Primary	3	Sachet water
50 2 2	2	2	305302	31	30-34	Upper West	Rural	2	1	308515	34	30-34	Upper West	Rural																31								1	957	1034	37	Upper West	Rural				No education		Tube well or borehole
5012 3	12	3	305302	22	20-24	Upper West	Rural	12	2	308515	35	35-39	Upper West	Rural																22								1	1451	1540	49	Upper West	Rural				No education		Tube well or borehole
5014 2	14	2	305302	46	45-49	Upper West	Rural	14	1	308515	56	55-59	Upper West	Rural	2															55	46							2	1723	1809	46	Upper West	Rural				No education		Tube well or borehole
5028 2	28	2	305302	40	40-44	Upper West	Rural	28	1	308515	45	45-49	Upper West	Rural	5															40	39							2	816	859	43	Upper West	Rural				No education		Tube well or borehole
5028 5	28	5	305302	39	35-39	Upper West	Rural	28	1	308515	45	45-49	Upper West	Rural	5															40	39							2	816	859	43	Upper West	Rural				No education		Tube well or borehole
51 1 2	1	2	816885	36	35-39	Brong Ahafo	Rural	1	1	827145	40	40-44	Brong Ahafo	Rural																36								1	1820	1919	59	Brong Ahafo	Rural				No education		Tube well or borehole
51 3 2	3	2	816885	26	25-29	Brong Ahafo	Rural	3	1	827145	31	30-34	Brong Ahafo	Rural																26								1	720	805	45	Brong Ahafo	Rural				Primary	2	Tube well or borehole
51 5 2	5	2	816885	48	45-49	Brong Ahafo	Rural	5	1	827145	53	50-54	Brong Ahafo	Rural																48								1	1240	1331	51	Brong Ahafo	Rural				No education		Tube well or borehole
51 6 2	6	2	816885	34	30-34	Brong Ahafo	Rural	6	1	827145	54	50-54	Brong Ahafo	Rural																34								1	848	927	39	Brong Ahafo	Rural				Primary	2	Tube well or borehole
51 8 2	8	2	816885	38	35-39	Brong Ahafo	Rural	8	1	827145	39	35-39	Brong Ahafo	Rural																38								1	1100	1128	28	Brong Ahafo	Rural				No education		Tube well or borehole
5113 2	13	2	816885	42	40-44	Brong Ahafo	Rural	13	1	827145	48	45-49	Brong Ahafo	Rural																42								1	720	802	42	Brong Ahafo	Rural				No education		Tube well or borehole
5128 2	28	2	816885	44	40-44	Brong Ahafo	Rural	28	1	827145	52	50-54	Brong Ahafo	Rural																44								1	620	707	47	Brong Ahafo	Rural				No education		Tube well or borehole
52 3 2	3	2	2097306	29	25-29	Central	Rural	3	1	2095684	33	30-34	Central	Rural																28								1	805	847	42	Central	Rural				Secondary	3	Sachet water
52 4 2	4	2	2097306	24	20-24	Central	Rural	4	1	2095684	31	30-34	Central	Rural																24								1	1830	1912	42	Central	Rural				Secondary	4	Unprotected well
52 8 2	8	2	2097306	38	35-39	Central	Rural	8	1	2095684	39	35-39	Central	Rural																38								1	655	843	95+	Central	Rural				No education		Public tap/standpipe
5218 2	18	2	2097306	29	25-29	Central	Rural	18	1	2095684	35	35-39	Central	Rural																30								1	710	802	52	Central	Rural				No education		Public tap/standpipe
5220 2	20	2	2097306	30	30-34	Central	Rural	20	1	2095684	43	40-44	Central	Rural																30								1	1300	1352	52	Central	Rural				Secondary	3	Sachet water
5226 2	26	2	2097306	29	25-29	Central	Rural	26	1	2095684	34	30-34	Central	Rural																29								1	743	820	37	Central	Rural				Primary	6	Sachet water
5232 2	32	2	2097306	22	20-24	Central	Rural	32	1	2095684	31	30-34	Central	Rural																22								1	615	703	48	Central	Rural				Secondary	2	Sachet water
5316 2	16	2	1020436	36	35-39	Western	Urban	16	1	1002383	45	45-49	Western	Urban																36								1	1609	1709	60	Western	Urban				No education		Sachet water
5321 2	21	2	1020436	40	40-44	Western	Urban	21	1	1002383	48	45-49	Western	Urban																40								1	1611	1654	43	Western	Urban				Secondary	3	Public tap/standpipe
5324 2	24	2	1020436	28	25-29	Western	Urban	24	1	1002383	31	30-34	Western	Urban																28								1	732	830	58	Western	Urban				Secondary	6	Sachet water
54 1 2	1	2	1444774	35	35-39	Western	Rural	1	1	1441018	45	45-49	Western	Rural																35								1	1411	1443	32	Western	Rural				Secondary	3	Public tap/standpipe
5411 2	11	2	1444774	27	25-29	Western	Rural	11	1	1441018	34	30-34	Western	Rural																27								1	1106	1147	41	Western	Rural				Secondary	6	Public tap/standpipe
5419 2	19	2	1444774	20	20-24	Western	Rural	19	1	1441018	27	25-29	Western	Rural																20								1	736	753	17	Western	Rural				Secondary	3	Public tap/standpipe
5426 1	26	1	1444774	26	25-29	Western	Rural	26	2	1441018	37	35-39	Western	Rural																26								1	635	720	45	Western	Rural				Secondary	3	Public tap/standpipe
5427 2	27	2	1444774	27	25-29	Western	Rural	27	1	1441018	30	30-34	Western	Rural																27								1	1815	1842	27	Western	Rural				Primary	6	Public tap/standpipe
55 1 2	1	2	862238	32	30-34	Volta	Rural	1	1	869378	37	35-39	Volta	Rural																32								1	1213	1259	46	Volta	Rural				No education		River/dam/lake/ponds/stream/canal/irrigation channel
55 4 2	4	2	862238	42	40-44	Volta	Rural	4	1	869378	41	40-44	Volta	Rural																41								1	1715	1803	48	Volta	Rural				Secondary	2	Public tap/standpipe
55 5 2	5	2	862238	34	30-34	Volta	Rural	5	1	869378	37	35-39	Volta	Rural																34								1	1406	1511	65	Volta	Rural				Primary	2	Public tap/standpipe
55 7 2	7	2	862238	38	35-39	Volta	Rural	7	1	869378	41	40-44	Volta	Rural																38								1	1234	1316	42	Volta	Rural				Secondary	3	Public tap/standpipe
5510 2	10	2	862238	33	30-34	Volta	Rural	10	1	869378	44	40-44	Volta	Rural																33								1	1039	1119	40	Volta	Rural				Primary	6	Public tap/standpipe
5515 2	15	2	862238	21	20-24	Volta	Rural	15	1	869378	30	30-34	Volta	Rural																21								1	1343	1423	40	Volta	Rural				Secondary	1	Tube well or borehole
5518 2	18	2	862238	30	30-34	Volta	Rural	18	1	869378	38	35-39	Volta	Rural																30								1	1605	1653	48	Volta	Rural				No education		Public tap/standpipe
5520 2	20	2	862238	30	30-34	Volta	Rural	20	1	869378	33	30-34	Volta	Rural																30								1	1014	1138	84	Volta	Rural				Primary	5	River/dam/lake/ponds/stream/canal/irrigation channel
5524 2	24	2	862238	38	35-39	Volta	Rural	24	1	869378	42	40-44	Volta	Rural																38								1	1429	1510	41	Volta	Rural				Secondary	3	Tube well or borehole
5526 2	26	2	862238	38	35-39	Volta	Rural	26	1	869378	48	45-49	Volta	Rural																38								1	953	1102	69	Volta	Rural				No education		River/dam/lake/ponds/stream/canal/irrigation channel
56 7 2	7	2	709850	24	20-24	Central	Rural	7	1	709302	46	45-49	Central	Rural																24								1	740	825	45	Central	Rural				Primary	6	Tube well or borehole
5619 2	19	2	709850	41	40-44	Central	Rural	19	1	709302	44	40-44	Central	Rural																41								1	1340	1425	45	Central	Rural				Secondary	5	Tube well or borehole
5627 2	27	2	709850	48	45-49	Central	Rural	27	1	709302	45	45-49	Central	Rural	Wife not in household															48	31							2	1930	2038	68	Central	Rural				No education		Tube well or borehole
5632 2	32	2	709850	42	40-44	Central	Rural	32	1	709302	45	45-49	Central	Rural	3															42	36							2	1730	1820	50	Central	Rural				Secondary	6	Public tap/standpipe
5632 3	32	3	709850	36	35-39	Central	Rural	32	1	709302	45	45-49	Central	Rural	3															42	36							2	1730	1820	50	Central	Rural				Secondary	6	Public tap/standpipe
57 3 2	3	2	953175	25	25-29	Eastern	Rural	3	1	930990	28	25-29	Eastern	Rural																24								1	838	914	36	Eastern	Rural				Secondary	1	Sachet water
57 4 2	4	2	953175	42	40-44	Eastern	Rural	4	1	930990	49	45-49	Eastern	Rural																42								1	824	900	36	Eastern	Rural				Primary	2	Tube well or borehole
57 7 2	7	2	953175	49	45-49	Eastern	Rural	7	1	930990	53	50-54	Eastern	Rural																49								1	1233	1305	32	Eastern	Rural				No education		Tube well or borehole
5719 2	19	2	953175	42	40-44	Eastern	Rural	19	1	930990	40	40-44	Eastern	Rural																42								1	753	829	36	Eastern	Rural				No education		Tube well or borehole
5732 2	32	2	953175	18	15-19	Eastern	Rural	32	1	930990	19	15-19	Eastern	Rural																16								1	1141	1209	28	Eastern	Rural				Primary	4	Tube well or borehole
58 6 2	6	2	147687	29	25-29	Upper West	Urban	6	1	156162	47	45-49	Upper West	Urban																29								1	740	850	70	Upper West	Urban				No education		Tube well or borehole
5814 2	14	2	147687	40	40-44	Upper West	Urban	14	1	156162	51	50-54	Upper West	Urban																40								1	907	1003	56	Upper West	Urban				Secondary	3	Public tap/standpipe
5824 2	24	2	147687	26	25-29	Upper West	Urban	24	1	156162	28	25-29	Upper West	Urban																26								1	1125	1219	54	Upper West	Urban				No education		Public tap/standpipe
5831 2	31	2	147687	28	25-29	Upper West	Urban	31	1	156162	40	40-44	Upper West	Urban																28								1	1325	1432	67	Upper West	Urban				Higher	4	Piped into dwelling
5922 2	22	2	591256	21	20-24	Brong Ahafo	Rural	22	1	598682	32	30-34	Brong Ahafo	Rural																21								1	805	850	45	Brong Ahafo	Rural				Secondary	1	Tube well or borehole
60 9 2	9	2	2560074	38	35-39	Ashanti	Urban	9	1	2634857	41	40-44	Ashanti	Urban																38								1	1805	9999	2+ visits	Ashanti	Urban				Secondary	3	Public tap/standpipe
6024 2	24	2	2560074	27	25-29	Ashanti	Urban	24	1	2634857	36	35-39	Ashanti	Urban																28								1	1640	1727	2+ visits	Ashanti	Urban				Primary	5	Public tap/standpipe
6027 1	27	1	2560074	40	40-44	Ashanti	Urban	27	2	2634857	42	40-44	Ashanti	Urban																40								1	750	855	2+ visits	Ashanti	Urban				Secondary	3	Public tap/standpipe
61 9 2	9	2	171753	22	20-24	Upper West	Rural	9	1	173561	30	30-34	Upper West	Rural																22								1	1703	1740	37	Upper West	Rural				No education		Tube well or borehole
6114 2	14	2	171753	24	20-24	Upper West	Rural	14	1	173561	27	25-29	Upper West	Rural																24								1	1435	1505	30	Upper West	Rural				No education		Tube well or borehole
62 7 2	7	2	645810	35	35-39	Northern	Rural	7	1	645435	41	40-44	Northern	Rural	5															35	31							2	812	848	36	Northern	Rural				No education		Tube well or borehole
6210 2	10	2	645810	27	25-29	Northern	Rural	10	1	645435	29	25-29	Northern	Rural																27								1	731	818	47	Northern	Rural				Secondary	3	Protected well
6217 2	17	2	645810	32	30-34	Northern	Rural	17	1	645435	38	35-39	Northern	Rural																32								1	827	902	2+ visits	Northern	Rural				Secondary	1	Tube well or borehole
6219 2	19	2	645810	38	35-39	Northern	Rural	19	1	645435	43	40-44	Northern	Rural																38								1	1043	1114	2+ visits	Northern	Rural				Primary	6	Tube well or borehole
6222 2	22	2	645810	28	25-29	Northern	Rural	22	1	645435	37	35-39	Northern	Rural																28								1	1536	1616	40	Northern	Rural				Primary	6	Tube well or borehole
6223 2	23	2	645810	49	45-49	Northern	Rural	23	1	645435	58	55-59	Northern	Rural																49								1	911	1007	56	Northern	Rural				No education		Protected well
6224 2	24	2	645810	45	45-49	Northern	Rural	24	1	645435	55	55-59	Northern	Rural	6															45	40							2	1015	1100	45	Northern	Rural				Primary	3	Tube well or borehole
6224 6	24	6	645810	40	40-44	Northern	Rural	24	1	645435	55	55-59	Northern	Rural	6															45	40							2	1015	1100	45	Northern	Rural				Primary	3	Tube well or borehole
6225 2	25	2	645810	40	40-44	Northern	Rural	25	1	645435	44	40-44	Northern	Rural																40								1	703	731	28	Northern	Rural				No education		Tube well or borehole
6231 2	31	2	645810	25	25-29	Northern	Rural	31	1	645435	46	45-49	Northern	Rural																25								1	1833	1856	2+ visits	Northern	Rural				No education		Tube well or borehole
6317 2	17	2	788670	23	20-24	Western	Rural	17	1	786620	25	25-29	Western	Rural																22								1	913	948	2+ visits	Western	Rural				Secondary	5	Sachet water
6327 2	27	2	788670	33	30-34	Western	Rural	27	1	786620	40	40-44	Western	Rural																33								1	1412	1452	40	Western	Rural				Secondary	6	Public tap/standpipe
6329 2	29	2	788670	22	20-24	Western	Rural	29	1	786620	26	25-29	Western	Rural																22								1	1208	1242	34	Western	Rural				Primary	5	Sachet water
6330 2	30	2	788670	27	25-29	Western	Rural	30	1	786620	32	30-34	Western	Rural																26								1	1909	1942	33	Western	Rural				No education		Public tap/standpipe
6331 2	31	2	788670	32	30-34	Western	Rural	31	1	786620	44	40-44	Western	Rural																32								1	800	854	2+ visits	Western	Rural				Secondary	6	Sachet water
6411 2	11	2	326104	42	40-44	Upper East	Urban	11	1	321897	52	50-54	Upper East	Urban																42								1	803	847	44	Upper East	Urban				Primary	3	Sachet water
6427 2	27	2	326104	34	30-34	Upper East	Urban	27	1	321897	38	35-39	Upper East	Urban																34								1	653	739	46	Upper East	Urban				No education		Tube well or borehole
6428 4	28	4	326104	25	25-29	Upper East	Urban	28	3	321897	39	35-39	Upper East	Urban																20								1	1001	1043	42	Upper East	Urban				No education		Unprotected well
65 4 2	4	2	539643	42	40-44	Brong Ahafo	Urban	4	1	545719	52	50-54	Brong Ahafo	Urban	Wife not in household															42	35							2	1540	1645	65	Brong Ahafo	Urban				No education		Tube well or borehole
65 9 2	9	2	539643	27	25-29	Brong Ahafo	Urban	9	1	545719	42	40-44	Brong Ahafo	Urban	2															39	27							2	915	1005	50	Brong Ahafo	Urban				Primary	6	Tube well or borehole
6528 2	28	2	539643	35	35-39	Brong Ahafo	Urban	28	1	545719	44	40-44	Brong Ahafo	Urban																35								1	1700	1802	62	Brong Ahafo	Urban				No education		Tube well or borehole
66 4 2	4	2	590872	28	25-29	Western	Urban	4	1	580418	37	35-39	Western	Urban																28								1	615	733	2+ visits	Western	Urban				Secondary	1	Sachet water
6612 2	12	2	590872	23	20-24	Western	Urban	12	1	580418	27	25-29	Western	Urban																22								1	820	930	70	Western	Urban				Primary	3	Sachet water
6619 2	19	2	590872	30	30-34	Western	Urban	19	1	580418	50	50-54	Western	Urban																30								1	1021	1133	72	Western	Urban				Secondary	3	Piped to yard/plot
6620 2	20	2	590872	34	30-34	Western	Urban	20	1	580418	37	35-39	Western	Urban	2															32	35							2	1153	1320	87	Western	Urban				Secondary	3	Sachet water
6623 2	23	2	590872	32	30-34	Western	Urban	23	1	580418	35	35-39	Western	Urban																30								1	1408	1505	57	Western	Urban				Secondary	2	Sachet water
67 3 2	3	2	838636	22	20-24	Eastern	Rural	3	1	819117	26	25-29	Eastern	Rural																22								1	853	952	59	Eastern	Rural				Secondary	3	Tube well or borehole
67 5 2	5	2	838636	42	40-44	Eastern	Rural	5	1	819117	44	40-44	Eastern	Rural																42								1	1448	1530	42	Eastern	Rural				Primary	6	Tube well or borehole
6717 2	17	2	838636	40	40-44	Eastern	Rural	17	1	819117	42	40-44	Eastern	Rural																36								1	1543	1622	39	Eastern	Rural				Primary	5	Tube well or borehole
6832 2	32	2	747648	24	20-24	Western	Rural	32	1	745704	29	25-29	Western	Rural																24								1	1046	1128	2+ visits	Western	Rural				Higher	3	Sachet water
70 3 2	3	2	761264	33	30-34	Northern	Rural	3	1	760822	47	45-49	Northern	Rural																33								1	848	953	65	Northern	Rural				Secondary	3	Protected well
7017 2	17	2	761264	42	40-44	Northern	Rural	17	1	760822	52	50-54	Northern	Rural																42								1	1407	1445	38	Northern	Rural				Secondary	4	River/dam/lake/ponds/stream/canal/irrigation channel
7028 2	28	2	761264	22	20-24	Northern	Rural	28	1	760822	52	50-54	Northern	Rural	2															40	22							2	1541	1611	30	Northern	Rural				Secondary	1	River/dam/lake/ponds/stream/canal/irrigation channel
7030 2	30	2	761264	35	35-39	Northern	Rural	30	1	760822	42	40-44	Northern	Rural	Wife not in household															35	32							2	906	937	31	Northern	Rural				Secondary	3	Protected well
7031 2	31	2	761264	35	35-39	Northern	Rural	31	1	760822	42	40-44	Northern	Rural																35								1	1341	1429	48	Northern	Rural				Secondary	3	River/dam/lake/ponds/stream/canal/irrigation channel
71 4 2	4	2	2255598	35	35-39	Ashanti	Rural	4	1	2285088	36	35-39	Ashanti	Rural																35								1	1758	1859	61	Ashanti	Rural				No education		Tube well or borehole
7129 2	29	2	2255598	30	30-34	Ashanti	Rural	29	1	2285088	37	35-39	Ashanti	Rural																30								1	702	753	51	Ashanti	Rural				No education		Tube well or borehole
72 2 2	2	2	1675452	25	25-29	Western	Rural	2	1	1671096	42	40-44	Western	Rural																25								1	1857	1931	2+ visits	Western	Rural				Secondary	1	River/dam/lake/ponds/stream/canal/irrigation channel
7229 2	29	2	1675452	41	40-44	Western	Rural	29	1	1671096	46	45-49	Western	Rural																41								1	1945	2024	2+ visits	Western	Rural				No education		River/dam/lake/ponds/stream/canal/irrigation channel
7231 2	31	2	1675452	29	25-29	Western	Rural	31	1	1671096	38	35-39	Western	Rural																29								1	1813	1851	38	Western	Rural				Primary	4	River/dam/lake/ponds/stream/canal/irrigation channel
73 2 2	2	2	236740	40	40-44	Upper West	Rural	2	1	239232	47	45-49	Upper West	Rural																40								1	900	940	40	Upper West	Rural				No education		Tube well or borehole
73 7 2	7	2	236740	42	40-44	Upper West	Rural	7	1	239232	57	55-59	Upper West	Rural																42								1	1308	1400	52	Upper West	Rural				No education		Unprotected well
7313 2	13	2	236740	42	40-44	Upper West	Rural	13	1	239232	43	40-44	Upper West	Rural																42								1	1718	1807	49	Upper West	Rural				No education		Tube well or borehole
7320 2	20	2	236740	39	35-39	Upper West	Rural	20	1	239232	41	40-44	Upper West	Rural																39								1	647	738	51	Upper West	Rural				No education		Tube well or borehole
7322 2	22	2	236740	40	40-44	Upper West	Rural	22	1	239232	47	45-49	Upper West	Rural																40								1	729	819	50	Upper West	Rural				No education		Tube well or borehole
7323 2	23	2	236740	43	40-44	Upper West	Rural	23	1	239232	56	55-59	Upper West	Rural	2															43	33							2	1942	2026	44	Upper West	Rural				Secondary	3	Tube well or borehole
7325 2	25	2	236740	29	25-29	Upper West	Rural	25	1	239232	37	35-39	Upper West	Rural																29								1	831	929	58	Upper West	Rural				Secondary	1	Tube well or borehole
7326 2	26	2	236740	25	25-29	Upper West	Rural	26	1	239232	34	30-34	Upper West	Rural																25								1	1642	1725	43	Upper West	Rural				Primary	5	Tube well or borehole
7332 2	32	2	236740	37	35-39	Upper West	Rural	32	1	239232	37	35-39	Upper West	Rural																37								1	1802	1839	37	Upper West	Rural				No education		Tube well or borehole
74 6 2	6	2	391164	21	20-24	Upper West	Urban	6	1	413611	33	30-34	Upper West	Urban																21								1	953	1121	88	Upper West	Urban				Primary	3	Sachet water
7420 2	20	2	391164	24	20-24	Upper West	Urban	20	1	413611	32	30-34	Upper West	Urban																24								1	1711	1823	72	Upper West	Urban				Primary	3	Tube well or borehole
7424 2	24	2	391164	38	35-39	Upper West	Urban	24	1	413611	45	45-49	Upper West	Urban																38								1	1608	1712	64	Upper West	Urban				No education		Piped to yard/plot
75 2 2	2	2	455938	36	35-39	Upper East	Rural	2	1	449253	40	40-44	Upper East	Rural	4															36	32							2	1241	1344	63	Upper East	Rural				No education		Tube well or borehole
75 2 4	2	4	455938	32	30-34	Upper East	Rural	2	1	449253	40	40-44	Upper East	Rural	4															36	32							2	1241	1344	63	Upper East	Rural				No education		Tube well or borehole
7511 2	11	2	455938	20	20-24	Upper East	Rural	11	1	449253	29	25-29	Upper East	Rural																20								1	1119	1126	7	Upper East	Rural				Secondary	2	Public tap/standpipe
7520 2	20	2	455938	21	20-24	Upper East	Rural	20	1	449253	36	35-39	Upper East	Rural	2															29	21							2	710	737	27	Upper East	Rural				Secondary	2	Tube well or borehole
7529 2	29	2	455938	25	25-29	Upper East	Rural	29	1	449253	32	30-34	Upper East	Rural																25								1	832	857	25	Upper East	Rural				Primary	5	Tube well or borehole
7533 2	33	2	455938	32	30-34	Upper East	Rural	33	1	449253	35	35-39	Upper East	Rural																32								1	905	939	34	Upper East	Rural				No education		Tube well or borehole
76 3 2	3	2	800736	48	45-49	Northern	Rural	3	1	800271	53	50-54	Northern	Rural	9															48	38							2	1157	1236	39	Northern	Rural				No education		Tube well or borehole
76 3 9	3	9	800736	38	35-39	Northern	Rural	3	1	800271	53	50-54	Northern	Rural	9															48	38							2	1157	1236	39	Northern	Rural				No education		Tube well or borehole
76 4 2	4	2	800736	27	25-29	Northern	Rural	4	1	800271	34	30-34	Northern	Rural	6															27	39							2	1619	1642	23	Northern	Rural				Primary	6	Tube well or borehole
76 4 6	4	6	800736	39	35-39	Northern	Rural	4	1	800271	34	30-34	Northern	Rural	6															27	39							2	1619	1642	23	Northern	Rural				No education		Tube well or borehole
7619 2	19	2	800736	20	20-24	Northern	Rural	19	1	800271	20	20-24	Northern	Rural																19								1	1028	1056	28	Northern	Rural				Primary	5	Tube well or borehole
7620 2	20	2	800736	44	40-44	Northern	Rural	20	1	800271	55	55-59	Northern	Rural																40								1	1453	1540	47	Northern	Rural				No education		Tube well or borehole
7622 2	22	2	800736	30	30-34	Northern	Rural	22	1	800271	35	35-39	Northern	Rural																30								1	1206	1245	39	Northern	Rural				Secondary	3	Tube well or borehole
7627 2	27	2	800736	29	25-29	Northern	Rural	27	1	800271	40	40-44	Northern	Rural																29								1	1425	1501	36	Northern	Rural				Secondary	1	Tube well or borehole
7630 2	30	2	800736	30	30-34	Northern	Rural	30	1	800271	35	35-39	Northern	Rural																30								1	1515	1541	26	Northern	Rural				No education		Tube well or borehole
7633 2	33	2	800736	30	30-34	Northern	Rural	33	1	800271	42	40-44	Northern	Rural																27								1	1111	1151	40	Northern	Rural				No education		Tube well or borehole
77 8 2	8	2	223231	38	35-39	Northern	Urban	8	1	217521	40	40-44	Northern	Urban																38								1	1024	1100	36	Northern	Urban				No education		Unprotected well
7712 2	12	2	223231	24	20-24	Northern	Urban	12	1	217521	28	25-29	Northern	Urban																24								1	1223	1254	31	Northern	Urban				Secondary	3	River/dam/lake/ponds/stream/canal/irrigation channel
7714 2	14	2	223231	35	35-39	Northern	Urban	14	1	217521	44	40-44	Northern	Urban	Wife not in household															35	32							2	612	652	40	Northern	Urban				No education		River/dam/lake/ponds/stream/canal/irrigation channel
7729 2	29	2	223231	31	30-34	Northern	Urban	29	1	217521	31	30-34	Northern	Urban	Wife not in household															31	24							2	1624	1716	52	Northern	Urban				Secondary	3	River/dam/lake/ponds/stream/canal/irrigation channel
7820 2	20	2	404062	30	30-34	Northern	Urban	20	1	393727	36	35-39	Northern	Urban																28								1	1511	1544	33	Northern	Urban				Secondary	3	Piped into dwelling
7832 2	32	2	404062	31	30-34	Northern	Urban	32	1	393727	35	35-39	Northern	Urban																31								1	1709	1728	19	Northern	Urban				Higher	2	Piped to yard/plot
7916 2	16	2	944604	30	30-34	Eastern	Urban	16	1	950621	33	30-34	Eastern	Urban																30								1	1423	1458	2+ visits	Eastern	Urban				Primary	6	Public tap/standpipe
7922 2	22	2	944604	42	40-44	Eastern	Urban	22	1	950621	50	50-54	Eastern	Urban																42								1	709	753	2+ visits	Eastern	Urban				Primary	6	Sachet water
8012 2	12	2	1521245	29	25-29	Brong Ahafo	Urban	12	1	1538372	31	30-34	Brong Ahafo	Urban																28								1	940	1015	35	Brong Ahafo	Urban				Primary	4	Tube well or borehole
8015 2	15	2	1521245	19	15-19	Brong Ahafo	Urban	15	1	1538372	21	20-24	Brong Ahafo	Urban																19								1	625	659	2+ visits	Brong Ahafo	Urban				Secondary	1	Protected well
8130 2	30	2	821697	43	40-44	Western	Urban	30	1	807160	49	45-49	Western	Urban																43								1	715	745	30	Western	Urban				Secondary	4	Piped into dwelling
82 2 2	2	2	552385	34	30-34	Western	Urban	2	1	542612	43	40-44	Western	Urban																34								1	1927	1956	29	Western	Urban				Secondary	6	Sachet water
8211 2	11	2	552385	24	20-24	Western	Urban	11	1	542612	30	30-34	Western	Urban																24								1	917	946	29	Western	Urban				Secondary	6	Public tap/standpipe
8221 2	21	2	552385	36	35-39	Western	Urban	21	1	542612	33	30-34	Western	Urban																36								1	1752	1831	39	Western	Urban				Secondary	6	Piped into dwelling
8222 2	22	2	552385	40	40-44	Western	Urban	22	1	542612	48	45-49	Western	Urban																44								1	1805	1836	31	Western	Urban				Primary	3	Public tap/standpipe
8228 2	28	2	552385	35	35-39	Western	Urban	28	1	542612	41	40-44	Western	Urban																35								1	1940	2100	80	Western	Urban				Higher	4	Sachet water
83 4 2	4	2	1315170	25	25-29	Greater Accra	Urban	4	1	1366140	29	25-29	Greater Accra	Urban																25								1	645	732	47	Greater Accra	Urban				No education		Sachet water
83 9 2	9	2	1315170	42	40-44	Greater Accra	Urban	9	1	1366140	52	50-54	Greater Accra	Urban																42								1	645	738	53	Greater Accra	Urban				Primary	5	Piped into dwelling
8333 2	33	2	1315170	37	35-39	Greater Accra	Urban	33	1	1366140	55	55-59	Greater Accra	Urban																38								1	1508	1556	48	Greater Accra	Urban				Secondary	3	Piped to yard/plot
84 5 2	5	2	675869	29	25-29	Brong Ahafo	Rural	5	1	684358	37	35-39	Brong Ahafo	Rural																29								1	1036	1110	34	Brong Ahafo	Rural				Secondary	3	Tube well or borehole
84 9 2	9	2	675869	44	40-44	Brong Ahafo	Rural	9	1	684358	56	55-59	Brong Ahafo	Rural	Wife not in household															44	48							2	1555	1644	49	Brong Ahafo	Rural				Secondary	4	Tube well or borehole
8410 2	10	2	675869	19	15-19	Brong Ahafo	Rural	10	1	684358	26	25-29	Brong Ahafo	Rural																19								1	737	815	38	Brong Ahafo	Rural				Secondary	2	Not a dejure resident
8411 2	11	2	675869	37	35-39	Brong Ahafo	Rural	11	1	684358	37	35-39	Brong Ahafo	Rural																37								1	1240	1320	40	Brong Ahafo	Rural				Secondary	3	Tube well or borehole
8412 2	12	2	675869	48	45-49	Brong Ahafo	Rural	12	1	684358	58	55-59	Brong Ahafo	Rural																48								1	853	926	33	Brong Ahafo	Rural				Secondary	4	Tube well or borehole
8418 2	18	2	675869	27	25-29	Brong Ahafo	Rural	18	1	684358	38	35-39	Brong Ahafo	Rural																27								1	1408	1427	19	Brong Ahafo	Rural				Primary	3	Tube well or borehole
8423 2	23	2	675869	23	20-24	Brong Ahafo	Rural	23	1	684358	32	30-34	Brong Ahafo	Rural																23								1	957	1035	38	Brong Ahafo	Rural				Primary	6	Tube well or borehole
85 2 2	2	2	337813	32	30-34	Upper East	Rural	2	1	332860	42	40-44	Upper East	Rural																32								1	1215	1247	32	Upper East	Rural				No education		Tube well or borehole
85 4 2	4	2	337813	31	30-34	Upper East	Rural	4	1	332860	35	35-39	Upper East	Rural																31								1	937	1017	40	Upper East	Rural				Primary	3	Tube well or borehole
85 8 2	8	2	337813	22	20-24	Upper East	Rural	8	1	332860	35	35-39	Upper East	Rural																22								1	1501	1543	42	Upper East	Rural				Secondary	3	Tube well or borehole
8529 2	29	2	337813	20	20-24	Upper East	Rural	29	1	332860	21	20-24	Upper East	Rural																20								1	1103	1135	32	Upper East	Rural				Secondary	1	Tube well or borehole
8611 2	11	2	569953	30	30-34	Brong Ahafo	Rural	11	1	577112	36	35-39	Brong Ahafo	Rural																30								1	1112	1146	34	Brong Ahafo	Rural				Primary	3	Protected well
8614 2	14	2	569953	36	35-39	Brong Ahafo	Rural	14	1	577112	34	30-34	Brong Ahafo	Rural																37								1	1516	1539	23	Brong Ahafo	Rural				Secondary	1	Unprotected well
8619 2	19	2	569953	25	25-29	Brong Ahafo	Rural	19	1	577112	51	50-54	Brong Ahafo	Rural																25								1	1227	1252	25	Brong Ahafo	Rural				Primary	6	Unprotected spring
8622 2	22	2	569953	37	35-39	Brong Ahafo	Rural	22	1	577112	42	40-44	Brong Ahafo	Rural																36								1	820	855	35	Brong Ahafo	Rural				Primary	6	Unprotected well
8624 2	24	2	569953	27	25-29	Brong Ahafo	Rural	24	1	577112	46	45-49	Brong Ahafo	Rural	Wife not in household															27	42							2	1433	1507	34	Brong Ahafo	Rural				No education		Unprotected well
87 2 2	2	2	291271	26	25-29	Upper East	Rural	2	1	287001	32	30-34	Upper East	Rural																26								1	1000	1037	37	Upper East	Rural				No education		Tube well or borehole
87 9 2	9	2	291271	24	20-24	Upper East	Rural	9	1	287001	33	30-34	Upper East	Rural																24								1	1113	1142	29	Upper East	Rural				Secondary	1	Tube well or borehole
8710 2	10	2	291271	18	15-19	Upper East	Rural	10	1	287001	23	20-24	Upper East	Rural																18								1	1249	1317	28	Upper East	Rural				Primary	5	Tube well or borehole
8713 2	13	2	291271	40	40-44	Upper East	Rural	13	1	287001	42	40-44	Upper East	Rural	8															40	38							2	1452	1522	30	Upper East	Rural				No education		Tube well or borehole
8713 8	13	8	291271	38	35-39	Upper East	Rural	13	1	287001	42	40-44	Upper East	Rural	8															40	38							2	1452	1522	30	Upper East	Rural				No education		Tube well or borehole
8722 2	22	2	291271	47	45-49	Upper East	Rural	22	1	287001	56	55-59	Upper East	Rural																47								1	1353	1419	26	Upper East	Rural				No education		Tube well or borehole
8724 2	24	2	291271	23	20-24	Upper East	Rural	24	1	287001	25	25-29	Upper East	Rural																23								1	755	823	28	Upper East	Rural				Secondary	3	Tube well or borehole
8813 2	13	2	1591542	42	40-44	Greater Accra	Urban	13	1	1653223	52	50-54	Greater Accra	Urban																42								1	1724	1805	41	Greater Accra	Urban				Primary	5	Piped into dwelling
8824 2	24	2	1591542	30	30-34	Greater Accra	Urban	24	1	1653223	38	35-39	Greater Accra	Urban																30								1	829	910	41	Greater Accra	Urban				Secondary	6	Sachet water
8833 2	33	2	1591542	34	30-34	Greater Accra	Urban	33	1	1653223	46	45-49	Greater Accra	Urban																34								1	1747	1833	46	Greater Accra	Urban				Secondary	3	Sachet water
89 8 2	8	2	1771888	24	20-24	Greater Accra	Urban	8	1	1840558	35	35-39	Greater Accra	Urban																24								1	1945	2033	48	Greater Accra	Urban				No education		Sachet water
8923 2	23	2	1771888	27	25-29	Greater Accra	Urban	23	1	1840558	33	30-34	Greater Accra	Urban																27								1	1746	1825	39	Greater Accra	Urban				Secondary	6	Sachet water
8929 2	29	2	1771888	39	35-39	Greater Accra	Urban	29	1	1840558	49	45-49	Greater Accra	Urban																39								1	1708	1757	49	Greater Accra	Urban				Secondary	4	Public tap/standpipe
90 1 2	1	2	1895309	45	45-49	Ashanti	Rural	1	1	1920089	50	50-54	Ashanti	Rural																45								1	9999	1450	99	Ashanti	Rural				Secondary	3	Tube well or borehole
90 9 2	9	2	1895309	39	35-39	Ashanti	Rural	9	1	1920089	49	45-49	Ashanti	Rural																39								1	1232	1336	64	Ashanti	Rural				No education		Tube well or borehole
9015 2	15	2	1895309	42	40-44	Ashanti	Rural	15	1	1920089	50	50-54	Ashanti	Rural																39								1	741	839	58	Ashanti	Rural				No education		Tube well or borehole
9017 2	17	2	1895309	32	30-34	Ashanti	Rural	17	1	1920089	35	35-39	Ashanti	Rural																32								1	1001	1102	61	Ashanti	Rural				Secondary	3	Tube well or borehole
9032 2	32	2	1895309	28	25-29	Ashanti	Rural	32	1	1920089	35	35-39	Ashanti	Rural																28								1	754	916	82	Ashanti	Rural				Secondary	3	Tube well or borehole
91 3 1	3	1	683000	41	40-44	Central	Rural	3	2	682472	59	55-59	Central	Rural	1															45	42							2	1740	1820	40	Central	Rural				No education		Tube well or borehole
9112 2	12	2	683000	24	20-24	Central	Rural	12	1	682472	32	30-34	Central	Rural																24								1	1712	1805	53	Central	Rural				Secondary	3	River/dam/lake/ponds/stream/canal/irrigation channel
9115 2	15	2	683000	22	20-24	Central	Rural	15	7	682472	23	20-24	Central	Rural																22								1	1322	1415	53	Central	Rural				Secondary	3	Tube well or borehole
92 3 2	3	2	1858439	25	25-29	Ashanti	Urban	3	1	1912726	30	30-34	Ashanti	Urban																25								1	820	906	46	Ashanti	Urban				Secondary	6	Tube well or borehole
9210 2	10	2	1858439	32	30-34	Ashanti	Urban	10	1	1912726	37	35-39	Ashanti	Urban																32								1	1306	1340	34	Ashanti	Urban				Primary	5	Protected well
9211 2	11	2	1858439	43	40-44	Ashanti	Urban	11	1	1912726	54	50-54	Ashanti	Urban																43								1	1521	1610	49	Ashanti	Urban				Secondary	4	Public tap/standpipe
9230 2	30	2	1858439	32	30-34	Ashanti	Urban	30	1	1912726	34	30-34	Ashanti	Urban																32								1	806	842	36	Ashanti	Urban				Secondary	3	Piped into dwelling
93 2 2	2	2	858311	22	20-24	Central	Urban	2	1	919823	30	30-34	Central	Urban																22								1	1053	1123	30	Central	Urban				Secondary	3	Public tap/standpipe
93 4 2	4	2	858311	41	40-44	Central	Urban	4	1	919823	44	40-44	Central	Urban																36								1	1315	1459	95+	Central	Urban				Secondary	3	Sachet water
9314 2	14	2	858311	34	30-34	Central	Urban	14	1	919823	42	40-44	Central	Urban																34								1	1040	1115	35	Central	Urban				No education		Sachet water
9317 2	17	2	858311	31	30-34	Central	Urban	17	1	919823	33	30-34	Central	Urban																31								1	654	740	46	Central	Urban				Secondary	3	Sachet water
9319 2	19	2	858311	31	30-34	Central	Urban	19	1	919823	42	40-44	Central	Urban																31								1	648	735	47	Central	Urban				Secondary	3	Sachet water
9329 2	29	2	858311	35	35-39	Central	Urban	29	1	919823	44	40-44	Central	Urban																35								1	1750	1830	40	Central	Urban				Secondary	3	Sachet water
9330 2	30	2	858311	32	30-34	Central	Urban	30	1	919823	42	40-44	Central	Urban																27								1	1316	1348	32	Central	Urban				Secondary	4	Sachet water
95 2 2	2	2	351079	41	40-44	Upper West	Rural	2	1	354775	46	45-49	Upper West	Rural																42								1	749	832	43	Upper West	Rural				No education		Tube well or borehole
95 8 2	8	2	351079	24	20-24	Upper West	Rural	8	1	354775	30	30-34	Upper West	Rural																24								1	930	1014	44	Upper West	Rural				No education		Tube well or borehole
9514 2	14	2	351079	35	35-39	Upper West	Rural	14	1	354775	45	45-49	Upper West	Rural	2															40	35							2	1130	1208	38	Upper West	Rural				No education		Tube well or borehole
9517 2	17	2	351079	30	30-34	Upper West	Rural	17	1	354775	48	45-49	Upper West	Rural	Wife not in household															30	30							2	1054	1145	51	Upper West	Rural				No education		Tube well or borehole
9520 2	20	2	351079	28	25-29	Upper West	Rural	20	1	354775	30	30-34	Upper West	Rural																29								1	849	942	53	Upper West	Rural				Secondary	3	Tube well or borehole
9530 2	30	2	351079	27	25-29	Upper West	Rural	30	1	354775	32	30-34	Upper West	Rural																26								1	1038	1122	44	Upper West	Rural				No education		Tube well or borehole
96 3 2	3	2	796031	40	40-44	Northern	Rural	3	1	795569	45	45-49	Northern	Rural	7															40	35							2	1148	1227	39	Northern	Rural				No education		Tube well or borehole
96 3 7	3	7	796031	35	35-39	Northern	Rural	3	1	795569	45	45-49	Northern	Rural	7															40	35							2	1148	1227	39	Northern	Rural				No education		Tube well or borehole
9611 2	11	2	796031	25	25-29	Northern	Rural	11	1	795569	30	30-34	Northern	Rural																25								1	710	755	45	Northern	Rural				No education		Tube well or borehole
9616 2	16	2	796031	31	30-34	Northern	Rural	16	1	795569	35	35-39	Northern	Rural																31								1	1004	1052	48	Northern	Rural				Primary	4	Tube well or borehole
9619 2	19	2	796031	29	25-29	Northern	Rural	19	1	795569	32	30-34	Northern	Rural																29								1	1819	1902	43	Northern	Rural				Primary	2	Public tap/standpipe
9623 2	23	2	796031	33	30-34	Northern	Rural	23	1	795569	34	30-34	Northern	Rural	8															33	29							2	1837	1912	35	Northern	Rural				No education		Tube well or borehole
9623 8	23	8	796031	29	25-29	Northern	Rural	23	1	795569	34	30-34	Northern	Rural	8															33	29							2	1837	1912	35	Northern	Rural				No education		Tube well or borehole
9628 2	28	2	796031	26	25-29	Northern	Rural	28	1	795569	31	30-34	Northern	Rural																26								1	1507	1543	36	Northern	Rural				No education		Tube well or borehole
9629 2	29	2	796031	29	25-29	Northern	Rural	29	1	795569	43	40-44	Northern	Rural																29								1	1237	1323	46	Northern	Rural				No education		Tube well or borehole
9632 7	32	7	796031	22	20-24	Northern	Rural	32	2	795569	27	25-29	Northern	Rural																22								1	734	815	41	Northern	Rural				No education		Tube well or borehole
97 8 2	8	2	506288	37	35-39	Brong Ahafo	Rural	8	1	512647	52	50-54	Brong Ahafo	Rural																38								1	900	1007	67	Brong Ahafo	Rural				No education		Tube well or borehole
9728 2	28	2	506288	24	20-24	Brong Ahafo	Rural	28	1	512647	29	25-29	Brong Ahafo	Rural																24								1	630	757	87	Brong Ahafo	Rural				Primary	4	Tube well or borehole
9731 2	31	2	506288	39	35-39	Brong Ahafo	Rural	31	1	512647	45	45-49	Brong Ahafo	Rural																39								1	700	804	64	Brong Ahafo	Rural				No education		Tube well or borehole
98 2 2	2	2	1276389	45	45-49	Eastern	Urban	2	1	1284519	47	45-49	Eastern	Urban																46								1	1631	1716	45	Eastern	Urban				Secondary	4	Tube well or borehole
99 8 2	8	2	588352	31	30-34	Northern	Rural	8	1	588010	39	35-39	Northern	Rural	5															31	24							2	1325	1359	34	Northern	Rural				No education		River/dam/lake/ponds/stream/canal/irrigation channel
99 8 5	8	5	588352	24	20-24	Northern	Rural	8	1	588010	39	35-39	Northern	Rural	5															31	24							2	1325	1359	34	Northern	Rural				Primary	6	River/dam/lake/ponds/stream/canal/irrigation channel
9910 2	10	2	588352	48	45-49	Northern	Rural	10	1	588010	56	55-59	Northern	Rural																48								1	1047	1114	27	Northern	Rural				No education		River/dam/lake/ponds/stream/canal/irrigation channel
9916 2	16	2	588352	33	30-34	Northern	Rural	16	1	588010	46	45-49	Northern	Rural																35								1	935	1012	37	Northern	Rural				No education		River/dam/lake/ponds/stream/canal/irrigation channel
9931 2	31	2	588352	36	35-39	Northern	Rural	31	1	588010	40	40-44	Northern	Rural	Wife not in household	Wife not in household														36	30	26						3	1147	1229	42	Northern	Rural				No education		River/dam/lake/ponds/stream/canal/irrigation channel
9933 2	33	2	588352	33	30-34	Northern	Rural	33	1	588010	38	35-39	Northern	Rural	8															33	24							2	951	1025	34	Northern	Rural				No education		River/dam/lake/ponds/stream/canal/irrigation channel
9933 8	33	8	588352	24	20-24	Northern	Rural	33	1	588010	38	35-39	Northern	Rural	8															33	24							2	951	1025	34	Northern	Rural				No education		River/dam/lake/ponds/stream/canal/irrigation channel
10027 2	27	2	1795704	39	35-39	Greater Accra	Urban	27	1	1865298	43	40-44	Greater Accra	Urban																39								1	932	1015	43	Greater Accra	Urban				Secondary	3	Sachet water
10030 2	30	2	1795704	21	20-24	Greater Accra	Urban	30	1	1865298	34	30-34	Greater Accra	Urban																21								1	1240	1305	25	Greater Accra	Urban				Secondary	5	Sachet water
101 3 2	3	2	694908	32	30-34	Volta	Rural	3	1	700662	36	35-39	Volta	Rural																32								1	1331	1414	43	Volta	Rural				Secondary	3	Unprotected well
10111 2	11	2	694908	33	30-34	Volta	Rural	11	1	700662	37	35-39	Volta	Rural																36								1	1354	1458	64	Volta	Rural				Primary	6	Unprotected well
10115 2	15	2	694908	43	40-44	Volta	Rural	15	1	700662	51	50-54	Volta	Rural																43								1	1615	1656	41	Volta	Rural				Primary	6	Public tap/standpipe
10120 2	20	2	694908	29	25-29	Volta	Rural	20	1	700662	34	30-34	Volta	Rural																30								1	1520	1600	40	Volta	Rural				Secondary	3	Public tap/standpipe
10131 2	31	2	694908	42	40-44	Volta	Rural	31	1	700662	54	50-54	Volta	Rural																44								1	1444	1540	56	Volta	Rural				Secondary	4	River/dam/lake/ponds/stream/canal/irrigation channel
102 6 2	6	2	758095	33	30-34	Brong Ahafo	Urban	6	1	766630	35	35-39	Brong Ahafo	Urban																32								1	518	540	22	Brong Ahafo	Urban				Secondary	3	Tube well or borehole
10215 2	15	2	758095	27	25-29	Brong Ahafo	Urban	15	1	766630	35	35-39	Brong Ahafo	Urban																27								1	733	813	40	Brong Ahafo	Urban				Higher	3	Sachet water
10222 2	22	2	758095	27	25-29	Brong Ahafo	Urban	22	1	766630	35	35-39	Brong Ahafo	Urban																27								1	642	740	58	Brong Ahafo	Urban				Secondary	3	Sachet water
103 6 2	6	2	837524	20	20-24	Brong Ahafo	Rural	6	1	848043	32	30-34	Brong Ahafo	Rural																20								1	1722	1805	43	Brong Ahafo	Rural				No education		Protected well
10323 2	23	2	837524	24	20-24	Brong Ahafo	Rural	23	1	848043	29	25-29	Brong Ahafo	Rural																25								1	804	858	54	Brong Ahafo	Rural				Primary	6	Protected well
10328 2	28	2	837524	40	40-44	Brong Ahafo	Rural	28	1	848043	55	55-59	Brong Ahafo	Rural																38								1	1758	1901	63	Brong Ahafo	Rural				Secondary	4	Sachet water
10419 2	19	2	2011078	32	30-34	Ashanti	Urban	19	1	2069823	41	40-44	Ashanti	Urban																32								1	600	648	48	Ashanti	Urban				Secondary	3	Public tap/standpipe
105 5 2	5	2	1434826	30	30-34	Volta	Urban	5	1	1460636	29	25-29	Volta	Urban	Wife not in household															30	28							2	1410	1500	50	Volta	Urban				Secondary	3	Public tap/standpipe
10515 2	15	2	1434826	46	45-49	Volta	Urban	15	1	1460636	59	55-59	Volta	Urban																46								1	957	1027	2+ visits	Volta	Urban				No education		Unprotected well
10518 2	18	2	1434826	24	20-24	Volta	Urban	18	1	1460636	49	45-49	Volta	Urban																25								1	1539	1639	60	Volta	Urban				No education		Sachet water
10611 2	11	2	1163668	38	35-39	Western	Urban	11	1	1143080	47	45-49	Western	Urban																38								1	1749	1832	43	Western	Urban				Secondary	3	Sachet water
10617 2	17	2	1163668	29	25-29	Western	Urban	17	1	1143080	38	35-39	Western	Urban																29								1	1016	1058	42	Western	Urban				No education		Sachet water
107 5 2	5	2	886274	26	25-29	Volta	Rural	5	1	893613	32	30-34	Volta	Rural																26								1	1140	1230	50	Volta	Rural				Primary	6	Tube well or borehole
107 7 2	7	2	886274	34	30-34	Volta	Rural	7	1	893613	45	45-49	Volta	Rural	8															35	38							2	2244	2336	52	Volta	Rural				Secondary	1	River/dam/lake/ponds/stream/canal/irrigation channel
107 7 8	7	8	886274	37	35-39	Volta	Rural	7	1	893613	45	45-49	Volta	Rural	8															35	38							2	2244	2336	52	Volta	Rural				No education		River/dam/lake/ponds/stream/canal/irrigation channel
10714 2	14	2	886274	38	35-39	Volta	Rural	14	1	893613	43	40-44	Volta	Rural																38								1	923	1021	2+ visits	Volta	Rural				Secondary	3	River/dam/lake/ponds/stream/canal/irrigation channel
10720 2	20	2	886274	37	35-39	Volta	Rural	20	1	893613	43	40-44	Volta	Rural																37								1	952	2229	95+	Volta	Rural				Primary	6	River/dam/lake/ponds/stream/canal/irrigation channel
10721 2	21	2	886274	49	45-49	Volta	Rural	21	1	893613	52	50-54	Volta	Rural																49								1	1534	1648	74	Volta	Rural				Primary	5	Tube well or borehole
10728 2	28	2	886274	18	15-19	Volta	Rural	28	1	893613	22	20-24	Volta	Rural																18								1	1128	1226	58	Volta	Rural				Secondary	1	Protected well
10730 3	30	3	886274	49	45-49	Volta	Rural	30	1	893613	57	55-59	Volta	Rural	3															52	49							2	1431	1520	49	Volta	Rural				No education		Tube well or borehole
10825 2	25	2	1687620	41	40-44	Ashanti	Urban	25	1	1736917	48	45-49	Ashanti	Urban																41								1	1709	1740	2+ visits	Ashanti	Urban				Secondary	4	Public tap/standpipe
109 7 2	7	2	136815	27	25-29	Upper West	Urban	7	1	144666	35	35-39	Upper West	Urban																27								1	1513	1558	45	Upper West	Urban				Secondary	6	Piped to yard/plot
10914 2	14	2	136815	49	45-49	Upper West	Urban	14	1	144666	47	45-49	Upper West	Urban																49								1	1242	1324	42	Upper West	Urban				No education		Public tap/standpipe
10920 2	20	2	136815	27	25-29	Upper West	Urban	20	1	144666	28	25-29	Upper West	Urban																27								1	800	856	56	Upper West	Urban				Secondary	6	Tube well or borehole
10926 2	26	2	136815	24	20-24	Upper West	Urban	26	1	144666	31	30-34	Upper West	Urban																24								1	1014	1100	46	Upper West	Urban				No education		Unprotected spring
10930 2	30	2	136815	28	25-29	Upper West	Urban	30	1	144666	54	50-54	Upper West	Urban	Wife not in household	2														48	36	28						3	1025	1101	36	Upper West	Urban				No education		Public tap/standpipe
110 1 2	1	2	1639355	25	25-29	Greater Accra	Rural	1	1	1629445	29	25-29	Greater Accra	Rural																25								1	1905	1934	29	Greater Accra	Rural				Primary	5	River/dam/lake/ponds/stream/canal/irrigation channel
110 2 2	2	2	1639355	34	30-34	Greater Accra	Rural	2	1	1629445	45	45-49	Greater Accra	Rural																34								1	850	932	42	Greater Accra	Rural				Primary	2	River/dam/lake/ponds/stream/canal/irrigation channel
110 3 2	3	2	1639355	45	45-49	Greater Accra	Rural	3	1	1629445	59	55-59	Greater Accra	Rural																45								1	851	1022	91	Greater Accra	Rural				Primary	3	River/dam/lake/ponds/stream/canal/irrigation channel
11020 2	20	2	1639355	28	25-29	Greater Accra	Rural	20	1	1629445	40	40-44	Greater Accra	Rural																28								1	950	1021	31	Greater Accra	Rural				Secondary	3	Public tap/standpipe
111 7 2	7	2	1415254	46	45-49	Eastern	Rural	7	1	1382314	58	55-59	Eastern	Rural																46								1	1322	1415	53	Eastern	Rural				Secondary	4	River/dam/lake/ponds/stream/canal/irrigation channel
11130 2	30	2	1415254	35	35-39	Eastern	Rural	30	1	1382314	42	40-44	Eastern	Rural																35								1	948	1027	39	Eastern	Rural				Primary	5	River/dam/lake/ponds/stream/canal/irrigation channel
113 7 2	7	2	605119	39	35-39	Western	Urban	7	1	594414	47	45-49	Western	Urban																39								1	1836	1905	29	Western	Urban				Primary	3	Public tap/standpipe
11312 2	12	2	605119	43	40-44	Western	Urban	12	1	594414	52	50-54	Western	Urban																43								1	1751	1817	26	Western	Urban				Secondary	4	Sachet water
11329 2	29	2	605119	24	20-24	Western	Urban	29	1	594414	27	25-29	Western	Urban																23								1	1710	1755	45	Western	Urban				Primary	3	Piped to yard/plot
11415 2	15	2	1422264	36	35-39	Ashanti	Urban	15	1	1463809	41	40-44	Ashanti	Urban																36								1	1602	1636	34	Ashanti	Urban				Higher	3	Sachet water
11427 2	27	2	1422264	33	30-34	Ashanti	Urban	27	1	1463809	37	35-39	Ashanti	Urban																32								1	1000	1045	2+ visits	Ashanti	Urban				Secondary	6	Sachet water
11433 2	33	2	1422264	45	45-49	Ashanti	Urban	33	1	1463809	38	35-39	Ashanti	Urban																42								1	1712	1740	2+ visits	Ashanti	Urban				Secondary	4	Piped into dwelling
115 2 2	2	2	708924	23	20-24	Northern	Rural	2	1	708512	28	25-29	Northern	Rural	6															23	18							2	1651	1717	26	Northern	Rural				No education		River/dam/lake/ponds/stream/canal/irrigation channel
115 2 6	2	6	708924	18	15-19	Northern	Rural	2	1	708512	28	25-29	Northern	Rural	6															23	18							2	1651	1717	26	Northern	Rural				No education		River/dam/lake/ponds/stream/canal/irrigation channel
115 3 2	3	2	708924	42	40-44	Northern	Rural	3	1	708512	45	45-49	Northern	Rural	7															42	23							2	1438	1514	36	Northern	Rural				Primary	2	Tube well or borehole
115 3 7	3	7	708924	23	20-24	Northern	Rural	3	1	708512	45	45-49	Northern	Rural	7															42	23							2	1438	1514	36	Northern	Rural				No education		Tube well or borehole
115 4 2	4	2	708924	21	20-24	Northern	Rural	4	1	708512	26	25-29	Northern	Rural																21								1	855	935	40	Northern	Rural				No education		Tube well or borehole
115 6 2	6	2	708924	45	45-49	Northern	Rural	6	1	708512	50	50-54	Northern	Rural	9	14														45	30	39						3	950	1132	95+	Northern	Rural				No education		River/dam/lake/ponds/stream/canal/irrigation channel
115 6 9	6	9	708924	30	30-34	Northern	Rural	6	1	708512	50	50-54	Northern	Rural	9	14														45	30	39						3	950	1132	95+	Northern	Rural				No education		River/dam/lake/ponds/stream/canal/irrigation channel
115 6 14	6	14	708924	39	35-39	Northern	Rural	6	1	708512	50	50-54	Northern	Rural	9	14														45	30	39						3	950	1132	95+	Northern	Rural				No education		River/dam/lake/ponds/stream/canal/irrigation channel
115 9 2	9	2	708924	35	35-39	Northern	Rural	9	1	708512	40	40-44	Northern	Rural	6															35	28							2	1550	1632	42	Northern	Rural				No education		Unprotected well
115 9 6	9	6	708924	28	25-29	Northern	Rural	9	1	708512	40	40-44	Northern	Rural	6															35	28							2	1550	1632	42	Northern	Rural				No education		Unprotected well
11510 2	10	2	708924	26	25-29	Northern	Rural	10	1	708512	40	40-44	Northern	Rural	6															26	27							2	1305	1333	28	Northern	Rural				No education		Unprotected well
11510 6	10	6	708924	27	25-29	Northern	Rural	10	1	708512	40	40-44	Northern	Rural	6															26	27							2	1305	1333	28	Northern	Rural				No education		Unprotected well
11514 2	14	2	708924	24	20-24	Northern	Rural	14	1	708512	29	25-29	Northern	Rural																25								1	943	1004	21	Northern	Rural				No education		Tube well or borehole
11519 2	19	2	708924	42	40-44	Northern	Rural	19	1	708512	52	50-54	Northern	Rural	Wife not in household															42	49							2	1336	1408	32	Northern	Rural				No education		River/dam/lake/ponds/stream/canal/irrigation channel
11520 2	20	2	708924	48	45-49	Northern	Rural	20	1	708512	54	50-54	Northern	Rural	7															48	44							2	858	928	30	Northern	Rural				No education		Unprotected well
11520 7	20	7	708924	45	45-49	Northern	Rural	20	1	708512	54	50-54	Northern	Rural	7															48	44							2	858	928	30	Northern	Rural				No education		Unprotected well
116 7 2	7	2	1086755	22	20-24	Eastern	Urban	7	1	1093677	29	25-29	Eastern	Urban																22								1	1540	1633	53	Eastern	Urban				Secondary	2	Piped to yard/plot
11617 2	17	2	1086755	42	40-44	Eastern	Urban	17	1	1093677	54	50-54	Eastern	Urban																42								1	1308	1426	78	Eastern	Urban				No education		Public tap/standpipe
11618 2	18	2	1086755	29	25-29	Eastern	Urban	18	1	1093677	34	30-34	Eastern	Urban																29								1	1137	1241	64	Eastern	Urban				Secondary	6	Public tap/standpipe
11718 2	18	2	2196144	44	40-44	Greater Accra	Urban	18	1	2281257	51	50-54	Greater Accra	Urban																44								1	1030	1203	93	Greater Accra	Urban				Primary	5	Public tap/standpipe
11731 2	31	2	2196144	22	20-24	Greater Accra	Urban	31	1	2281257	23	20-24	Greater Accra	Urban																20								1	618	746	88	Greater Accra	Urban				Secondary	1	Piped to yard/plot
11826 2	26	2	630467	31	30-34	Eastern	Urban	26	1	634482	34	30-34	Eastern	Urban																31								1	1627	1715	48	Eastern	Urban				Primary	5	Public tap/standpipe
11910 2	10	2	923799	40	40-44	Eastern	Rural	10	1	902298	44	40-44	Eastern	Rural																40								1	1007	1111	64	Eastern	Rural				Primary	6	Tube well or borehole
11912 2	12	2	923799	33	30-34	Eastern	Rural	12	1	902298	40	40-44	Eastern	Rural																33								1	900	949	49	Eastern	Rural				Secondary	1	Tube well or borehole
11913 2	13	2	923799	42	40-44	Eastern	Rural	13	1	902298	47	45-49	Eastern	Rural																41								1	829	924	55	Eastern	Rural				Primary	4	Public tap/standpipe
120 8 2	8	2	1165604	48	45-49	Western	Urban	8	1	1144982	51	50-54	Western	Urban																48								1	1102	1130	28	Western	Urban				Secondary	4	Public tap/standpipe
12010 2	10	2	1165604	43	40-44	Western	Urban	10	1	1144982	45	45-49	Western	Urban																42								1	1430	1556	86	Western	Urban				Secondary	3	Sachet water
12014 2	14	2	1165604	27	25-29	Western	Urban	14	1	1144982	26	25-29	Western	Urban																27								1	907	939	32	Western	Urban				Secondary	2	Sachet water
12019 2	19	2	1165604	33	30-34	Western	Urban	19	1	1144982	35	35-39	Western	Urban																33								1	1308	1350	42	Western	Urban				Secondary	3	Piped into dwelling
12025 2	25	2	1165604	43	40-44	Western	Urban	25	1	1144982	44	40-44	Western	Urban																43								1	832	906	34	Western	Urban				Secondary	4	Public tap/standpipe
121 4 2	4	2	810681	49	45-49	Central	Rural	4	1	810055	49	45-49	Central	Rural																49								1	1255	1400	65	Central	Rural				No education		Sachet water
12116 2	16	2	810681	38	35-39	Central	Rural	16	1	810055	39	35-39	Central	Rural																38								1	2022	2040	18	Central	Rural				Secondary	6	Sachet water
12118 2	18	2	810681	30	30-34	Central	Rural	18	1	810055	42	40-44	Central	Rural																30								1	958	1029	31	Central	Rural				Secondary	3	Public tap/standpipe
12127 2	27	2	810681	29	25-29	Central	Rural	27	1	810055	38	35-39	Central	Rural																29								1	1006	1033	27	Central	Rural				Secondary	6	Piped into dwelling
12130 2	30	2	810681	26	25-29	Central	Rural	30	1	810055	28	25-29	Central	Rural																26								1	1809	1837	28	Central	Rural				Secondary	3	Public tap/standpipe
122 4 2	4	2	924091	35	35-39	Brong Ahafo	Urban	4	1	934495	35	35-39	Brong Ahafo	Urban																35								1	928	1000	32	Brong Ahafo	Urban				Secondary	3	Sachet water
12210 2	10	2	924091	24	20-24	Brong Ahafo	Urban	10	1	934495	30	30-34	Brong Ahafo	Urban																24								1	1443	1522	39	Brong Ahafo	Urban				Primary	5	Sachet water
12213 2	13	2	924091	25	25-29	Brong Ahafo	Urban	13	1	934495	31	30-34	Brong Ahafo	Urban																25								1	647	714	27	Brong Ahafo	Urban				Secondary	3	Tube well or borehole
12221 2	21	2	924091	42	40-44	Brong Ahafo	Urban	21	1	934495	46	45-49	Brong Ahafo	Urban																42								1	1159	1234	35	Brong Ahafo	Urban				Secondary	2	Sachet water
12232 2	32	2	924091	24	20-24	Brong Ahafo	Urban	32	1	934495	29	25-29	Brong Ahafo	Urban																24								1	1623	1704	41	Brong Ahafo	Urban				Primary	5	Public tap/standpipe
123 9 2	9	2	713229	24	20-24	Greater Accra	Rural	9	1	708917	42	40-44	Greater Accra	Rural																24								1	1010	1041	31	Greater Accra	Rural				Primary	4	Tube well or borehole
12313 12	13	12	713229	22	20-24	Greater Accra	Rural	13	4	708917	24	20-24	Greater Accra	Rural																22								1	1305	1332	27	Greater Accra	Rural				Secondary	3	Tube well or borehole
12313 13	13	13	713229	17	15-19	Greater Accra	Rural	13	3	708917	24	20-24	Greater Accra	Rural																17								1	1205	1231	26	Greater Accra	Rural				Primary	4	Tube well or borehole
12320 2	20	2	713229	47	45-49	Greater Accra	Rural	20	1	708917	49	45-49	Greater Accra	Rural																47								1	819	853	34	Greater Accra	Rural				No education		River/dam/lake/ponds/stream/canal/irrigation channel
12410 2	10	2	1339558	29	25-29	Greater Accra	Rural	10	1	1331461	33	30-34	Greater Accra	Rural																29								1	851	920	29	Greater Accra	Rural				Secondary	3	Sachet water
12414 2	14	2	1339558	43	40-44	Greater Accra	Rural	14	1	1331461	43	40-44	Greater Accra	Rural																43								1	1512	1549	37	Greater Accra	Rural				Secondary	4	Sachet water
12416 2	16	2	1339558	45	45-49	Greater Accra	Rural	16	1	1331461	46	45-49	Greater Accra	Rural																45								1	806	901	55	Greater Accra	Rural				Secondary	4	Sachet water
12426 2	26	2	1339558	39	35-39	Greater Accra	Rural	26	1	1331461	46	45-49	Greater Accra	Rural																39								1	1430	1459	29	Greater Accra	Rural				Secondary	3	Sachet water
12433 2	33	2	1339558	20	20-24	Greater Accra	Rural	33	1	1331461	24	20-24	Greater Accra	Rural																20								1	1055	1129	34	Greater Accra	Rural				Primary	6	Sachet water
125 8 2	8	2	802141	19	15-19	Brong Ahafo	Urban	8	1	811171	32	30-34	Brong Ahafo	Urban																19								1	905	940	35	Brong Ahafo	Urban				Secondary	3	Sachet water
12512 2	12	2	802141	35	35-39	Brong Ahafo	Urban	12	1	811171	41	40-44	Brong Ahafo	Urban																34								1	648	1948	95+	Brong Ahafo	Urban				Secondary	3	Sachet water
12533 2	33	2	802141	34	30-34	Brong Ahafo	Urban	33	1	811171	39	35-39	Brong Ahafo	Urban																34								1	753	825	32	Brong Ahafo	Urban				Secondary	3	Not a dejure resident
126 4 2	4	2	554402	26	25-29	Central	Urban	4	1	594134	30	30-34	Central	Urban																27								1	1441	1537	56	Central	Urban				Primary	6	Public tap/standpipe
126 6 2	6	2	554402	48	45-49	Central	Urban	6	1	594134	41	40-44	Central	Urban	Wife not in household															46	35							2	1309	1414	65	Central	Urban				No education		Public tap/standpipe
12725 2	25	2	1590803	27	25-29	Greater Accra	Urban	25	1	1652456	35	35-39	Greater Accra	Urban																27								1	1606	1638	32	Greater Accra	Urban				Higher	2	Sachet water
12731 2	31	2	1590803	25	25-29	Greater Accra	Urban	31	1	1652456	35	35-39	Greater Accra	Urban																25								1	705	733	28	Greater Accra	Urban				Secondary	3	Piped to yard/plot
12811 2	11	2	890211	33	30-34	Brong Ahafo	Urban	11	1	900233	35	35-39	Brong Ahafo	Urban																33								1	758	900	62	Brong Ahafo	Urban				Primary	3	Tube well or borehole
12813 2	13	2	890211	39	35-39	Brong Ahafo	Urban	13	1	900233	38	35-39	Brong Ahafo	Urban																39								1	1721	1807	46	Brong Ahafo	Urban				No education		Tube well or borehole
12816 2	16	2	890211	32	30-34	Brong Ahafo	Urban	16	1	900233	41	40-44	Brong Ahafo	Urban																32								1	1438	1521	43	Brong Ahafo	Urban				Primary	6	Protected well
12817 2	17	2	890211	25	25-29	Brong Ahafo	Urban	17	1	900233	28	25-29	Brong Ahafo	Urban																25								1	1620	1710	50	Brong Ahafo	Urban				Primary	2	Protected well
12827 2	27	2	890211	26	25-29	Brong Ahafo	Urban	27	1	900233	28	25-29	Brong Ahafo	Urban																26								1	650	733	43	Brong Ahafo	Urban				Primary	5	Protected well
12829 2	29	2	890211	44	40-44	Brong Ahafo	Urban	29	1	900233	35	35-39	Brong Ahafo	Urban																44								1	705	801	56	Brong Ahafo	Urban				No education		Tube well or borehole
12920 2	20	2	2159645	20	20-24	Greater Accra	Urban	20	1	2243344	30	30-34	Greater Accra	Urban																20								1	1250	1341	2+ visits	Greater Accra	Urban				Primary	4	Piped into dwelling
130 7 2	7	2	788705	39	35-39	Central	Rural	7	1	788095	46	45-49	Central	Rural																43								1	1422	1519	57	Central	Rural				Secondary	4	Protected well
130 9 2	9	2	788705	39	35-39	Central	Rural	9	1	788095	38	35-39	Central	Rural																29								1	1219	1313	54	Central	Rural				Secondary	3	Unprotected well
13012 2	12	2	788705	24	20-24	Central	Rural	12	1	788095	28	25-29	Central	Rural																24								1	1650	1742	52	Central	Rural				Secondary	3	Protected well
131 9 2	9	2	847641	45	45-49	Volta	Rural	9	1	854660	31	30-34	Volta	Rural																45								1	737	944	95+	Volta	Rural				No education		Tube well or borehole
13113 2	13	2	847641	34	30-34	Volta	Rural	13	1	854660	36	35-39	Volta	Rural																34								1	1023	1125	62	Volta	Rural				Primary	5	Tube well or borehole
13117 2	17	2	847641	33	30-34	Volta	Rural	17	1	854660	40	40-44	Volta	Rural	Wife not in household															33	30							2	1610	1716	66	Volta	Rural				Primary	2	Tube well or borehole
13123 2	23	2	847641	25	25-29	Volta	Rural	23	1	854660	37	35-39	Volta	Rural																25								1	1240	1342	62	Volta	Rural				Primary	3	River/dam/lake/ponds/stream/canal/irrigation channel
132 3 2	3	2	1253560	34	30-34	Eastern	Urban	3	1	1261544	36	35-39	Eastern	Urban																34								1	1211	1307	56	Eastern	Urban				Secondary	3	Sachet water
132 5 2	5	2	1253560	29	25-29	Eastern	Urban	5	1	1261544	31	30-34	Eastern	Urban																29								1	1541	1640	59	Eastern	Urban				Higher	4	Sachet water
132 8 2	8	2	1253560	22	20-24	Eastern	Urban	8	1	1261544	31	30-34	Eastern	Urban	Wife not in household															22	23							2	656	749	53	Eastern	Urban				Primary	4	Tube well or borehole
13225 2	25	2	1253560	28	25-29	Eastern	Urban	25	1	1261544	30	30-34	Eastern	Urban																28								1	757	857	60	Eastern	Urban				Secondary	2	Rainwater
13227 2	27	2	1253560	22	20-24	Eastern	Urban	27	1	1261544	30	30-34	Eastern	Urban																22								1	1019	1109	50	Eastern	Urban				Secondary	3	Tube well or borehole
133 8 2	8	2	697435	32	30-34	Brong Ahafo	Rural	8	1	706195	40	40-44	Brong Ahafo	Rural																32								1	1338	1443	65	Brong Ahafo	Rural				No education		River/dam/lake/ponds/stream/canal/irrigation channel
13310 2	10	2	697435	37	35-39	Brong Ahafo	Rural	10	1	706195	41	40-44	Brong Ahafo	Rural																37								1	912	1005	53	Brong Ahafo	Rural				No education		River/dam/lake/ponds/stream/canal/irrigation channel
13321 2	21	2	697435	38	35-39	Brong Ahafo	Rural	21	1	706195	42	40-44	Brong Ahafo	Rural																38								1	706	801	55	Brong Ahafo	Rural				Primary	4	River/dam/lake/ponds/stream/canal/irrigation channel
13324 2	24	2	697435	36	35-39	Brong Ahafo	Rural	24	1	706195	40	40-44	Brong Ahafo	Rural																36								1	709	820	2+ visits	Brong Ahafo	Rural				Secondary	3	River/dam/lake/ponds/stream/canal/irrigation channel
13332 2	32	2	697435	42	40-44	Brong Ahafo	Rural	32	1	706195	46	45-49	Brong Ahafo	Rural																42								1	1754	1844	50	Brong Ahafo	Rural				Primary	4	Tube well or borehole
134 6 2	6	2	2266717	29	25-29	Western	Urban	6	1	2226615	36	35-39	Western	Urban																29								1	1939	2010	31	Western	Urban				Secondary	1	Sachet water
13433 2	33	2	2266717	33	30-34	Western	Urban	33	1	2226615	37	35-39	Western	Urban																33								1	951	1032	41	Western	Urban				Primary	5	Tube well or borehole
135 3 2	3	2	933229	33	30-34	Brong Ahafo	Rural	3	1	944951	42	40-44	Brong Ahafo	Rural																33								1	1709	1807	58	Brong Ahafo	Rural				Secondary	3	Tube well or borehole
135 8 2	8	2	933229	34	30-34	Brong Ahafo	Rural	8	1	944951	45	45-49	Brong Ahafo	Rural																34								1	1911	1955	44	Brong Ahafo	Rural				Secondary	2	Tube well or borehole
13515 2	15	2	933229	21	20-24	Brong Ahafo	Rural	15	1	944951	25	25-29	Brong Ahafo	Rural																22								1	740	820	2+ visits	Brong Ahafo	Rural				Secondary	6	Tube well or borehole
13520 2	20	2	933229	38	35-39	Brong Ahafo	Rural	20	1	944951	46	45-49	Brong Ahafo	Rural																38								1	1944	2030	46	Brong Ahafo	Rural				Secondary	2	Protected well
13521 2	21	2	933229	40	40-44	Brong Ahafo	Rural	21	1	944951	44	40-44	Brong Ahafo	Rural																40								1	1723	1810	47	Brong Ahafo	Rural				Secondary	3	Protected well
13530 2	30	2	933229	34	30-34	Brong Ahafo	Rural	30	1	944951	39	35-39	Brong Ahafo	Rural																34								1	1828	1923	55	Brong Ahafo	Rural				Secondary	3	Protected well
136 4 2	4	2	1941965	36	35-39	Greater Accra	Urban	4	1	2017227	38	35-39	Greater Accra	Urban																36								1	1900	1945	45	Greater Accra	Urban				Secondary	3	Sachet water
136 6 2	6	2	1941965	32	30-34	Greater Accra	Urban	6	1	2017227	35	35-39	Greater Accra	Urban																32								1	930	1013	2+ visits	Greater Accra	Urban				Higher	4	Sachet water
13610 2	10	2	1941965	41	40-44	Greater Accra	Urban	10	1	2017227	47	45-49	Greater Accra	Urban																41								1	1205	1246	41	Greater Accra	Urban				No education		Sachet water
13613 2	13	2	1941965	31	30-34	Greater Accra	Urban	13	1	2017227	33	30-34	Greater Accra	Urban																31								1	1730	1528	2+ visits	Greater Accra	Urban				Higher	3	Sachet water
13616 2	16	2	1941965	46	45-49	Greater Accra	Urban	16	1	2017227	48	45-49	Greater Accra	Urban																46								1	1420	1503	43	Greater Accra	Urban				Secondary	4	Sachet water
13620 2	20	2	1941965	37	35-39	Greater Accra	Urban	20	1	2017227	43	40-44	Greater Accra	Urban																37								1	1448	1518	30	Greater Accra	Urban				Secondary	6	Sachet water
13625 2	25	2	1941965	42	40-44	Greater Accra	Urban	25	1	2017227	49	45-49	Greater Accra	Urban																42								1	1547	1636	49	Greater Accra	Urban				Secondary	6	Sachet water
13629 2	29	2	1941965	41	40-44	Greater Accra	Urban	29	1	2017227	46	45-49	Greater Accra	Urban																41								1	1920	2013	53	Greater Accra	Urban				Secondary	1	Sachet water
13630 2	30	2	1941965	32	30-34	Greater Accra	Urban	30	1	2017227	38	35-39	Greater Accra	Urban																32								1	2015	2105	50	Greater Accra	Urban				Higher	4	Sachet water
137 4 2	4	2	626580	33	30-34	Upper East	Rural	4	1	617394	37	35-39	Upper East	Rural																33								1	1017	1059	42	Upper East	Rural				No education		Tube well or borehole
137 9 2	9	2	626580	28	25-29	Upper East	Rural	9	1	617394	29	25-29	Upper East	Rural	Wife not in household															28	19							2	1503	1545	42	Upper East	Rural				No education		Tube well or borehole
13717 2	17	2	626580	28	25-29	Upper East	Rural	17	1	617394	37	35-39	Upper East	Rural																28								1	713	755	42	Upper East	Rural				Secondary	3	Tube well or borehole
13719 2	19	2	626580	46	45-49	Upper East	Rural	19	1	617394	57	55-59	Upper East	Rural	2															47	46							2	1417	1459	42	Upper East	Rural				No education		Tube well or borehole
138 1 2	1	2	2437434	23	20-24	Greater Accra	Urban	1	1	2531899	29	25-29	Greater Accra	Urban																23								1	1031	1119	48	Greater Accra	Urban				Secondary	7	Sachet water
13812 2	12	2	2437434	39	35-39	Greater Accra	Urban	12	1	2531899	58	55-59	Greater Accra	Urban																39								1	806	905	59	Greater Accra	Urban				Secondary	3	Sachet water
13828 2	28	2	2437434	33	30-34	Greater Accra	Urban	28	1	2531899	37	35-39	Greater Accra	Urban																33								1	844	924	40	Greater Accra	Urban				No education		Sachet water
13831 2	31	2	2437434	40	40-44	Greater Accra	Urban	31	1	2531899	48	45-49	Greater Accra	Urban																40								1	804	856	52	Greater Accra	Urban				Secondary	4	Sachet water
139 3 2	3	2	287989	28	25-29	Upper West	Rural	3	1	291020	34	30-34	Upper West	Rural																28								1	1620	1655	2+ visits	Upper West	Rural				No education		Tube well or borehole
13911 2	11	2	287989	35	35-39	Upper West	Rural	11	1	291020	37	35-39	Upper West	Rural																35								1	817	859	42	Upper West	Rural				No education		Tube well or borehole
13922 2	22	2	287989	25	25-29	Upper West	Rural	22	1	291020	28	25-29	Upper West	Rural																25								1	750	845	55	Upper West	Rural				No education		Tube well or borehole
140 7 2	7	2	1648428	38	35-39	Western	Rural	7	1	1644143	40	40-44	Western	Rural																38								1	940	1027	47	Western	Rural				Secondary	3	Tube well or borehole
140 9 2	9	2	1648428	30	30-34	Western	Rural	9	1	1644143	33	30-34	Western	Rural																30								1	725	812	47	Western	Rural				Secondary	3	Tube well or borehole
14012 2	12	2	1648428	46	45-49	Western	Rural	12	1	1644143	59	55-59	Western	Rural																46								1	1135	1247	72	Western	Rural				Secondary	4	Tube well or borehole
14019 2	19	2	1648428	33	30-34	Western	Rural	19	1	1644143	42	40-44	Western	Rural																33								1	900	1000	60	Western	Rural				Primary	5	Tube well or borehole
14021 3	21	3	1648428	27	25-29	Western	Rural	21	8	1644143	33	30-34	Western	Rural																27								1	1050	1137	47	Western	Rural				Secondary	6	Not a dejure resident
14024 2	24	2	1648428	49	45-49	Western	Rural	24	1	1644143	49	45-49	Western	Rural																49								1	1420	1517	57	Western	Rural				Secondary	4	Tube well or borehole
14028 1	28	1	1648428	40	40-44	Western	Rural	28	2	1644143	53	50-54	Western	Rural																40								1	1305	1502	95+	Western	Rural				Secondary	4	Tube well or borehole
14029 2	29	2	1648428	24	20-24	Western	Rural	29	1	1644143	29	25-29	Western	Rural																24								1	838	930	52	Western	Rural				Secondary	2	Tube well or borehole
14032 2	32	2	1648428	37	35-39	Western	Rural	32	1	1644143	36	35-39	Western	Rural																32								1	1600	1631	31	Western	Rural				Secondary	3	Tube well or borehole
141 2 2	2	2	1788478	35	35-39	Western	Rural	2	1	1783829	47	45-49	Western	Rural																35								1	918	957	39	Western	Rural				Secondary	3	Public tap/standpipe
14110 2	10	2	1788478	26	25-29	Western	Rural	10	1	1783829	27	25-29	Western	Rural																26								1	1509	1543	34	Western	Rural				Secondary	3	Not a dejure resident
14132 2	32	2	1788478	27	25-29	Western	Rural	32	1	1783829	44	40-44	Western	Rural																27								1	803	857	54	Western	Rural				Secondary	3	Sachet water
142 8 3	8	3	105746	25	25-29	Upper West	Urban	8	2	111815	25	25-29	Upper West	Urban																25								1	1715	1744	29	Upper West	Urban				Secondary	1	Tube well or borehole
14210 2	10	2	105746	47	45-49	Upper West	Urban	10	1	111815	50	50-54	Upper West	Urban																47								1	855	920	25	Upper West	Urban				Primary	2	Tube well or borehole
14212 2	12	2	105746	38	35-39	Upper West	Urban	12	1	111815	45	45-49	Upper West	Urban																38								1	817	847	30	Upper West	Urban				No education		Tube well or borehole
14214 2	14	2	105746	34	30-34	Upper West	Urban	14	1	111815	39	35-39	Upper West	Urban																34								1	1109	1139	30	Upper West	Urban				Secondary	3	Tube well or borehole
14333 2	33	2	1939180	36	35-39	Western	Rural	33	1	1934139	42	40-44	Western	Rural																35								1	1610	1713	63	Western	Rural				No education		Public tap/standpipe
14415 2	15	2	654108	30	30-34	Brong Ahafo	Rural	15	1	662324	35	35-39	Brong Ahafo	Rural																30								1	1139	1216	37	Brong Ahafo	Rural				Secondary	3	Tube well or borehole
14421 2	21	2	654108	23	20-24	Brong Ahafo	Rural	21	1	662324	32	30-34	Brong Ahafo	Rural																23								1	842	924	42	Brong Ahafo	Rural				No education		Tube well or borehole
14430 2	30	2	654108	40	40-44	Brong Ahafo	Rural	30	1	662324	57	55-59	Brong Ahafo	Rural	2															56	40							2	757	833	36	Brong Ahafo	Rural				No education		Tube well or borehole
14511 2	11	2	1669644	24	20-24	Ashanti	Rural	11	1	1691474	28	25-29	Ashanti	Rural																24								1	1433	1540	67	Ashanti	Rural				Secondary	3	Tube well or borehole
14513 2	13	2	1669644	46	45-49	Ashanti	Rural	13	1	1691474	54	50-54	Ashanti	Rural																46								1	953	1055	62	Ashanti	Rural				No education		Tube well or borehole
14514 2	14	2	1669644	42	40-44	Ashanti	Rural	14	3	1691474	51	50-54	Ashanti	Rural																42								1	841	1000	79	Ashanti	Rural				Primary	5	Not a dejure resident
14517 2	17	2	1669644	49	45-49	Ashanti	Rural	17	1	1691474	54	50-54	Ashanti	Rural																49								1	1704	1813	69	Ashanti	Rural				No education		Tube well or borehole
14518 2	18	2	1669644	36	35-39	Ashanti	Rural	18	1	1691474	42	40-44	Ashanti	Rural																36								1	700	754	54	Ashanti	Rural				Secondary	3	Tube well or borehole
14522 2	22	2	1669644	36	35-39	Ashanti	Rural	22	1	1691474	39	35-39	Ashanti	Rural																36								1	656	752	56	Ashanti	Rural				No education		Tube well or borehole
146 5 2	5	2	1069566	44	40-44	Greater Accra	Urban	5	1	1111018	52	50-54	Greater Accra	Urban																44								1	650	735	45	Greater Accra	Urban				Secondary	4	Sachet water
14624 2	24	2	1069566	48	45-49	Greater Accra	Urban	24	1	1111018	51	50-54	Greater Accra	Urban																48								1	1531	1613	42	Greater Accra	Urban				Secondary	4	Bottled water
14629 2	29	2	1069566	28	25-29	Greater Accra	Urban	29	1	1111018	31	30-34	Greater Accra	Urban																28								1	945	1040	55	Greater Accra	Urban				Secondary	3	Sachet water
14633 2	33	2	1069566	35	35-39	Greater Accra	Urban	33	1	1111018	48	45-49	Greater Accra	Urban																35								1	1303	1341	38	Greater Accra	Urban				Secondary	3	Sachet water
147 5 2	5	2	676656	37	35-39	Western	Urban	5	1	664685	39	35-39	Western	Urban																37								1	1053	1200	67	Western	Urban				Secondary	4	Public tap/standpipe
14712 2	12	2	676656	36	35-39	Western	Urban	12	1	664685	39	35-39	Western	Urban																36								1	633	710	37	Western	Urban				No education		Public tap/standpipe
14722 2	22	2	676656	27	25-29	Western	Urban	22	1	664685	36	35-39	Western	Urban																27								1	804	901	57	Western	Urban				Higher	1	Sachet water
148 4 2	4	2	2048731	25	25-29	Greater Accra	Urban	4	1	2128131	38	35-39	Greater Accra	Urban																25								1	1006	1038	32	Greater Accra	Urban				Secondary	3	Sachet water
14820 2	20	2	2048731	35	35-39	Greater Accra	Urban	20	1	2128131	43	40-44	Greater Accra	Urban																36								1	1035	1107	32	Greater Accra	Urban				Secondary	6	Piped into dwelling
14821 2	21	2	2048731	42	40-44	Greater Accra	Urban	21	1	2128131	49	45-49	Greater Accra	Urban																42								1	922	954	32	Greater Accra	Urban				Secondary	4	Piped to yard/plot
14824 2	24	2	2048731	22	20-24	Greater Accra	Urban	24	1	2128131	24	20-24	Greater Accra	Urban																22								1	1207	1240	33	Greater Accra	Urban				Secondary	3	Sachet water
14829 2	29	2	2048731	35	35-39	Greater Accra	Urban	29	1	2128131	39	35-39	Greater Accra	Urban																35								1	758	828	2+ visits	Greater Accra	Urban				No education		Public tap/standpipe
14831 2	31	2	2048731	32	30-34	Greater Accra	Urban	31	1	2128131	45	45-49	Greater Accra	Urban																32								1	1210	1245	35	Greater Accra	Urban				Primary	5	Piped to yard/plot
149 1 2	1	2	585077	45	45-49	Northern	Urban	1	1	570113	50	50-54	Northern	Urban																45								1	1408	1435	27	Northern	Urban				Secondary	4	Public tap/standpipe
14917 2	17	2	585077	25	25-29	Northern	Urban	17	1	570113	35	35-39	Northern	Urban																25								1	1526	1558	32	Northern	Urban				Secondary	3	Sachet water
14926 2	26	2	585077	32	30-34	Northern	Urban	26	1	570113	41	40-44	Northern	Urban																32								1	1011	1052	41	Northern	Urban				Secondary	3	Piped to yard/plot
150 2 2	2	2	844847	30	30-34	Brong Ahafo	Urban	2	1	854359	32	30-34	Brong Ahafo	Urban																30								1	1057	1128	31	Brong Ahafo	Urban				Secondary	3	Public tap/standpipe
150 3 2	3	2	844847	38	35-39	Brong Ahafo	Urban	3	1	854359	37	35-39	Brong Ahafo	Urban																38								1	1833	1910	37	Brong Ahafo	Urban				Primary	1	Unprotected well
15016 2	16	2	844847	21	20-24	Brong Ahafo	Urban	16	1	854359	29	25-29	Brong Ahafo	Urban																22								1	1553	1642	49	Brong Ahafo	Urban				Secondary	No years completed at level V106	Public tap/standpipe
15028 2	28	2	844847	35	35-39	Brong Ahafo	Urban	28	1	854359	46	45-49	Brong Ahafo	Urban																35								1	1534	1620	46	Brong Ahafo	Urban				Secondary	3	Public tap/standpipe
152 1 2	1	2	557752	29	25-29	Central	Urban	1	1	597723	33	30-34	Central	Urban																29								1	858	957	59	Central	Urban				No education		Piped to yard/plot
152 8 2	8	2	557752	36	35-39	Central	Urban	8	1	597723	43	40-44	Central	Urban																36								1	830	956	86	Central	Urban				Secondary	6	Public tap/standpipe
15214 2	14	2	557752	47	45-49	Central	Urban	14	1	597723	51	50-54	Central	Urban																46								1	1115	1155	40	Central	Urban				Primary	2	Public tap/standpipe
15223 2	23	2	557752	35	35-39	Central	Urban	23	1	597723	42	40-44	Central	Urban																35								1	1527	1634	67	Central	Urban				No education		Public tap/standpipe
153 9 2	9	2	184123	42	40-44	Upper East	Urban	9	1	181748	45	45-49	Upper East	Urban																42								1	1637	1728	51	Upper East	Urban				No education		Tube well or borehole
15318 2	18	2	184123	41	40-44	Upper East	Urban	18	1	181748	46	45-49	Upper East	Urban																41								1	1122	1150	28	Upper East	Urban				No education		Tube well or borehole
15331 2	31	2	184123	30	30-34	Upper East	Urban	31	1	181748	39	35-39	Upper East	Urban	Wife not in household															30	32							2	842	916	34	Upper East	Urban				Primary	4	Tube well or borehole
15332 2	32	2	184123	25	25-29	Upper East	Urban	32	1	181748	30	30-34	Upper East	Urban																26								1	920	954	34	Upper East	Urban				Secondary	6	Tube well or borehole
154 7 2	7	2	929119	32	30-34	Brong Ahafo	Urban	7	1	939579	42	40-44	Brong Ahafo	Urban	Wife not in household															32	37							2	710	807	57	Brong Ahafo	Urban				No education		Tube well or borehole
15416 2	16	2	929119	37	35-39	Brong Ahafo	Urban	16	1	939579	40	40-44	Brong Ahafo	Urban	6															37	31							2	1021	1105	44	Brong Ahafo	Urban				Secondary	3	Tube well or borehole
15416 6	16	6	929119	31	30-34	Brong Ahafo	Urban	16	1	939579	40	40-44	Brong Ahafo	Urban	6															37	31							2	1021	1105	44	Brong Ahafo	Urban				Primary	4	Tube well or borehole
155 6 2	6	2	1601622	25	25-29	Ashanti	Rural	6	1	1622562	29	25-29	Ashanti	Rural																26								1	1405	1502	2+ visits	Ashanti	Rural				Primary	6	Tube well or borehole
15510 2	10	2	1601622	22	20-24	Ashanti	Rural	10	1	1622562	29	25-29	Ashanti	Rural																22								1	1040	1127	2+ visits	Ashanti	Rural				Secondary	3	Tube well or borehole
15532 2	32	2	1601622	39	35-39	Ashanti	Rural	32	1	1622562	42	40-44	Ashanti	Rural																38								1	1540	1623	2+ visits	Ashanti	Rural				Higher	3	Sachet water
15619 2	19	2	2445489	37	35-39	Greater Accra	Rural	19	1	2430706	39	35-39	Greater Accra	Rural																37								1	835	922	47	Greater Accra	Rural				Higher	4	Sachet water
15622 2	22	2	2445489	38	35-39	Greater Accra	Rural	22	1	2430706	39	35-39	Greater Accra	Rural																38								1	954	1023	29	Greater Accra	Rural				Secondary	3	Sachet water
15627 2	27	2	2445489	24	20-24	Greater Accra	Rural	27	1	2430706	36	35-39	Greater Accra	Rural																24								1	749	827	38	Greater Accra	Rural				Primary	6	Sachet water
15713 2	13	2	648565	39	35-39	Brong Ahafo	Rural	13	1	656711	50	50-54	Brong Ahafo	Rural																39								1	838	912	34	Brong Ahafo	Rural				Secondary	3	River/dam/lake/ponds/stream/canal/irrigation channel
15716 2	16	2	648565	36	35-39	Brong Ahafo	Rural	16	1	656711	40	40-44	Brong Ahafo	Rural																36								1	1518	1556	38	Brong Ahafo	Rural				No education		Protected well
15717 2	17	2	648565	44	40-44	Brong Ahafo	Rural	17	1	656711	45	45-49	Brong Ahafo	Rural																44								1	754	829	35	Brong Ahafo	Rural				No education		Public tap/standpipe
15729 2	29	2	648565	37	35-39	Brong Ahafo	Rural	29	1	656711	49	45-49	Brong Ahafo	Rural																37								1	633	710	37	Brong Ahafo	Rural				Primary	6	River/dam/lake/ponds/stream/canal/irrigation channel
15733 2	33	2	648565	43	40-44	Brong Ahafo	Rural	33	1	656711	47	45-49	Brong Ahafo	Rural																43								1	1028	1120	52	Brong Ahafo	Rural				No education		Public tap/standpipe
158 5 2	5	2	646330	42	40-44	Central	Urban	5	1	692650	47	45-49	Central	Urban																41								1	2015	2046	31	Central	Urban				Secondary	6	Piped into dwelling
15812 2	12	2	646330	40	40-44	Central	Urban	12	1	692650	39	35-39	Central	Urban																40								1	858	922	24	Central	Urban				Secondary	3	Piped into dwelling
15831 2	31	2	646330	34	30-34	Central	Urban	31	1	692650	43	40-44	Central	Urban																35								1	1700	1732	32	Central	Urban				Higher	4	Piped into dwelling
159 7 2	7	2	844489	36	35-39	Eastern	Urban	7	1	849867	39	35-39	Eastern	Urban																36								1	1354	1444	2+ visits	Eastern	Urban				Secondary	1	Piped into dwelling
15925 2	25	2	844489	24	20-24	Eastern	Urban	25	1	849867	28	25-29	Eastern	Urban																24								1	800	832	32	Eastern	Urban				Secondary	6	Sachet water
15926 2	26	2	844489	48	45-49	Eastern	Urban	26	1	849867	51	50-54	Eastern	Urban																48								1	1922	1958	36	Eastern	Urban				Primary	6	Tube well or borehole
16019 2	19	2	2301019	46	45-49	Ashanti	Urban	19	1	2368234	44	40-44	Ashanti	Urban																46								1	903	1024	81	Ashanti	Urban				Secondary	4	Piped into dwelling
161 4 2	4	2	500663	35	35-39	Upper East	Rural	4	1	493323	40	40-44	Upper East	Rural																35								1	1626	1651	25	Upper East	Rural				Primary	5	Tube well or borehole
161 5 2	5	2	500663	40	40-44	Upper East	Rural	5	1	493323	49	45-49	Upper East	Rural																40								1	1055	1136	41	Upper East	Rural				No education		Protected well
16111 2	11	2	500663	24	20-24	Upper East	Rural	11	1	493323	36	35-39	Upper East	Rural																23								1	1336	1416	40	Upper East	Rural				Primary	4	Tube well or borehole
16122 2	22	2	500663	18	15-19	Upper East	Rural	22	1	493323	22	20-24	Upper East	Rural																18								1	1027	1059	32	Upper East	Rural				Secondary	3	Tube well or borehole
16127 2	27	2	500663	23	20-24	Upper East	Rural	27	1	493323	28	25-29	Upper East	Rural																23								1	702	728	26	Upper East	Rural				No education		Tube well or borehole
16129 2	29	2	500663	31	30-34	Upper East	Rural	29	1	493323	34	30-34	Upper East	Rural																31								1	841	916	35	Upper East	Rural				Primary	3	Tube well or borehole
16133 2	33	2	500663	27	25-29	Upper East	Rural	33	1	493323	29	25-29	Upper East	Rural																27								1	846	919	33	Upper East	Rural				Primary	6	Tube well or borehole
162 2 2	2	2	2576346	40	40-44	Ashanti	Urban	2	1	2651604	44	40-44	Ashanti	Urban																40								1	1753	1830	37	Ashanti	Urban				Secondary	4	Tube well or borehole
16220 2	20	2	2576346	48	45-49	Ashanti	Urban	20	1	2651604	46	45-49	Ashanti	Urban																47								1	1634	1715	41	Ashanti	Urban				Secondary	4	Tube well or borehole
16227 2	27	2	2576346	33	30-34	Ashanti	Urban	27	1	2651604	36	35-39	Ashanti	Urban																33								1	804	846	2+ visits	Ashanti	Urban				No education		Tube well or borehole
16231 2	31	2	2576346	32	30-34	Ashanti	Urban	31	1	2651604	38	35-39	Ashanti	Urban																32								1	1652	1750	58	Ashanti	Urban				Secondary	3	Tube well or borehole
163 1 2	1	2	605690	28	25-29	Brong Ahafo	Urban	1	1	612510	30	30-34	Brong Ahafo	Urban																28								1	1730	1808	38	Brong Ahafo	Urban				Secondary	6	Piped to yard/plot
163 8 2	8	2	605690	39	35-39	Brong Ahafo	Urban	8	1	612510	42	40-44	Brong Ahafo	Urban																39								1	1414	1447	33	Brong Ahafo	Urban				No education		Public tap/standpipe
16315 2	15	2	605690	39	35-39	Brong Ahafo	Urban	15	1	612510	45	45-49	Brong Ahafo	Urban																39								1	1522	1607	45	Brong Ahafo	Urban				No education		River/dam/lake/ponds/stream/canal/irrigation channel
16316 2	16	2	605690	23	20-24	Brong Ahafo	Urban	16	1	612510	53	50-54	Brong Ahafo	Urban																23								1	1100	1145	45	Brong Ahafo	Urban				Secondary	2	Public tap/standpipe
16325 2	25	2	605690	40	40-44	Brong Ahafo	Urban	25	1	612510	43	40-44	Brong Ahafo	Urban																40								1	1259	1340	41	Brong Ahafo	Urban				Secondary	3	Public tap/standpipe
164 3 2	3	2	682590	30	30-34	Northern	Urban	3	1	665131	40	40-44	Northern	Urban																30								1	617	726	69	Northern	Urban				No education		Public tap/standpipe
164 6 2	6	2	682590	20	20-24	Northern	Urban	6	1	665131	28	25-29	Northern	Urban																20								1	1200	1316	76	Northern	Urban				No education		Public tap/standpipe
164 8 2	8	2	682590	20	20-24	Northern	Urban	8	1	665131	26	25-29	Northern	Urban																20								1	710	822	72	Northern	Urban				Primary	6	Public tap/standpipe
16416 2	16	2	682590	40	40-44	Northern	Urban	16	1	665131	49	45-49	Northern	Urban																40								1	958	1058	60	Northern	Urban				No education		Public tap/standpipe
16418 2	18	2	682590	45	45-49	Northern	Urban	18	1	665131	43	40-44	Northern	Urban																45								1	800	915	75	Northern	Urban				Secondary	4	Public tap/standpipe
165 3 2	3	2	1372819	43	40-44	Ashanti	Rural	3	1	1390767	53	50-54	Ashanti	Rural																43								1	1028	1108	40	Ashanti	Rural				Primary	2	River/dam/lake/ponds/stream/canal/irrigation channel
165 9 2	9	2	1372819	40	40-44	Ashanti	Rural	9	1	1390767	44	40-44	Ashanti	Rural																38								1	1203	1231	28	Ashanti	Rural				Primary	2	Unprotected spring
16512 2	12	2	1372819	21	20-24	Ashanti	Rural	12	1	1390767	26	25-29	Ashanti	Rural																20								1	1414	1445	31	Ashanti	Rural				Primary	3	River/dam/lake/ponds/stream/canal/irrigation channel
16515 2	15	2	1372819	23	20-24	Ashanti	Rural	15	1	1390767	33	30-34	Ashanti	Rural																23								1	851	924	33	Ashanti	Rural				No education		River/dam/lake/ponds/stream/canal/irrigation channel
16517 2	17	2	1372819	33	30-34	Ashanti	Rural	17	1	1390767	49	45-49	Ashanti	Rural	7															33	30							2	728	817	2+ visits	Ashanti	Rural				Primary	1	River/dam/lake/ponds/stream/canal/irrigation channel
16517 7	17	7	1372819	30	30-34	Ashanti	Rural	17	1	1390767	49	45-49	Ashanti	Rural	7															33	30							2	728	817	2+ visits	Ashanti	Rural				No education		River/dam/lake/ponds/stream/canal/irrigation channel
16519 2	19	2	1372819	21	20-24	Ashanti	Rural	19	1	1390767	33	30-34	Ashanti	Rural																22								1	1451	1518	27	Ashanti	Rural				Primary	2	River/dam/lake/ponds/stream/canal/irrigation channel
16530 2	30	2	1372819	30	30-34	Ashanti	Rural	30	1	1390767	34	30-34	Ashanti	Rural																30								1	1401	1438	37	Ashanti	Rural				Secondary	3	River/dam/lake/ponds/stream/canal/irrigation channel
16616 2	16	2	470078	28	25-29	Central	Rural	16	1	469715	30	30-34	Central	Rural																28								1	1845	1904	19	Central	Rural				Secondary	2	River/dam/lake/ponds/stream/canal/irrigation channel
16619 2	19	2	470078	35	35-39	Central	Rural	19	1	469715	33	30-34	Central	Rural																35								1	1258	1315	17	Central	Rural				No education		Unprotected well
16620 2	20	2	470078	33	30-34	Central	Rural	20	1	469715	35	35-39	Central	Rural																33								1	1707	1736	29	Central	Rural				No education		Tube well or borehole
16622 2	22	2	470078	27	25-29	Central	Rural	22	1	469715	34	30-34	Central	Rural																27								1	838	907	29	Central	Rural				Secondary	3	Tube well or borehole
167 1 2	1	2	1557477	36	35-39	Greater Accra	Urban	1	1	1617838	50	50-54	Greater Accra	Urban																36								1	1105	1145	40	Greater Accra	Urban				Secondary	6	Sachet water
167 8 2	8	2	1557477	36	35-39	Greater Accra	Urban	8	1	1617838	46	45-49	Greater Accra	Urban																36								1	1530	1605	35	Greater Accra	Urban				Secondary	3	Sachet water
16715 2	15	2	1557477	31	30-34	Greater Accra	Urban	15	1	1617838	39	35-39	Greater Accra	Urban																31								1	1548	1640	52	Greater Accra	Urban				Secondary	3	Sachet water
16723 2	23	2	1557477	37	35-39	Greater Accra	Urban	23	1	1617838	38	35-39	Greater Accra	Urban																37								1	1750	1835	45	Greater Accra	Urban				Secondary	3	Sachet water
168 1 2	1	2	1016839	28	25-29	Western	Urban	1	1	998849	34	30-34	Western	Urban																28								1	1826	1922	2+ visits	Western	Urban				Higher	4	Sachet water
16814 2	14	2	1016839	28	25-29	Western	Urban	14	1	998849	33	30-34	Western	Urban																28								1	1235	1338	63	Western	Urban				Secondary	3	Sachet water
16818 2	18	2	1016839	40	40-44	Western	Urban	18	1	998849	42	40-44	Western	Urban																40								1	1741	1833	52	Western	Urban				Secondary	4	Public tap/standpipe
16824 2	24	2	1016839	35	35-39	Western	Urban	24	1	998849	41	40-44	Western	Urban																35								1	615	650	2+ visits	Western	Urban				Secondary	3	Sachet water
16833 2	33	2	1016839	25	25-29	Western	Urban	33	1	998849	30	30-34	Western	Urban																25								1	1759	1845	46	Western	Urban				Primary	2	Sachet water
169 1 2	1	2	285094	34	30-34	Upper East	Urban	1	1	281417	40	40-44	Upper East	Urban																34								1	1241	1311	30	Upper East	Urban				No education		Tube well or borehole
16915 2	15	2	285094	18	15-19	Upper East	Urban	15	1	281417	28	25-29	Upper East	Urban	Wife not in household															18	28							2	1738	1807	29	Upper East	Urban				Secondary	5	Tube well or borehole
16928 2	28	2	285094	39	35-39	Upper East	Urban	28	1	281417	47	45-49	Upper East	Urban	Wife not in household															39	35							2	658	730	32	Upper East	Urban				No education		Public tap/standpipe
16929 2	29	2	285094	25	25-29	Upper East	Urban	29	1	281417	34	30-34	Upper East	Urban																27								1	1024	1057	33	Upper East	Urban				Secondary	3	Tube well or borehole
170 1 2	1	2	444298	35	35-39	Upper East	Rural	1	1	437784	57	55-59	Upper East	Rural	Wife not in household															35	55							2	1443	1522	39	Upper East	Rural				No education		Unprotected well
170 8 2	8	2	444298	26	25-29	Upper East	Rural	8	1	437784	40	40-44	Upper East	Rural																26								1	1224	1304	40	Upper East	Rural				Primary	3	Tube well or borehole
17010 2	10	2	444298	29	25-29	Upper East	Rural	10	1	437784	30	30-34	Upper East	Rural																29								1	1511	1553	42	Upper East	Rural				No education		Tube well or borehole
17011 2	11	2	444298	45	45-49	Upper East	Rural	11	1	437784	51	50-54	Upper East	Rural																45								1	1020	1102	42	Upper East	Rural				No education		Public tap/standpipe
17017 2	17	2	444298	31	30-34	Upper East	Rural	17	1	437784	31	30-34	Upper East	Rural	Wife not in household															29	18							2	1005	1047	42	Upper East	Rural				Primary	3	Tube well or borehole
17029 2	29	2	444298	26	25-29	Upper East	Rural	29	1	437784	31	30-34	Upper East	Rural																26								1	1153	1226	33	Upper East	Rural				No education		Public tap/standpipe
17032 2	32	2	444298	30	30-34	Upper East	Rural	32	1	437784	40	40-44	Upper East	Rural																30								1	933	1013	40	Upper East	Rural				No education		Public tap/standpipe
17110 2	10	2	869222	31	30-34	Western	Rural	10	1	866962	39	35-39	Western	Rural																31								1	750	847	57	Western	Rural				Primary	5	Public tap/standpipe
17116 2	16	2	869222	43	40-44	Western	Rural	16	1	866962	45	45-49	Western	Rural																43								1	1301	1343	42	Western	Rural				Primary	1	Tube well or borehole
17125 2	25	2	869222	28	25-29	Western	Rural	25	1	866962	30	30-34	Western	Rural																28								1	1226	1255	29	Western	Rural				No education		Unprotected well
17127 2	27	2	869222	35	35-39	Western	Rural	27	1	866962	36	35-39	Western	Rural																35								1	1518	1616	58	Western	Rural				Secondary	3	Tube well or borehole
17129 2	29	2	869222	37	35-39	Western	Rural	29	1	866962	45	45-49	Western	Rural	2															39	37							2	815	916	61	Western	Rural				No education		Public tap/standpipe
17132 2	32	2	869222	37	35-39	Western	Rural	32	1	866962	38	35-39	Western	Rural																37								1	847	916	29	Western	Rural				Primary	3	Unprotected well
17133 2	33	2	869222	31	30-34	Western	Rural	33	1	866962	46	45-49	Western	Rural																31								1	1706	1757	51	Western	Rural				No education		Tube well or borehole
17224 2	24	2	875885	30	30-34	Eastern	Urban	24	1	881463	34	30-34	Eastern	Urban																30								1	830	925	55	Eastern	Urban				Secondary	3	Public tap/standpipe
17312 2	12	2	812177	29	25-29	Volta	Rural	12	1	818903	38	35-39	Volta	Rural																29								1	910	1023	2+ visits	Volta	Rural				No education		Unprotected well
17313 2	13	2	812177	43	40-44	Volta	Rural	13	1	818903	46	45-49	Volta	Rural	Wife not in household															43	32							2	1040	929	2+ visits	Volta	Rural				No education		Unprotected well
17317 2	17	2	812177	37	35-39	Volta	Rural	17	1	818903	37	35-39	Volta	Rural	2															32	37							2	900	1000	60	Volta	Rural				No education		Unprotected well
174 9 2	9	2	1252350	25	25-29	Eastern	Urban	9	1	1260326	27	25-29	Eastern	Urban																25								1	1838	1912	34	Eastern	Urban				Secondary	3	Sachet water
17414 2	14	2	1252350	35	35-39	Eastern	Urban	14	1	1260326	39	35-39	Eastern	Urban																35								1	1908	1953	2+ visits	Eastern	Urban				Secondary	No years completed at level V106	Sachet water
17421 2	21	2	1252350	22	20-24	Eastern	Urban	21	1	1260326	24	20-24	Eastern	Urban																21								1	1907	1949	2+ visits	Eastern	Urban				Higher	1	Sachet water
17422 2	22	2	1252350	25	25-29	Eastern	Urban	22	1	1260326	26	25-29	Eastern	Urban																25								1	1516	1546	30	Eastern	Urban				Secondary	3	Sachet water
17513 2	13	2	455185	47	45-49	Brong Ahafo	Rural	13	1	460903	57	55-59	Brong Ahafo	Rural																45								1	1806	1828	22	Brong Ahafo	Rural				Secondary	1	Tube well or borehole
17517 2	17	2	455185	43	40-44	Brong Ahafo	Rural	17	1	460903	50	50-54	Brong Ahafo	Rural																43								1	633	711	38	Brong Ahafo	Rural				Secondary	4	Tube well or borehole
17526 2	26	2	455185	33	30-34	Brong Ahafo	Rural	26	1	460903	42	40-44	Brong Ahafo	Rural																33								1	1530	1601	31	Brong Ahafo	Rural				Secondary	3	Tube well or borehole
17528 2	28	2	455185	21	20-24	Brong Ahafo	Rural	28	1	460903	28	25-29	Brong Ahafo	Rural																21								1	1057	1120	23	Brong Ahafo	Rural				Secondary	3	Tube well or borehole
176 2 2	2	2	595716	35	35-39	Volta	Urban	2	1	606432	39	35-39	Volta	Urban																35								1	1602	1629	27	Volta	Urban				No education		Piped to yard/plot
17614 2	14	2	595716	23	20-24	Volta	Urban	14	1	606432	32	30-34	Volta	Urban																24								1	1609	1638	29	Volta	Urban				Higher	2	Public tap/standpipe
177 2 2	2	2	980622	35	35-39	Northern	Urban	2	1	955541	50	50-54	Northern	Urban	10															35	30							2	1339	1414	35	Northern	Urban				No education		Tube well or borehole
177 2 10	2	10	980622	30	30-34	Northern	Urban	2	1	955541	50	50-54	Northern	Urban	10															35	30							2	1339	1414	35	Northern	Urban				No education		Tube well or borehole
177 5 2	5	2	980622	29	25-29	Northern	Urban	5	1	955541	29	25-29	Northern	Urban																28								1	1308	1338	30	Northern	Urban				Higher	3	Tube well or borehole
177 9 2	9	2	980622	28	25-29	Northern	Urban	9	1	955541	30	30-34	Northern	Urban																28								1	1210	1244	34	Northern	Urban				No education		Protected well
17714 2	14	2	980622	28	25-29	Northern	Urban	14	1	955541	33	30-34	Northern	Urban																28								1	1419	1452	33	Northern	Urban				No education		Tube well or borehole
17723 2	23	2	980622	49	45-49	Northern	Urban	23	1	955541	55	55-59	Northern	Urban																49								1	1230	1302	2+ visits	Northern	Urban				No education		River/dam/lake/ponds/stream/canal/irrigation channel
17728 2	28	2	980622	44	40-44	Northern	Urban	28	1	955541	55	55-59	Northern	Urban	6															44	48							2	952	1032	40	Northern	Urban				No education		River/dam/lake/ponds/stream/canal/irrigation channel
17728 6	28	6	980622	48	45-49	Northern	Urban	28	1	955541	55	55-59	Northern	Urban	6															44	48							2	952	1032	40	Northern	Urban				No education		River/dam/lake/ponds/stream/canal/irrigation channel
178 6 2	6	2	1749691	40	40-44	Ashanti	Urban	6	1	1800801	55	55-59	Ashanti	Urban																40								1	824	921	57	Ashanti	Urban				Secondary	3	Public tap/standpipe
178 8 2	8	2	1749691	32	30-34	Ashanti	Urban	8	1	1800801	34	30-34	Ashanti	Urban																32								1	1612	1659	47	Ashanti	Urban				Secondary	3	Piped to yard/plot
17912 2	12	2	786370	33	30-34	Brong Ahafo	Rural	12	1	796247	52	50-54	Brong Ahafo	Rural	Wife not in household	Wife not in household	Wife not in household													33	34	30	40					4	1826	1856	30	Brong Ahafo	Rural				No education		Tube well or borehole
17914 2	14	2	786370	38	35-39	Brong Ahafo	Rural	14	1	796247	32	30-34	Brong Ahafo	Rural																38								1	1841	1928	47	Brong Ahafo	Rural				Secondary	2	Tube well or borehole
17922 2	22	2	786370	35	35-39	Brong Ahafo	Rural	22	1	796247	37	35-39	Brong Ahafo	Rural																35								1	1931	2001	30	Brong Ahafo	Rural				Secondary	3	Tube well or borehole
17928 2	28	2	786370	42	40-44	Brong Ahafo	Rural	28	1	796247	39	35-39	Brong Ahafo	Rural																42								1	1049	1118	29	Brong Ahafo	Rural				Primary	6	Tube well or borehole
17932 2	32	2	786370	25	25-29	Brong Ahafo	Rural	32	1	796247	31	30-34	Brong Ahafo	Rural																25								1	1533	1605	32	Brong Ahafo	Rural				Secondary	1	Unprotected well
180 8 2	8	2	757546	26	25-29	Brong Ahafo	Rural	8	1	767061	43	40-44	Brong Ahafo	Rural																28								1	1613	1652	39	Brong Ahafo	Rural				No education		Tube well or borehole
18011 2	11	2	757546	40	40-44	Brong Ahafo	Rural	11	1	767061	51	50-54	Brong Ahafo	Rural																38								1	822	905	43	Brong Ahafo	Rural				Secondary	3	Tube well or borehole
18027 2	27	2	757546	47	45-49	Brong Ahafo	Rural	27	1	767061	49	45-49	Brong Ahafo	Rural																47								1	1031	1104	33	Brong Ahafo	Rural				Secondary	4	Tube well or borehole
181 9 2	9	2	1477428	34	30-34	Greater Accra	Urban	9	1	1534687	49	45-49	Greater Accra	Urban																34								1	555	626	2+ visits	Greater Accra	Urban				Secondary	6	Public tap/standpipe
18111 2	11	2	1477428	31	30-34	Greater Accra	Urban	11	1	1534687	31	30-34	Greater Accra	Urban																31								1	910	953	43	Greater Accra	Urban				Secondary	1	Sachet water
18214 2	14	2	779749	46	45-49	Eastern	Rural	14	1	761601	46	45-49	Eastern	Rural																46								1	1725	1801	36	Eastern	Rural				Secondary	No years completed at level V106	Tube well or borehole
18219 2	19	2	779749	24	20-24	Eastern	Rural	19	1	761601	31	30-34	Eastern	Rural																25								1	1830	1908	38	Eastern	Rural				Secondary	3	Public tap/standpipe
18224 2	24	2	779749	37	35-39	Eastern	Rural	24	1	761601	46	45-49	Eastern	Rural																38								1	1030	1130	60	Eastern	Rural				Secondary	No years completed at level V106	Tube well or borehole
18227 2	27	2	779749	30	30-34	Eastern	Rural	27	1	761601	44	40-44	Eastern	Rural																30								1	1600	1648	48	Eastern	Rural				Primary	3	Tube well or borehole
18233 2	33	2	779749	32	30-34	Eastern	Rural	33	1	761601	39	35-39	Eastern	Rural																33								1	948	1025	37	Eastern	Rural				Secondary	3	Tube well or borehole
183 1 2	1	2	155824	21	20-24	Upper East	Urban	1	1	153814	28	25-29	Upper East	Urban																21								1	749	815	26	Upper East	Urban				No education		Public tap/standpipe
183 2 2	2	2	155824	49	45-49	Upper East	Urban	2	1	153814	49	45-49	Upper East	Urban																49								1	1446	1534	48	Upper East	Urban				Secondary	1	Piped to yard/plot
183 5 2	5	2	155824	35	35-39	Upper East	Urban	5	1	153814	58	55-59	Upper East	Urban																35								1	835	902	27	Upper East	Urban				Secondary	3	Piped into dwelling
183 7 2	7	2	155824	25	25-29	Upper East	Urban	7	1	153814	40	40-44	Upper East	Urban																25								1	727	805	38	Upper East	Urban				Secondary	3	Piped to yard/plot
183 8 2	8	2	155824	31	30-34	Upper East	Urban	8	1	153814	37	35-39	Upper East	Urban																30								1	647	713	26	Upper East	Urban				Primary	5	Piped to yard/plot
18311 2	11	2	155824	30	30-34	Upper East	Urban	11	1	153814	39	35-39	Upper East	Urban																30								1	1829	1907	38	Upper East	Urban				Secondary	3	Piped into dwelling
18312 2	12	2	155824	23	20-24	Upper East	Urban	12	1	153814	29	25-29	Upper East	Urban																23								1	1321	1354	33	Upper East	Urban				Secondary	6	Piped to yard/plot
18313 2	13	2	155824	33	30-34	Upper East	Urban	13	1	153814	39	35-39	Upper East	Urban																33								1	943	1020	37	Upper East	Urban				Primary	1	Piped into dwelling
18322 2	22	2	155824	23	20-24	Upper East	Urban	22	1	153814	25	25-29	Upper East	Urban																23								1	1748	1812	24	Upper East	Urban				Higher	2	Piped to yard/plot
18328 2	28	2	155824	40	40-44	Upper East	Urban	28	1	153814	56	55-59	Upper East	Urban																40								1	1407	1439	32	Upper East	Urban				Primary	5	Piped to yard/plot
18418 2	18	2	1771793	46	45-49	Greater Accra	Urban	18	1	1840460	55	55-59	Greater Accra	Urban																46								1	1515	1605	2+ visits	Greater Accra	Urban				Primary	6	Public tap/standpipe
18428 2	28	2	1771793	24	20-24	Greater Accra	Urban	28	1	1840460	34	30-34	Greater Accra	Urban																24								1	2011	2102	51	Greater Accra	Urban				Secondary	6	Sachet water
185 9 2	9	2	371302	35	35-39	Upper East	Rural	9	1	365858	45	45-49	Upper East	Rural																35								1	1127	1158	31	Upper East	Rural				No education		Tube well or borehole
18510 2	10	2	371302	39	35-39	Upper East	Rural	10	1	365858	43	40-44	Upper East	Rural																39								1	1529	1610	41	Upper East	Rural				No education		Tube well or borehole
18511 2	11	2	371302	38	35-39	Upper East	Rural	11	1	365858	44	40-44	Upper East	Rural																38								1	1353	1430	37	Upper East	Rural				No education		Tube well or borehole
18517 2	17	2	371302	45	45-49	Upper East	Rural	17	1	365858	49	45-49	Upper East	Rural																45								1	1025	1053	28	Upper East	Rural				No education		Tube well or borehole
18524 2	24	2	371302	30	30-34	Upper East	Rural	24	1	365858	39	35-39	Upper East	Rural																30								1	738	809	31	Upper East	Rural				No education		Tube well or borehole
18527 2	27	2	371302	26	25-29	Upper East	Rural	27	1	365858	33	30-34	Upper East	Rural																26								1	1402	1438	36	Upper East	Rural				No education		Tube well or borehole
18610 2	10	2	2634190	31	30-34	Brong Ahafo	Urban	10	1	2663847	37	35-39	Brong Ahafo	Urban																31								1	1703	1739	36	Brong Ahafo	Urban				Secondary	1	Tube well or borehole
187 8 2	8	2	134357	28	25-29	Upper East	Urban	8	1	132624	38	35-39	Upper East	Urban																27								1	605	705	60	Upper East	Urban				Secondary	3	Tube well or borehole
18711 2	11	2	134357	49	45-49	Upper East	Urban	11	1	132624	51	50-54	Upper East	Urban																49								1	716	751	35	Upper East	Urban				Secondary	4	Tube well or borehole
18713 2	13	2	134357	34	30-34	Upper East	Urban	13	1	132624	42	40-44	Upper East	Urban																31								1	1443	1522	39	Upper East	Urban				No education		Piped into dwelling
18725 2	25	2	134357	39	35-39	Upper East	Urban	25	1	132624	48	45-49	Upper East	Urban																39								1	1201	1248	47	Upper East	Urban				No education		Protected well
18730 2	30	2	134357	24	20-24	Upper East	Urban	30	1	132624	27	25-29	Upper East	Urban																24								1	1551	1619	28	Upper East	Urban				Secondary	3	Tube well or borehole
18830 2	30	2	1822589	41	40-44	Ashanti	Urban	30	1	1875829	56	55-59	Ashanti	Urban																41								1	900	933	33	Ashanti	Urban				No education		Piped into dwelling
18926 2	26	2	728610	21	20-24	Central	Urban	26	1	780826	25	25-29	Central	Urban																20								1	1238	1311	2+ visits	Central	Urban				Secondary	No years completed at level V106	Sachet water
18929 2	29	2	728610	19	15-19	Central	Urban	29	1	780826	21	20-24	Central	Urban																19								1	731	803	32	Central	Urban				Primary	6	Sachet water
19014 2	14	2	1835371	26	25-29	Greater Accra	Urban	14	1	1906503	30	30-34	Greater Accra	Urban																26								1	1905	2010	65	Greater Accra	Urban				Secondary	3	Sachet water
191 7 2	7	2	726352	38	35-39	Volta	Urban	7	1	739418	41	40-44	Volta	Urban																36								1	722	805	43	Volta	Urban				Secondary	3	Piped to yard/plot
19112 2	12	2	726352	34	30-34	Volta	Urban	12	1	739418	36	35-39	Volta	Urban																32								1	1506	1549	2+ visits	Volta	Urban				Higher	3	Piped to yard/plot
19119 2	19	2	726352	35	35-39	Volta	Urban	19	1	739418	35	35-39	Volta	Urban																36								1	1217	1301	44	Volta	Urban				Secondary	1	Piped to yard/plot
192 4 2	4	2	856782	20	20-24	Eastern	Rural	4	1	836841	29	25-29	Eastern	Rural																24								1	1020	1044	24	Eastern	Rural				Secondary	1	Public tap/standpipe
192 8 2	8	2	856782	38	35-39	Eastern	Rural	8	1	836841	44	40-44	Eastern	Rural																38								1	1110	1144	34	Eastern	Rural				Secondary	6	Piped to yard/plot
192 9 2	9	2	856782	28	25-29	Eastern	Rural	9	1	836841	37	35-39	Eastern	Rural																28								1	1552	1654	62	Eastern	Rural				No education		Public tap/standpipe
19222 2	22	2	856782	30	30-34	Eastern	Rural	22	1	836841	38	35-39	Eastern	Rural																29								1	1120	1209	49	Eastern	Rural				Primary	6	Public tap/standpipe
19230 2	30	2	856782	43	40-44	Eastern	Rural	30	1	836841	49	45-49	Eastern	Rural																40								1	1236	1306	30	Eastern	Rural				Secondary	2	Public tap/standpipe
19231 2	31	2	856782	40	40-44	Eastern	Rural	31	1	836841	36	35-39	Eastern	Rural																40								1	1438	1544	66	Eastern	Rural				Secondary	3	Public tap/standpipe
193 3 2	3	2	1444649	38	35-39	Northern	Rural	3	1	1443810	40	40-44	Northern	Rural																38								1	910	1020	70	Northern	Rural				No education		Tube well or borehole
193 7 2	7	2	1444649	35	35-39	Northern	Rural	7	1	1443810	39	35-39	Northern	Rural	8															35	22							2	817	926	2+ visits	Northern	Rural				No education		Tube well or borehole
193 7 8	7	8	1444649	22	20-24	Northern	Rural	7	1	1443810	39	35-39	Northern	Rural	8															35	22							2	817	926	2+ visits	Northern	Rural				No education		Tube well or borehole
19317 2	17	2	1444649	30	30-34	Northern	Rural	17	1	1443810	32	30-34	Northern	Rural																30								1	830	940	70	Northern	Rural				No education		Tube well or borehole
19318 2	18	2	1444649	38	35-39	Northern	Rural	18	1	1443810	40	40-44	Northern	Rural	Wife not in household															38	30							2	1300	1404	64	Northern	Rural				No education		Tube well or borehole
19319 2	19	2	1444649	37	35-39	Northern	Rural	19	1	1443810	42	40-44	Northern	Rural																37								1	1140	1246	66	Northern	Rural				No education		Tube well or borehole
19322 2	22	2	1444649	42	40-44	Northern	Rural	22	1	1443810	45	45-49	Northern	Rural	5	6														42	39	32						3	1300	1414	74	Northern	Rural				No education		Tube well or borehole
19322 5	22	5	1444649	39	35-39	Northern	Rural	22	1	1443810	45	45-49	Northern	Rural	5	6														42	39	32						3	1300	1414	74	Northern	Rural				No education		Tube well or borehole
19322 6	22	6	1444649	32	30-34	Northern	Rural	22	1	1443810	45	45-49	Northern	Rural	5	6														42	39	32						3	1300	1414	74	Northern	Rural				No education		Tube well or borehole
19325 2	25	2	1444649	41	40-44	Northern	Rural	25	1	1443810	44	40-44	Northern	Rural																41								1	840	950	70	Northern	Rural				No education		Tube well or borehole
19327 2	27	2	1444649	35	35-39	Northern	Rural	27	1	1443810	42	40-44	Northern	Rural																35								1	1120	1238	78	Northern	Rural				No education		Tube well or borehole
19332 2	32	2	1444649	38	35-39	Northern	Rural	32	1	1443810	47	45-49	Northern	Rural																38								1	1420	1529	69	Northern	Rural				No education		Tube well or borehole
194 2 2	2	2	582822	39	35-39	Upper East	Rural	2	1	574278	43	40-44	Upper East	Rural																39								1	1011	1050	39	Upper East	Rural				Secondary	4	Tube well or borehole
194 9 2	9	2	582822	34	30-34	Upper East	Rural	9	1	574278	37	35-39	Upper East	Rural	3															34	20							2	1128	1227	59	Upper East	Rural				Primary	5	Tube well or borehole
194 9 3	9	3	582822	20	20-24	Upper East	Rural	9	1	574278	37	35-39	Upper East	Rural	3															34	20							2	1128	1227	59	Upper East	Rural				No education		Tube well or borehole
19426 2	26	2	582822	35	35-39	Upper East	Rural	26	1	574278	40	40-44	Upper East	Rural	Wife not in household															35	38							2	923	1024	61	Upper East	Rural				Primary	2	Tube well or borehole
19427 2	27	2	582822	35	35-39	Upper East	Rural	27	1	574278	48	45-49	Upper East	Rural																35								1	703	745	42	Upper East	Rural				No education		Tube well or borehole
19428 2	28	2	582822	26	25-29	Upper East	Rural	28	1	574278	28	25-29	Upper East	Rural																26								1	829	915	46	Upper East	Rural				No education		Tube well or borehole
195 1 2	1	2	271011	35	35-39	Upper East	Rural	1	1	267038	40	40-44	Upper East	Rural	2															37	36							2	1211	1308	57	Upper East	Rural				Primary	4	Tube well or borehole
195 1 5	1	5	271011	21	20-24	Upper East	Rural	1	4	267038	24	20-24	Upper East	Rural																21								1	950	1040	50	Upper East	Rural				Secondary	2	Tube well or borehole
195 9 2	9	2	271011	37	35-39	Upper East	Rural	9	1	267038	43	40-44	Upper East	Rural																37								1	1147	1245	58	Upper East	Rural				Primary	6	Tube well or borehole
19515 2	15	2	271011	30	30-34	Upper East	Rural	15	1	267038	34	30-34	Upper East	Rural																30								1	1424	1520	56	Upper East	Rural				Secondary	3	Tube well or borehole
19519 2	19	2	271011	40	40-44	Upper East	Rural	19	1	267038	45	45-49	Upper East	Rural																39								1	1557	1708	71	Upper East	Rural				No education		Tube well or borehole
19526 2	26	2	271011	35	35-39	Upper East	Rural	26	1	267038	41	40-44	Upper East	Rural	7															31	28							2	1506	1630	84	Upper East	Rural				Primary	6	Tube well or borehole
19526 7	26	7	271011	28	25-29	Upper East	Rural	26	1	267038	41	40-44	Upper East	Rural	7															31	28							2	1506	1630	84	Upper East	Rural				Secondary	5	Tube well or borehole
19527 2	27	2	271011	28	25-29	Upper East	Rural	27	1	267038	36	35-39	Upper East	Rural																28								1	744	846	62	Upper East	Rural				Secondary	3	Tube well or borehole
196 3 1	3	1	1769261	26	25-29	Greater Accra	Urban	3	2	1837830	29	25-29	Greater Accra	Urban																26								1	1210	1300	50	Greater Accra	Urban				Higher	3	Sachet water
196 4 2	4	2	1769261	49	45-49	Greater Accra	Urban	4	1	1837830	55	55-59	Greater Accra	Urban																49								1	1735	1835	60	Greater Accra	Urban				Higher	3	Tanker truck
196 8 1	8	1	1769261	40	40-44	Greater Accra	Urban	8	2	1837830	41	40-44	Greater Accra	Urban																40								1	1150	1233	43	Greater Accra	Urban				Primary	No years completed at level V106	Public tap/standpipe
19621 2	21	2	1769261	25	25-29	Greater Accra	Urban	21	1	1837830	28	25-29	Greater Accra	Urban																25								1	1050	1150	60	Greater Accra	Urban				Secondary	3	Tanker truck
19627 2	27	2	1769261	30	30-34	Greater Accra	Urban	27	1	1837830	32	30-34	Greater Accra	Urban																30								1	2030	2135	65	Greater Accra	Urban				Higher	5	Tanker truck
19631 2	31	2	1769261	35	35-39	Greater Accra	Urban	31	1	1837830	33	30-34	Greater Accra	Urban																35								1	1515	1600	45	Greater Accra	Urban				Secondary	1	Sachet water
19817 2	17	2	1479680	20	20-24	Central	Rural	17	1	1478535	39	35-39	Central	Rural																20								1	1040	1150	70	Central	Rural				Secondary	3	Public tap/standpipe
19823 1	23	1	1479680	29	25-29	Central	Rural	23	2	1478535	34	30-34	Central	Rural																29								1	1335	1438	63	Central	Rural				Primary	6	Sachet water
199 9 2	9	2	553552	39	35-39	Northern	Rural	9	1	553230	44	40-44	Northern	Rural	9	13														39	27	20						3	1233	1327	54	Northern	Rural				No education		River/dam/lake/ponds/stream/canal/irrigation channel
199 9 9	9	9	553552	27	25-29	Northern	Rural	9	1	553230	44	40-44	Northern	Rural	9	13														39	27	20						3	1233	1327	54	Northern	Rural				No education		River/dam/lake/ponds/stream/canal/irrigation channel
199 9 13	9	13	553552	20	20-24	Northern	Rural	9	1	553230	44	40-44	Northern	Rural	9	13														39	27	20						3	1233	1327	54	Northern	Rural				No education		River/dam/lake/ponds/stream/canal/irrigation channel
19916 2	16	2	553552	39	35-39	Northern	Rural	16	1	553230	44	40-44	Northern	Rural	11															39	22							2	1623	1706	43	Northern	Rural				No education		River/dam/lake/ponds/stream/canal/irrigation channel
19916 11	16	11	553552	22	20-24	Northern	Rural	16	1	553230	44	40-44	Northern	Rural	11															39	22							2	1623	1706	43	Northern	Rural				No education		River/dam/lake/ponds/stream/canal/irrigation channel
19920 2	20	2	553552	20	20-24	Northern	Rural	20	1	553230	35	35-39	Northern	Rural																20								1	940	1046	66	Northern	Rural				No education		River/dam/lake/ponds/stream/canal/irrigation channel
19930 2	30	2	553552	25	25-29	Northern	Rural	30	1	553230	37	35-39	Northern	Rural																25								1	1057	1157	60	Northern	Rural				Secondary	3	River/dam/lake/ponds/stream/canal/irrigation channel
200 6 2	6	2	690789	24	20-24	Northern	Rural	6	1	690387	39	35-39	Northern	Rural																24								1	1232	1301	29	Northern	Rural				Secondary	2	Tube well or borehole
200 7 2	7	2	690789	30	30-34	Northern	Rural	7	1	690387	34	30-34	Northern	Rural																30								1	756	826	30	Northern	Rural				No education		River/dam/lake/ponds/stream/canal/irrigation channel
200 8 2	8	2	690789	25	25-29	Northern	Rural	8	1	690387	30	30-34	Northern	Rural	Wife not in household															25	28							2	1316	1349	33	Northern	Rural				Primary	6	River/dam/lake/ponds/stream/canal/irrigation channel
20011 2	11	2	690789	27	25-29	Northern	Rural	11	1	690387	35	35-39	Northern	Rural																27								1	907	930	23	Northern	Rural				No education		River/dam/lake/ponds/stream/canal/irrigation channel
20017 2	17	2	690789	27	25-29	Northern	Rural	17	1	690387	40	40-44	Northern	Rural																27								1	1007	1045	38	Northern	Rural				Secondary	3	Tube well or borehole
20021 2	21	2	690789	28	25-29	Northern	Rural	21	1	690387	33	30-34	Northern	Rural																28								1	832	857	25	Northern	Rural				No education		River/dam/lake/ponds/stream/canal/irrigation channel
20023 2	23	2	690789	28	25-29	Northern	Rural	23	1	690387	33	30-34	Northern	Rural																28								1	1047	1125	38	Northern	Rural				No education		River/dam/lake/ponds/stream/canal/irrigation channel
202 6 2	6	2	1054236	37	35-39	Ashanti	Urban	6	1	1085032	40	40-44	Ashanti	Urban																37								1	830	926	56	Ashanti	Urban				Secondary	4	Protected well
20215 2	15	2	1054236	28	25-29	Ashanti	Urban	15	1	1085032	34	30-34	Ashanti	Urban																29								1	1600	1636	36	Ashanti	Urban				Secondary	3	Protected well
20223 2	23	2	1054236	20	20-24	Ashanti	Urban	23	1	1085032	25	25-29	Ashanti	Urban																20								1	900	941	2+ visits	Ashanti	Urban				No education		Public tap/standpipe
20233 2	33	2	1054236	32	30-34	Ashanti	Urban	33	1	1085032	38	35-39	Ashanti	Urban																32								1	958	1036	2+ visits	Ashanti	Urban				Secondary	3	Public tap/standpipe
203 5 2	5	2	2043676	31	30-34	Greater Accra	Urban	5	1	2122881	46	45-49	Greater Accra	Urban	Wife not in household	2														41	38	31						3	1010	1100	50	Greater Accra	Urban				Secondary	1	Sachet water
203 6 2	6	2	2043676	34	30-34	Greater Accra	Urban	6	1	2122881	45	45-49	Greater Accra	Urban																34								1	1008	1053	45	Greater Accra	Urban				Higher	4	Sachet water
20321 2	21	2	2043676	28	25-29	Greater Accra	Urban	21	1	2122881	37	35-39	Greater Accra	Urban																28								1	1705	1743	2+ visits	Greater Accra	Urban				Secondary	3	Sachet water
20327 2	27	2	2043676	34	30-34	Greater Accra	Urban	27	1	2122881	42	40-44	Greater Accra	Urban																33								1	1440	1519	39	Greater Accra	Urban				Primary	6	Sachet water
20328 2	28	2	2043676	26	25-29	Greater Accra	Urban	28	1	2122881	30	30-34	Greater Accra	Urban																27								1	1600	1643	43	Greater Accra	Urban				Secondary	4	Sachet water
204 5 2	5	2	265327	48	45-49	Upper West	Rural	5	1	268120	57	55-59	Upper West	Rural	8	12														48	42	25						3	940	1010	30	Upper West	Rural				No education		Tube well or borehole
204 5 8	5	8	265327	42	40-44	Upper West	Rural	5	1	268120	57	55-59	Upper West	Rural	8	12														48	42	25						3	940	1010	30	Upper West	Rural				No education		Tube well or borehole
204 5 12	5	12	265327	25	25-29	Upper West	Rural	5	1	268120	57	55-59	Upper West	Rural	8	12														48	42	25						3	940	1010	30	Upper West	Rural				No education		Tube well or borehole
20414 2	14	2	265327	29	25-29	Upper West	Rural	14	1	268120	37	35-39	Upper West	Rural																29								1	1514	1540	26	Upper West	Rural				No education		Tube well or borehole
20430 2	30	2	265327	35	35-39	Upper West	Rural	30	1	268120	46	45-49	Upper West	Rural																35								1	1244	1313	29	Upper West	Rural				No education		River/dam/lake/ponds/stream/canal/irrigation channel
20622 2	22	2	314463	19	15-19	Upper East	Rural	22	1	309852	24	20-24	Upper East	Rural																19								1	1253	1335	42	Upper East	Rural				Primary	5	Tube well or borehole
20625 2	25	2	314463	32	30-34	Upper East	Rural	25	1	309852	40	40-44	Upper East	Rural	Wife not in household															32	38							2	1451	1533	42	Upper East	Rural				Primary	2	Tube well or borehole
20627 2	27	2	314463	49	45-49	Upper East	Rural	27	1	309852	56	55-59	Upper East	Rural																49								1	1507	1549	42	Upper East	Rural				No education		Tube well or borehole
20632 6	32	6	314463	36	35-39	Upper East	Rural	32	1	309852	47	45-49	Upper East	Rural	Wife not in household															36	25							2	1113	1155	42	Upper East	Rural				No education		Tube well or borehole
207 1 2	1	2	623931	28	25-29	Eastern	Urban	1	1	627905	57	55-59	Eastern	Urban																28								1	2006	2045	2+ visits	Eastern	Urban				Secondary	3	Protected well
207 5 2	5	2	623931	24	20-24	Eastern	Urban	5	1	627905	28	25-29	Eastern	Urban																24								1	1733	1806	33	Eastern	Urban				Secondary	3	Protected well
20724 2	24	2	623931	26	25-29	Eastern	Urban	24	1	627905	36	35-39	Eastern	Urban																26								1	1926	2004	2+ visits	Eastern	Urban				Secondary	3	Protected well
20732 2	32	2	623931	32	30-34	Eastern	Urban	32	1	627905	42	40-44	Eastern	Urban																32								1	732	805	33	Eastern	Urban				Secondary	3	Sachet water
20733 2	33	2	623931	32	30-34	Eastern	Urban	33	1	627905	31	30-34	Eastern	Urban																32								1	1337	1414	37	Eastern	Urban				Secondary	3	Protected well
208 3 2	3	2	1076231	39	35-39	Central	Urban	3	1	1153360	45	45-49	Central	Urban																39								1	1408	1518	70	Central	Urban				Secondary	3	Piped to yard/plot
209 1 2	1	2	818270	42	40-44	Brong Ahafo	Urban	1	1	827482	46	45-49	Brong Ahafo	Urban																42								1	810	853	43	Brong Ahafo	Urban				Secondary	4	Tube well or borehole
210 3 2	3	2	881529	41	40-44	Eastern	Rural	3	1	861012	44	40-44	Eastern	Rural																41								1	918	1014	56	Eastern	Rural				Secondary	4	Public tap/standpipe
210 6 2	6	2	881529	48	45-49	Eastern	Rural	6	1	861012	52	50-54	Eastern	Rural																48								1	1115	1212	57	Eastern	Rural				No education		River/dam/lake/ponds/stream/canal/irrigation channel
21012 2	12	2	881529	32	30-34	Eastern	Rural	12	1	861012	35	35-39	Eastern	Rural																32								1	1158	1302	64	Eastern	Rural				Secondary	2	Tube well or borehole
21018 2	18	2	881529	34	30-34	Eastern	Rural	18	1	861012	39	35-39	Eastern	Rural																34								1	1326	1426	60	Eastern	Rural				Primary	6	Sachet water
21030 2	30	2	881529	36	35-39	Eastern	Rural	30	1	861012	40	40-44	Eastern	Rural																36								1	1334	1430	56	Eastern	Rural				Secondary	3	Tube well or borehole
21212 2	12	2	963469	44	40-44	Ashanti	Urban	12	1	991613	48	45-49	Ashanti	Urban	Wife not in household															43	36							2	625	706	41	Ashanti	Urban				No education		Sachet water
21213 2	13	2	963469	36	35-39	Ashanti	Urban	13	1	991613	47	45-49	Ashanti	Urban																36								1	1121	1200	39	Ashanti	Urban				No education		Piped into dwelling
21218 2	18	2	963469	40	40-44	Ashanti	Urban	18	1	991613	42	40-44	Ashanti	Urban																40								1	1246	1326	40	Ashanti	Urban				No education		Piped into dwelling
21229 2	29	2	963469	30	30-34	Ashanti	Urban	29	1	991613	32	30-34	Ashanti	Urban																29								1	1112	1140	28	Ashanti	Urban				No education		Public tap/standpipe
213 2 2	2	2	268397	42	40-44	Northern	Urban	2	1	261532	38	35-39	Northern	Urban	7															42	30							2	1347	1430	43	Northern	Urban				Secondary	No years completed at level V106	Public tap/standpipe
213 2 7	2	7	268397	30	30-34	Northern	Urban	2	1	261532	38	35-39	Northern	Urban	7															42	30							2	1347	1430	43	Northern	Urban				No education		Public tap/standpipe
213 4 2	4	2	268397	33	30-34	Northern	Urban	4	1	261532	42	40-44	Northern	Urban																33								1	1057	1128	31	Northern	Urban				Secondary	4	Piped to yard/plot
213 6 2	6	2	268397	40	40-44	Northern	Urban	6	1	261532	48	45-49	Northern	Urban																40								1	920	1009	49	Northern	Urban				No education		Piped to yard/plot
21310 2	10	2	268397	28	25-29	Northern	Urban	10	1	261532	30	30-34	Northern	Urban																28								1	1210	1243	33	Northern	Urban				Secondary	2	Piped to yard/plot
21311 2	11	2	268397	38	35-39	Northern	Urban	11	1	261532	45	45-49	Northern	Urban																38								1	1722	1754	32	Northern	Urban				Secondary	6	Public tap/standpipe
21313 2	13	2	268397	26	25-29	Northern	Urban	13	1	261532	30	30-34	Northern	Urban																26								1	1109	1148	39	Northern	Urban				Secondary	3	Piped to yard/plot
21323 2	23	2	268397	20	20-24	Northern	Urban	23	1	261532	23	20-24	Northern	Urban																20								1	911	939	28	Northern	Urban				No education		Piped to yard/plot
21324 2	24	2	268397	30	30-34	Northern	Urban	24	1	261532	33	30-34	Northern	Urban																30								1	1328	1403	35	Northern	Urban				Primary	4	Public tap/standpipe
21332 2	32	2	268397	38	35-39	Northern	Urban	32	1	261532	45	45-49	Northern	Urban	6															38	25							2	830	902	32	Northern	Urban				No education		Piped to yard/plot
21332 6	32	6	268397	25	25-29	Northern	Urban	32	1	261532	45	45-49	Northern	Urban	6															38	25							2	830	902	32	Northern	Urban				No education		Piped to yard/plot
214 7 2	7	2	474056	31	30-34	Upper East	Rural	7	1	467106	36	35-39	Upper East	Rural																31								1	1445	1520	35	Upper East	Rural				No education		Tube well or borehole
214 8 2	8	2	474056	45	45-49	Upper East	Rural	8	1	467106	53	50-54	Upper East	Rural																45								1	747	814	27	Upper East	Rural				No education		Tube well or borehole
21411 2	11	2	474056	36	35-39	Upper East	Rural	11	1	467106	40	40-44	Upper East	Rural																36								1	1136	1211	35	Upper East	Rural				Primary	3	Tube well or borehole
21413 2	13	2	474056	36	35-39	Upper East	Rural	13	1	467106	55	55-59	Upper East	Rural																36								1	1343	1415	32	Upper East	Rural				No education		Tube well or borehole
21415 2	15	2	474056	38	35-39	Upper East	Rural	15	1	467106	43	40-44	Upper East	Rural																38								1	1301	1330	29	Upper East	Rural				Primary	6	Tube well or borehole
21416 2	16	2	474056	44	40-44	Upper East	Rural	16	1	467106	52	50-54	Upper East	Rural																44								1	1236	1306	30	Upper East	Rural				No education		Tube well or borehole
21421 2	21	2	474056	28	25-29	Upper East	Rural	21	1	467106	33	30-34	Upper East	Rural																27								1	1012	1055	43	Upper East	Rural				Primary	3	Tube well or borehole
21422 2	22	2	474056	21	20-24	Upper East	Rural	22	1	467106	27	25-29	Upper East	Rural																21								1	622	655	33	Upper East	Rural				Primary	6	Tube well or borehole
21424 2	24	2	474056	18	15-19	Upper East	Rural	24	1	467106	23	20-24	Upper East	Rural																19								1	1635	1706	31	Upper East	Rural				Primary	6	Tube well or borehole
21429 2	29	2	474056	24	20-24	Upper East	Rural	29	1	467106	27	25-29	Upper East	Rural																24								1	1109	1145	36	Upper East	Rural				Primary	4	Tube well or borehole
21430 2	30	2	474056	35	35-39	Upper East	Rural	30	1	467106	44	40-44	Upper East	Rural																35								1	654	724	2+ visits	Upper East	Rural				No education		Tube well or borehole
215 2 2	2	2	940623	49	45-49	Central	Rural	2	1	939896	54	50-54	Central	Rural																42								1	1524	1612	48	Central	Rural				No education		Public tap/standpipe
215 7 2	7	2	940623	48	45-49	Central	Rural	7	1	939896	52	50-54	Central	Rural	Wife not in household															48	38							2	1316	1352	36	Central	Rural				No education		Tube well or borehole
215 8 2	8	2	940623	32	30-34	Central	Rural	8	1	939896	40	40-44	Central	Rural																32								1	1552	1615	23	Central	Rural				Secondary	2	Tube well or borehole
21515 2	15	2	940623	42	40-44	Central	Rural	15	1	939896	32	30-34	Central	Rural																42								1	1142	1206	24	Central	Rural				Secondary	1	Tube well or borehole
21516 2	16	2	940623	32	30-34	Central	Rural	16	1	939896	40	40-44	Central	Rural																32								1	1346	1406	20	Central	Rural				No education		Tube well or borehole
21527 2	27	2	940623	23	20-24	Central	Rural	27	1	939896	28	25-29	Central	Rural																23								1	1912	1939	27	Central	Rural				Secondary	3	Tube well or borehole
21619 2	19	2	849507	33	30-34	Volta	Rural	19	1	856541	34	30-34	Volta	Rural																33								1	729	825	56	Volta	Rural				Primary	6	Tube well or borehole
21623 2	23	2	849507	40	40-44	Volta	Rural	23	1	856541	42	40-44	Volta	Rural	Wife not in household															40	35							2	1238	1340	62	Volta	Rural				No education		River/dam/lake/ponds/stream/canal/irrigation channel
21625 2	25	2	849507	26	25-29	Volta	Rural	25	1	856541	42	40-44	Volta	Rural																26								1	1709	1753	44	Volta	Rural				No education		River/dam/lake/ponds/stream/canal/irrigation channel
217 4 2	4	2	833965	39	35-39	Volta	Urban	4	1	848967	40	40-44	Volta	Urban																39								1	556	701	2+ visits	Volta	Urban				Primary	2	Unprotected well
217 7 2	7	2	833965	23	20-24	Volta	Urban	7	1	848967	28	25-29	Volta	Urban																23								1	610	710	2+ visits	Volta	Urban				Secondary	4	Sachet water
21714 2	14	2	833965	21	20-24	Volta	Urban	14	1	848967	24	20-24	Volta	Urban																21								1	900	942	42	Volta	Urban				Primary	6	Unprotected well
21721 2	21	2	833965	38	35-39	Volta	Urban	21	1	848967	52	50-54	Volta	Urban																38								1	1710	1800	50	Volta	Urban				Primary	2	Unprotected well
21727 2	27	2	833965	37	35-39	Volta	Urban	27	1	848967	44	40-44	Volta	Urban																37								1	1305	1406	61	Volta	Urban				No education		Unprotected well
218 1 2	1	2	761149	42	40-44	Western	Urban	1	1	747682	45	45-49	Western	Urban																42								1	725	808	43	Western	Urban				Secondary	3	Public tap/standpipe
21810 2	10	2	761149	45	45-49	Western	Urban	10	1	747682	57	55-59	Western	Urban																45								1	627	657	30	Western	Urban				Primary	6	Sachet water
21814 2	14	2	761149	42	40-44	Western	Urban	14	1	747682	51	50-54	Western	Urban																42								1	539	612	33	Western	Urban				Primary	5	Sachet water
21815 2	15	2	761149	23	20-24	Western	Urban	15	1	747682	27	25-29	Western	Urban																23								1	1002	1039	37	Western	Urban				Secondary	3	Sachet water
21818 2	18	2	761149	32	30-34	Western	Urban	18	1	747682	36	35-39	Western	Urban																32								1	903	941	38	Western	Urban				Secondary	3	Tube well or borehole
21822 2	22	2	761149	40	40-44	Western	Urban	22	1	747682	55	55-59	Western	Urban																40								1	620	716	56	Western	Urban				Secondary	5	Bottled water
21825 2	25	2	761149	38	35-39	Western	Urban	25	1	747682	45	45-49	Western	Urban																38								1	536	630	54	Western	Urban				Primary	6	Sachet water
21827 2	27	2	761149	32	30-34	Western	Urban	27	1	747682	35	35-39	Western	Urban																32								1	914	949	35	Western	Urban				Secondary	3	Sachet water
219 5 2	5	2	278965	37	35-39	Upper West	Rural	5	1	281902	42	40-44	Upper West	Rural																37								1	1001	1055	54	Upper West	Rural				No education		Tube well or borehole
219 7 2	7	2	278965	22	20-24	Upper West	Rural	7	1	281902	28	25-29	Upper West	Rural																22								1	830	911	41	Upper West	Rural				Primary	4	Tube well or borehole
22010 2	10	2	512464	31	30-34	Brong Ahafo	Rural	10	1	518901	40	40-44	Brong Ahafo	Rural																33								1	1208	1306	58	Brong Ahafo	Rural				Primary	5	Public tap/standpipe
22014 2	14	2	512464	19	15-19	Brong Ahafo	Rural	14	1	518901	30	30-34	Brong Ahafo	Rural																19								1	722	806	44	Brong Ahafo	Rural				Primary	5	Public tap/standpipe
22015 2	15	2	512464	37	35-39	Brong Ahafo	Rural	15	1	518901	43	40-44	Brong Ahafo	Rural																37								1	1101	1208	67	Brong Ahafo	Rural				Secondary	3	Public tap/standpipe
22031 2	31	2	512464	44	40-44	Brong Ahafo	Rural	31	1	518901	49	45-49	Brong Ahafo	Rural																44								1	707	806	59	Brong Ahafo	Rural				Primary	3	Tube well or borehole
221 4 2	4	2	225336	29	25-29	Upper East	Urban	4	1	222429	33	30-34	Upper East	Urban																28								1	940	1021	41	Upper East	Urban				Higher	2	Piped to yard/plot
221 6 2	6	2	225336	40	40-44	Upper East	Urban	6	1	222429	58	55-59	Upper East	Urban																40								1	737	814	37	Upper East	Urban				Secondary	3	Tube well or borehole
22117 1	17	1	225336	30	30-34	Upper East	Urban	17	2	222429	33	30-34	Upper East	Urban	Wife not in household															30	29							2	832	914	42	Upper East	Urban				Primary	4	Tube well or borehole
22118 2	18	2	225336	40	40-44	Upper East	Urban	18	1	222429	51	50-54	Upper East	Urban	6															40	40							2	1307	1345	38	Upper East	Urban				No education		Tube well or borehole
22118 6	18	6	225336	40	40-44	Upper East	Urban	18	1	222429	51	50-54	Upper East	Urban	6															40	40							2	1307	1345	38	Upper East	Urban				No education		Tube well or borehole
22123 2	23	2	225336	34	30-34	Upper East	Urban	23	1	222429	40	40-44	Upper East	Urban																34								1	1520	1602	42	Upper East	Urban				No education		Public tap/standpipe
22127 2	27	2	225336	21	20-24	Upper East	Urban	27	1	222429	25	25-29	Upper East	Urban																21								1	1135	1212	37	Upper East	Urban				No education		Unprotected well
222 5 2	5	2	269849	49	45-49	Upper West	Rural	5	1	272690	55	55-59	Upper West	Rural																49								1	940	1028	48	Upper West	Rural				No education		Tube well or borehole
22214 2	14	2	269849	28	25-29	Upper West	Rural	14	1	272690	36	35-39	Upper West	Rural																28								1	1508	1600	52	Upper West	Rural				Secondary	3	Tube well or borehole
22217 2	17	2	269849	36	35-39	Upper West	Rural	17	1	272690	50	50-54	Upper West	Rural																36								1	1040	1119	39	Upper West	Rural				Primary	2	Tube well or borehole
22220 2	20	2	269849	22	20-24	Upper West	Rural	20	1	272690	27	25-29	Upper West	Rural																22								1	1630	1707	37	Upper West	Rural				Secondary	3	Tube well or borehole
22223 2	23	2	269849	49	45-49	Upper West	Rural	23	1	272690	52	50-54	Upper West	Rural																48								1	1123	1200	37	Upper West	Rural				No education		Tube well or borehole
223 1 2	1	2	519171	28	25-29	Northern	Rural	1	1	518869	30	30-34	Northern	Rural																28								1	1237	1338	61	Northern	Rural				No education		Tube well or borehole
223 3 2	3	2	519171	38	35-39	Northern	Rural	3	1	518869	46	45-49	Northern	Rural	Wife not in household															38	35							2	1729	1822	53	Northern	Rural				No education		Tube well or borehole
223 5 2	5	2	519171	42	40-44	Northern	Rural	5	1	518869	42	40-44	Northern	Rural	4															42	32							2	1642	1751	69	Northern	Rural				No education		Tube well or borehole
223 5 4	5	4	519171	32	30-34	Northern	Rural	5	1	518869	42	40-44	Northern	Rural	4															42	32							2	1642	1751	69	Northern	Rural				No education		Tube well or borehole
22313 2	13	2	519171	45	45-49	Northern	Rural	13	1	518869	59	55-59	Northern	Rural	3															45	36							2	1523	1627	64	Northern	Rural				No education		Tube well or borehole
22313 3	13	3	519171	36	35-39	Northern	Rural	13	1	518869	59	55-59	Northern	Rural	3															45	36							2	1523	1627	64	Northern	Rural				No education		Tube well or borehole
22322 2	22	2	519171	34	30-34	Northern	Rural	22	1	518869	42	40-44	Northern	Rural	2															39	34							2	735	836	61	Northern	Rural				No education		Tube well or borehole
22325 4	25	4	519171	24	20-24	Northern	Rural	25	1	518869	30	30-34	Northern	Rural	4															25	24							2	956	1107	71	Northern	Rural				No education		Tube well or borehole
22327 2	27	2	519171	31	30-34	Northern	Rural	27	1	518869	39	35-39	Northern	Rural	Wife not in household															30	29							2	1322	1500	95+	Northern	Rural				No education		Tube well or borehole
22328 2	28	2	519171	35	35-39	Northern	Rural	28	1	518869	40	40-44	Northern	Rural	5															35	25							2	1508	1610	62	Northern	Rural				No education		Tube well or borehole
22328 5	28	5	519171	25	25-29	Northern	Rural	28	1	518869	40	40-44	Northern	Rural	5															35	25							2	1508	1610	62	Northern	Rural				No education		Tube well or borehole
22332 2	32	2	519171	26	25-29	Northern	Rural	32	1	518869	29	25-29	Northern	Rural																26								1	1145	1240	55	Northern	Rural				No education		Tube well or borehole
224 3 2	3	2	1079410	32	30-34	Eastern	Rural	3	1	1054287	34	30-34	Eastern	Rural																32								1	845	944	59	Eastern	Rural				Secondary	3	Sachet water
22418 2	18	2	1079410	38	35-39	Eastern	Rural	18	1	1054287	45	45-49	Eastern	Rural																38								1	1410	1504	54	Eastern	Rural				Secondary	3	Tube well or borehole
22428 2	28	2	1079410	45	45-49	Eastern	Rural	28	1	1054287	48	45-49	Eastern	Rural																45								1	1510	1550	40	Eastern	Rural				No education		Tube well or borehole
22429 2	29	2	1079410	42	40-44	Eastern	Rural	29	1	1054287	44	40-44	Eastern	Rural																42								1	1039	1123	44	Eastern	Rural				No education		Tube well or borehole
22430 2	30	2	1079410	34	30-34	Eastern	Rural	30	1	1054287	35	35-39	Eastern	Rural																34								1	1230	1335	65	Eastern	Rural				Secondary	3	Tube well or borehole
225 4 2	4	2	342470	23	20-24	Upper East	Rural	4	1	337449	28	25-29	Upper East	Rural																23								1	938	1011	33	Upper East	Rural				Secondary	7	Tube well or borehole
225 6 2	6	2	342470	26	25-29	Upper East	Rural	6	1	337449	36	35-39	Upper East	Rural																26								1	833	904	31	Upper East	Rural				Primary	5	Protected well
225 7 2	7	2	342470	45	45-49	Upper East	Rural	7	1	337449	49	45-49	Upper East	Rural	5															45	27							2	946	1023	37	Upper East	Rural				No education		Tube well or borehole
225 7 5	7	5	342470	25	25-29	Upper East	Rural	7	1	337449	49	45-49	Upper East	Rural	5															45	27							2	946	1023	37	Upper East	Rural				Primary	2	Tube well or borehole
22526 2	26	2	342470	44	40-44	Upper East	Rural	26	1	337449	59	55-59	Upper East	Rural																44								1	1627	1701	34	Upper East	Rural				No education		Tube well or borehole
226 3 2	3	2	1453551	27	25-29	Central	Urban	3	1	1557721	30	30-34	Central	Urban																27								1	930	1000	30	Central	Urban				Higher	4	Tube well or borehole
226 7 2	7	2	1453551	28	25-29	Central	Urban	7	1	1557721	38	35-39	Central	Urban																28								1	1107	1205	58	Central	Urban				Secondary	3	Piped to yard/plot
226 9 1	9	1	1453551	28	25-29	Central	Urban	9	2	1557721	31	30-34	Central	Urban																28								1	703	747	44	Central	Urban				Secondary	3	Sachet water
22615 2	15	2	1453551	28	25-29	Central	Urban	15	1	1557721	31	30-34	Central	Urban																28								1	1635	1723	48	Central	Urban				Secondary	3	Sachet water
22631 2	31	2	1453551	33	30-34	Central	Urban	31	1	1557721	43	40-44	Central	Urban																33								1	1840	1927	47	Central	Urban				Higher	4	Sachet water
227 2 2	2	2	506777	23	20-24	Upper East	Rural	2	1	499347	26	25-29	Upper East	Rural																23								1	938	1015	37	Upper East	Rural				Primary	5	Tube well or borehole
22712 2	12	2	506777	45	45-49	Upper East	Rural	12	1	499347	50	50-54	Upper East	Rural																45								1	733	815	42	Upper East	Rural				No education		Tube well or borehole
22714 2	14	2	506777	39	35-39	Upper East	Rural	14	1	499347	43	40-44	Upper East	Rural																39								1	843	925	42	Upper East	Rural				Primary	3	Tube well or borehole
22732 2	32	2	506777	28	25-29	Upper East	Rural	32	1	499347	29	25-29	Upper East	Rural																28								1	1132	1214	42	Upper East	Rural				No education		Protected well
22812 2	12	2	1156807	41	40-44	Greater Accra	Rural	12	1	1149814	49	45-49	Greater Accra	Rural																41								1	1030	1110	40	Greater Accra	Rural				Secondary	3	Public tap/standpipe
22814 2	14	2	1156807	24	20-24	Greater Accra	Rural	14	1	1149814	23	20-24	Greater Accra	Rural																24								1	911	952	41	Greater Accra	Rural				Primary	6	Piped to yard/plot
229 1 2	1	2	1478701	33	30-34	Ashanti	Rural	1	1	1498034	32	30-34	Ashanti	Rural																33								1	1440	1457	17	Ashanti	Rural				Secondary	2	Tube well or borehole
229 2 2	2	2	1478701	36	35-39	Ashanti	Rural	2	1	1498034	50	50-54	Ashanti	Rural																34								1	830	900	30	Ashanti	Rural				Secondary	3	Tube well or borehole
229 5 2	5	2	1478701	35	35-39	Ashanti	Rural	5	1	1498034	42	40-44	Ashanti	Rural																35								1	1419	1449	30	Ashanti	Rural				Primary	6	Protected well
22925 2	25	2	1478701	26	25-29	Ashanti	Rural	25	1	1498034	24	20-24	Ashanti	Rural																26								1	1450	1529	39	Ashanti	Rural				Secondary	1	Tube well or borehole
23018 2	18	2	253812	32	30-34	Upper East	Urban	18	1	250538	35	35-39	Upper East	Urban																32								1	1035	1117	42	Upper East	Urban				Secondary	3	Tube well or borehole
23019 2	19	2	253812	25	25-29	Upper East	Urban	19	1	250538	26	25-29	Upper East	Urban																25								1	1221	1303	42	Upper East	Urban				Primary	6	Tube well or borehole
23020 2	20	2	253812	21	20-24	Upper East	Urban	20	1	250538	23	20-24	Upper East	Urban																21								1	901	943	42	Upper East	Urban				Secondary	3	Protected well
23021 2	21	2	253812	44	40-44	Upper East	Urban	21	1	250538	52	50-54	Upper East	Urban																44								1	733	815	42	Upper East	Urban				Primary	5	Tube well or borehole
23027 2	27	2	253812	29	25-29	Upper East	Urban	27	1	250538	34	30-34	Upper East	Urban																28								1	802	844	42	Upper East	Urban				Secondary	6	Tube well or borehole
23029 2	29	2	253812	30	30-34	Upper East	Urban	29	1	250538	39	35-39	Upper East	Urban																30								1	1307	1349	42	Upper East	Urban				Primary	4	Piped to yard/plot
231 3 2	3	2	1505904	35	35-39	Greater Accra	Urban	3	1	1564266	56	55-59	Greater Accra	Urban																36								1	1045	1142	57	Greater Accra	Urban				Higher	5	Sachet water
231 4 2	4	2	1505904	35	35-39	Greater Accra	Urban	4	1	1564266	45	45-49	Greater Accra	Urban																36								1	1404	1500	56	Greater Accra	Urban				Secondary	7	Sachet water
231 5 1	5	1	1505904	30	30-34	Greater Accra	Urban	5	2	1564266	44	40-44	Greater Accra	Urban																30								1	1645	1731	46	Greater Accra	Urban				Secondary	1	Sachet water
23122 2	22	2	1505904	36	35-39	Greater Accra	Urban	22	1	1564266	48	45-49	Greater Accra	Urban																35								1	2117	2201	2+ visits	Greater Accra	Urban				No education		Sachet water
23124 2	24	2	1505904	37	35-39	Greater Accra	Urban	24	1	1564266	44	40-44	Greater Accra	Urban																37								1	1026	1213	95+	Greater Accra	Urban				Secondary	3	Sachet water
23129 2	29	2	1505904	24	20-24	Greater Accra	Urban	29	1	1564266	34	30-34	Greater Accra	Urban																24								1	1843	1935	52	Greater Accra	Urban				Secondary	6	Sachet water
23227 2	27	2	679348	23	20-24	Volta	Rural	27	1	684973	27	25-29	Volta	Rural																23								1	1020	1135	75	Volta	Rural				Primary	2	Tube well or borehole
23233 4	33	4	679348	23	20-24	Volta	Rural	33	2	684973	27	25-29	Volta	Rural																23								1	1640	1725	45	Volta	Rural				Secondary	3	Tube well or borehole
233 4 2	4	2	911814	39	35-39	Eastern	Rural	4	1	890592	43	40-44	Eastern	Rural																39								1	711	758	47	Eastern	Rural				Primary	4	Tube well or borehole
23318 2	18	2	911814	45	45-49	Eastern	Rural	18	1	890592	46	45-49	Eastern	Rural																45								1	825	913	48	Eastern	Rural				Secondary	1	Tube well or borehole
23332 2	32	2	911814	45	45-49	Eastern	Rural	32	1	890592	54	50-54	Eastern	Rural																45								1	1058	1142	2+ visits	Eastern	Rural				No education		River/dam/lake/ponds/stream/canal/irrigation channel
234 7 2	7	2	626573	28	25-29	Central	Urban	7	1	671477	32	30-34	Central	Urban																28								1	1520	1541	21	Central	Urban				Secondary	3	Public tap/standpipe
235 4 2	4	2	373795	40	40-44	Upper East	Rural	4	1	368314	45	45-49	Upper East	Rural																40								1	701	743	42	Upper East	Rural				No education		Tube well or borehole
235 8 2	8	2	373795	35	35-39	Upper East	Rural	8	1	368314	40	40-44	Upper East	Rural																35								1	1027	1109	42	Upper East	Rural				No education		Protected well
23510 3	10	3	373795	42	40-44	Upper East	Rural	10	10	368314	45	45-49	Upper East	Rural																42								1	1617	1659	42	Upper East	Rural				No education		Tube well or borehole
23517 2	17	2	373795	21	20-24	Upper East	Rural	17	1	368314	29	25-29	Upper East	Rural	Wife not in household	Wife not in household														21	27	19						3	731	813	42	Upper East	Rural				No education		Protected well
23519 2	19	2	373795	40	40-44	Upper East	Rural	19	1	368314	55	55-59	Upper East	Rural																40								1	1530	1612	42	Upper East	Rural				Primary	1	Protected well
23523 2	23	2	373795	25	25-29	Upper East	Rural	23	1	368314	35	35-39	Upper East	Rural	Wife not in household															25	30							2	905	947	42	Upper East	Rural				Primary	2	Unprotected well
23524 2	24	2	373795	27	25-29	Upper East	Rural	24	1	368314	31	30-34	Upper East	Rural																27								1	1515	1557	42	Upper East	Rural				No education		Unprotected well
23525 2	25	2	373795	38	35-39	Upper East	Rural	25	1	368314	55	55-59	Upper East	Rural																38								1	1105	1147	42	Upper East	Rural				Primary	3	Unprotected well
23527 2	27	2	373795	43	40-44	Upper East	Rural	27	1	368314	50	50-54	Upper East	Rural																43								1	925	1005	40	Upper East	Rural				No education		Tube well or borehole
236 3 2	3	2	1542491	38	35-39	Ashanti	Urban	3	1	1587549	40	40-44	Ashanti	Urban																38								1	910	1009	59	Ashanti	Urban				Primary	3	Public tap/standpipe
23611 2	11	2	1542491	33	30-34	Ashanti	Urban	11	1	1587549	35	35-39	Ashanti	Urban																33								1	1129	1223	54	Ashanti	Urban				Secondary	3	Sachet water
23612 2	12	2	1542491	32	30-34	Ashanti	Urban	12	1	1587549	36	35-39	Ashanti	Urban																31								1	1435	1530	55	Ashanti	Urban				Secondary	6	Sachet water
23613 2	13	2	1542491	42	40-44	Ashanti	Urban	13	1	1587549	56	55-59	Ashanti	Urban																40								1	1245	1343	58	Ashanti	Urban				Secondary	1	Tube well or borehole
23618 1	18	1	1542491	28	25-29	Ashanti	Urban	18	2	1587549	33	30-34	Ashanti	Urban																28								1	637	739	62	Ashanti	Urban				No education		Protected well
23632 2	32	2	1542491	36	35-39	Ashanti	Urban	32	1	1587549	37	35-39	Ashanti	Urban																36								1	1143	1252	69	Ashanti	Urban				Secondary	3	Sachet water
237 1 2	1	2	987158	46	45-49	Western	Rural	1	1	984592	50	50-54	Western	Rural																46								1	936	1022	46	Western	Rural				Primary	2	Protected well
237 5 2	5	2	987158	33	30-34	Western	Rural	5	1	984592	49	45-49	Western	Rural																33								1	1730	1816	2+ visits	Western	Rural				Secondary	3	Sachet water
23716 2	16	2	987158	38	35-39	Western	Rural	16	1	984592	45	45-49	Western	Rural																38								1	1430	1531	61	Western	Rural				Secondary	3	Protected well
23723 2	23	2	987158	35	35-39	Western	Rural	23	1	984592	37	35-39	Western	Rural																35								1	828	917	49	Western	Rural				Secondary	3	Unprotected well
23727 2	27	2	987158	47	45-49	Western	Rural	27	1	984592	49	45-49	Western	Rural																47								1	1630	1733	63	Western	Rural				Secondary	4	Tube well or borehole
23731 2	31	2	987158	42	40-44	Western	Rural	31	1	984592	54	50-54	Western	Rural																42								1	1054	1153	59	Western	Rural				Primary	4	Unprotected well
23733 2	33	2	987158	28	25-29	Western	Rural	33	1	984592	30	30-34	Western	Rural																27								1	1020	1117	57	Western	Rural				Secondary	3	Protected well
238 3 2	3	2	1255421	28	25-29	Ashanti	Urban	3	1	1292093	54	50-54	Ashanti	Urban																28								1	1325	1412	47	Ashanti	Urban				Primary	4	Sachet water
23814 2	14	2	1255421	38	35-39	Ashanti	Urban	14	1	1292093	41	40-44	Ashanti	Urban																38								1	628	717	49	Ashanti	Urban				Secondary	4	Tube well or borehole
23827 2	27	2	1255421	38	35-39	Ashanti	Urban	27	1	1292093	58	55-59	Ashanti	Urban																38								1	707	751	44	Ashanti	Urban				Secondary	3	Piped to yard/plot
23828 2	28	2	1255421	25	25-29	Ashanti	Urban	28	1	1292093	41	40-44	Ashanti	Urban																25								1	710	750	40	Ashanti	Urban				Secondary	3	Sachet water
239 4 2	4	2	768256	23	20-24	Western	Rural	4	1	766259	25	25-29	Western	Rural																23								1	805	900	55	Western	Rural				Secondary	3	River/dam/lake/ponds/stream/canal/irrigation channel
23916 2	16	2	768256	31	30-34	Western	Rural	16	1	766259	38	35-39	Western	Rural																31								1	1645	1727	42	Western	Rural				Secondary	3	Tube well or borehole
23920 2	20	2	768256	24	20-24	Western	Rural	20	1	766259	27	25-29	Western	Rural																24								1	1320	1412	52	Western	Rural				Secondary	3	Tube well or borehole
23922 2	22	2	768256	24	20-24	Western	Rural	22	1	766259	38	35-39	Western	Rural																24								1	1355	1450	55	Western	Rural				Higher	4	Tube well or borehole
23923 2	23	2	768256	26	25-29	Western	Rural	23	1	766259	28	25-29	Western	Rural																26								1	1545	1626	41	Western	Rural				Primary	6	Sachet water
23927 1	27	1	768256	44	40-44	Western	Rural	27	2	766259	44	40-44	Western	Rural																44								1	930	1024	54	Western	Rural				No education		Public tap/standpipe
23930 2	30	2	768256	24	20-24	Western	Rural	30	1	766259	43	40-44	Western	Rural																24								1	1718	1802	44	Western	Rural				Primary	6	Public tap/standpipe
240 4 2	4	2	1368578	46	45-49	Western	Urban	4	1	1344365	51	50-54	Western	Urban																46								1	1201	1227	26	Western	Urban				Primary	6	Public tap/standpipe
24017 2	17	2	1368578	30	30-34	Western	Urban	17	1	1344365	30	30-34	Western	Urban																30								1	630	710	40	Western	Urban				Secondary	3	Public tap/standpipe
24018 2	18	2	1368578	27	25-29	Western	Urban	18	1	1344365	36	35-39	Western	Urban																27								1	906	947	41	Western	Urban				Secondary	3	Public tap/standpipe
24022 2	22	2	1368578	47	45-49	Western	Urban	22	1	1344365	50	50-54	Western	Urban	Wife not in household															47	45							2	735	838	63	Western	Urban				Primary	4	Public tap/standpipe
241 3 2	3	2	686896	45	45-49	Brong Ahafo	Urban	3	1	694629	50	50-54	Brong Ahafo	Urban																45								1	1605	1711	66	Brong Ahafo	Urban				Primary	6	Public tap/standpipe
241 9 2	9	2	686896	35	35-39	Brong Ahafo	Urban	9	1	694629	46	45-49	Brong Ahafo	Urban																35								1	916	1018	62	Brong Ahafo	Urban				Primary	4	Piped to yard/plot
242 1 2	1	2	974093	40	40-44	Eastern	Urban	1	1	980297	38	35-39	Eastern	Urban																40								1	1557	1630	33	Eastern	Urban				Secondary	6	Public tap/standpipe
242 8 2	8	2	974093	26	25-29	Eastern	Urban	8	1	980297	32	30-34	Eastern	Urban																26								1	805	918	73	Eastern	Urban				Secondary	7	Sachet water
24218 2	18	2	974093	22	20-24	Eastern	Urban	18	1	980297	35	35-39	Eastern	Urban																22								1	941	1039	58	Eastern	Urban				Secondary	3	Sachet water
24232 2	32	2	974093	40	40-44	Eastern	Urban	32	1	980297	42	40-44	Eastern	Urban																40								1	1538	1615	37	Eastern	Urban				Primary	4	Sachet water
243 2 2	2	2	2276346	19	15-19	Greater Accra	Urban	2	1	2364568	23	20-24	Greater Accra	Urban																19								1	1459	1544	45	Greater Accra	Urban				Primary	6	Public tap/standpipe
24332 2	32	2	2276346	25	25-29	Greater Accra	Urban	32	1	2364568	28	25-29	Greater Accra	Urban																25								1	908	944	36	Greater Accra	Urban				Primary	5	Sachet water
24333 2	33	2	2276346	25	25-29	Greater Accra	Urban	33	1	2364568	34	30-34	Greater Accra	Urban																25								1	1710	1748	38	Greater Accra	Urban				Primary	5	Sachet water
244 7 2	7	2	1626064	24	20-24	Ashanti	Urban	7	1	1673562	26	25-29	Ashanti	Urban																24								1	942	1010	28	Ashanti	Urban				Higher	3	Piped into dwelling
24411 2	11	2	1626064	39	35-39	Ashanti	Urban	11	1	1673562	41	40-44	Ashanti	Urban																38								1	1500	1630	90	Ashanti	Urban				Higher	2	Piped into dwelling
24414 2	14	2	1626064	39	35-39	Ashanti	Urban	14	1	1673562	53	50-54	Ashanti	Urban																39								1	715	753	2+ visits	Ashanti	Urban				Secondary	4	Public tap/standpipe
24427 2	27	2	1626064	23	20-24	Ashanti	Urban	27	1	1673562	30	30-34	Ashanti	Urban																23								1	1155	1230	35	Ashanti	Urban				Secondary	3	Piped into dwelling
24429 2	29	2	1626064	47	45-49	Ashanti	Urban	29	1	1673562	49	45-49	Ashanti	Urban																46								1	1120	1206	46	Ashanti	Urban				No education		Public tap/standpipe
245 8 2	8	2	750334	30	30-34	Western	Urban	8	1	737059	28	25-29	Western	Urban																30								1	805	906	2+ visits	Western	Urban				No education		Public tap/standpipe
24521 2	21	2	750334	31	30-34	Western	Urban	21	1	737059	39	35-39	Western	Urban																31								1	1441	1545	64	Western	Urban				Secondary	3	Piped into dwelling
24526 2	26	2	750334	36	35-39	Western	Urban	26	1	737059	49	45-49	Western	Urban																36								1	655	805	70	Western	Urban				Primary	5	Piped into dwelling
24527 2	27	2	750334	25	25-29	Western	Urban	27	1	737059	34	30-34	Western	Urban																25								1	657	756	59	Western	Urban				Secondary	6	Public tap/standpipe
246 4 2	4	2	423560	38	35-39	Upper West	Rural	4	1	428019	47	45-49	Upper West	Rural	3	Wife not in household														38	40	32						3	1035	1111	36	Upper West	Rural				No education		Tube well or borehole
246 4 3	4	3	423560	40	40-44	Upper West	Rural	4	1	428019	47	45-49	Upper West	Rural	3	Wife not in household														38	40	32						3	1035	1111	36	Upper West	Rural				No education		Tube well or borehole
24620 2	20	2	423560	23	20-24	Upper West	Rural	20	1	428019	41	40-44	Upper West	Rural	Wife not in household															23	35							2	1313	1350	37	Upper West	Rural				No education		Tube well or borehole
24714 2	14	2	821521	40	40-44	Eastern	Rural	14	1	802401	59	55-59	Eastern	Rural																40								1	1654	1805	71	Eastern	Rural				No education		River/dam/lake/ponds/stream/canal/irrigation channel
24716 2	16	2	821521	35	35-39	Eastern	Rural	16	1	802401	37	35-39	Eastern	Rural																35								1	1502	1556	54	Eastern	Rural				Secondary	3	Unprotected spring
24719 2	19	2	821521	34	30-34	Eastern	Rural	19	1	802401	37	35-39	Eastern	Rural																34								1	816	936	80	Eastern	Rural				Secondary	1	River/dam/lake/ponds/stream/canal/irrigation channel
248 9 1	9	1	833537	43	40-44	Central	Rural	9	2	832892	47	45-49	Central	Rural																43								1	1150	1255	65	Central	Rural				Higher	6	Sachet water
24816 2	16	2	833537	27	25-29	Central	Rural	16	1	832892	42	40-44	Central	Rural																27								1	1425	1528	63	Central	Rural				Higher	No years completed at level V106	Piped to yard/plot
24826 2	26	2	833537	43	40-44	Central	Rural	26	1	832892	56	55-59	Central	Rural																43								1	950	1115	85	Central	Rural				No education		Public tap/standpipe
24832 2	32	2	833537	30	30-34	Central	Rural	32	1	832892	41	40-44	Central	Rural																30								1	1100	1220	80	Central	Rural				Secondary	2	Public tap/standpipe
249 5 2	5	2	1610528	22	20-24	Volta	Urban	5	1	1639499	42	40-44	Volta	Urban																22								1	1358	1442	44	Volta	Urban				Secondary	2	Public tap/standpipe
249 7 2	7	2	1610528	23	20-24	Volta	Urban	7	1	1639499	28	25-29	Volta	Urban																23								1	1035	1117	42	Volta	Urban				Secondary	7	Public tap/standpipe
24926 2	26	2	1610528	35	35-39	Volta	Urban	26	1	1639499	40	40-44	Volta	Urban																35								1	1725	1758	33	Volta	Urban				Secondary	3	Protected well
24928 2	28	2	1610528	23	20-24	Volta	Urban	28	1	1639499	24	20-24	Volta	Urban																23								1	1012	1122	2+ visits	Volta	Urban				Secondary	3	Public tap/standpipe
24930 2	30	2	1610528	31	30-34	Volta	Urban	30	1	1639499	42	40-44	Volta	Urban																31								1	1318	1348	30	Volta	Urban				Secondary	3	Public tap/standpipe
250 3 2	3	2	1613150	30	30-34	Greater Accra	Urban	3	1	1675669	31	30-34	Greater Accra	Urban																30								1	1138	1235	57	Greater Accra	Urban				No education		Public tap/standpipe
25014 2	14	2	1613150	28	25-29	Greater Accra	Urban	14	1	1675669	31	30-34	Greater Accra	Urban																28								1	1900	1950	50	Greater Accra	Urban				Secondary	1	Public tap/standpipe
25030 2	30	2	1613150	21	20-24	Greater Accra	Urban	30	1	1675669	25	25-29	Greater Accra	Urban	5															21	16							2	1115	1223	68	Greater Accra	Urban				No education		Sachet water
25030 5	30	5	1613150	16	15-19	Greater Accra	Urban	30	1	1675669	25	25-29	Greater Accra	Urban	5															21	16							2	1115	1223	68	Greater Accra	Urban				Primary	5	Sachet water
25032 4	32	4	1613150	34	30-34	Greater Accra	Urban	32	1	1675669	49	45-49	Greater Accra	Urban																33								1	1713	1810	2+ visits	Greater Accra	Urban				Secondary	3	Sachet water
25110 2	10	2	1023883	47	45-49	Eastern	Urban	10	1	1030405	50	50-54	Eastern	Urban																47								1	1654	1736	42	Eastern	Urban				Secondary	4	Sachet water
25113 2	13	2	1023883	48	45-49	Eastern	Urban	13	1	1030405	56	55-59	Eastern	Urban																48								1	1318	1420	62	Eastern	Urban				No education		Public tap/standpipe
25116 2	16	2	1023883	43	40-44	Eastern	Urban	16	1	1030405	46	45-49	Eastern	Urban																43								1	855	939	44	Eastern	Urban				Secondary	5	Piped to yard/plot
25120 2	20	2	1023883	39	35-39	Eastern	Urban	20	1	1030405	45	45-49	Eastern	Urban																39								1	905	1026	81	Eastern	Urban				Secondary	2	Tube well or borehole
25122 2	22	2	1023883	36	35-39	Eastern	Urban	22	1	1030405	40	40-44	Eastern	Urban																36								1	1140	1238	58	Eastern	Urban				Primary	5	Public tap/standpipe
25131 2	31	2	1023883	27	25-29	Eastern	Urban	31	1	1030405	35	35-39	Eastern	Urban																27								1	1541	1655	74	Eastern	Urban				Secondary	3	Sachet water
252 4 2	4	2	200988	36	35-39	Upper West	Urban	4	1	212521	45	45-49	Upper West	Urban	Wife not in household	Wife not in household														36	30	32						3	1250	1411	81	Upper West	Urban				Higher	2	Piped to yard/plot
252 9 2	9	2	200988	44	40-44	Upper West	Urban	9	1	212521	57	55-59	Upper West	Urban	2															50	44							2	1340	1455	75	Upper West	Urban				Secondary	3	Tube well or borehole
25224 2	24	2	200988	49	45-49	Upper West	Urban	24	1	212521	53	50-54	Upper West	Urban	6	Wife not in household														41	39	36						3	758	900	62	Upper West	Urban				No education		Protected well
25224 6	24	6	200988	41	40-44	Upper West	Urban	24	1	212521	53	50-54	Upper West	Urban	6	Wife not in household														41	39	36						3	758	900	62	Upper West	Urban				No education		Protected well
25225 2	25	2	200988	26	25-29	Upper West	Urban	25	1	212521	38	35-39	Upper West	Urban	Wife not in household															27	31							2	1329	1433	64	Upper West	Urban				Primary	4	Tube well or borehole
25313 2	13	2	1395271	46	45-49	Ashanti	Rural	13	1	1413513	47	45-49	Ashanti	Rural																46								1	1528	1632	64	Ashanti	Rural				Secondary	4	Sachet water
25328 2	28	2	1395271	46	45-49	Ashanti	Rural	28	1	1413513	57	55-59	Ashanti	Rural																46								1	957	1053	56	Ashanti	Rural				Primary	6	Tube well or borehole
25331 2	31	2	1395271	30	30-34	Ashanti	Rural	31	1	1413513	37	35-39	Ashanti	Rural																28								1	701	800	59	Ashanti	Rural				Secondary	6	Piped into dwelling
25417 2	17	2	698738	48	45-49	Central	Urban	17	1	748813	58	55-59	Central	Urban																50								1	741	847	66	Central	Urban				Primary	2	Public tap/standpipe
25516 2	16	2	1398583	30	30-34	Northern	Rural	16	1	1397770	42	40-44	Northern	Rural	7															30	25							2	1719	1753	34	Northern	Rural				No education		River/dam/lake/ponds/stream/canal/irrigation channel
25516 7	16	7	1398583	25	25-29	Northern	Rural	16	1	1397770	42	40-44	Northern	Rural	7															30	25							2	1719	1753	34	Northern	Rural				No education		River/dam/lake/ponds/stream/canal/irrigation channel
256 7 2	7	2	2129523	40	40-44	Ashanti	Rural	7	1	2157365	38	35-39	Ashanti	Rural																35								1	1030	1115	2+ visits	Ashanti	Rural				Primary	No years completed at level V106	Sachet water
25614 2	14	2	2129523	27	25-29	Ashanti	Rural	14	1	2157365	32	30-34	Ashanti	Rural																27								1	816	903	47	Ashanti	Rural				Secondary	8	Protected well
25622 2	22	2	2129523	29	25-29	Ashanti	Rural	22	1	2157365	31	30-34	Ashanti	Rural																28								1	1258	1353	2+ visits	Ashanti	Rural				Secondary	3	Sachet water
257 2 2	2	2	742554	45	45-49	Eastern	Urban	2	1	747284	46	45-49	Eastern	Urban																45								1	1806	1832	26	Eastern	Urban				Primary	6	Piped into dwelling
257 6 2	6	2	742554	37	35-39	Eastern	Urban	6	1	747284	50	50-54	Eastern	Urban																35								1	1500	1532	32	Eastern	Urban				Primary	3	Piped into dwelling
25719 2	19	2	742554	30	30-34	Eastern	Urban	19	1	747284	36	35-39	Eastern	Urban																30								1	856	943	47	Eastern	Urban				Higher	3	Piped into dwelling
25727 2	27	2	742554	49	45-49	Eastern	Urban	27	1	747284	57	55-59	Eastern	Urban																49								1	1638	1722	44	Eastern	Urban				No education		Piped into dwelling
25728 2	28	2	742554	38	35-39	Eastern	Urban	28	1	747284	38	35-39	Eastern	Urban																38								1	1230	1309	39	Eastern	Urban				Higher	5	Piped into dwelling
258 6 2	6	2	235331	30	30-34	Upper East	Urban	6	1	232295	35	35-39	Upper East	Urban																30								1	1623	1703	40	Upper East	Urban				No education		Unprotected well
258 7 2	7	2	235331	26	25-29	Upper East	Urban	7	1	232295	39	35-39	Upper East	Urban																26								1	703	746	43	Upper East	Urban				Primary	1	Public tap/standpipe
25824 2	24	2	235331	47	45-49	Upper East	Urban	24	1	232295	56	55-59	Upper East	Urban																47								1	941	1021	40	Upper East	Urban				Secondary	2	Unprotected well
25827 2	27	2	235331	38	35-39	Upper East	Urban	27	1	232295	47	45-49	Upper East	Urban	Wife not in household															38	40							2	1020	1101	41	Upper East	Urban				No education		Tube well or borehole
25833 2	33	2	235331	32	30-34	Upper East	Urban	33	1	232295	38	35-39	Upper East	Urban	Wife not in household															32	29							2	1342	1424	42	Upper East	Urban				No education		Unprotected well
259 1 2	1	2	701699	30	30-34	Central	Rural	1	1	701156	44	40-44	Central	Rural																31								1	750	822	32	Central	Rural				Secondary	3	Tube well or borehole
259 5 2	5	2	701699	45	45-49	Central	Rural	5	1	701156	51	50-54	Central	Rural																45								1	1349	1410	21	Central	Rural				Primary	4	Public tap/standpipe
260 4 2	4	2	1458931	39	35-39	Greater Accra	Urban	4	1	1515473	41	40-44	Greater Accra	Urban																38								1	1555	1638	43	Greater Accra	Urban				Secondary	4	Sachet water
26031 2	31	2	1458931	35	35-39	Greater Accra	Urban	31	1	1515473	41	40-44	Greater Accra	Urban																35								1	1157	1230	33	Greater Accra	Urban				Secondary	6	Bottled water
261 9 2	9	2	1151054	26	25-29	Ashanti	Urban	9	1	1184677	35	35-39	Ashanti	Urban																26								1	842	915	33	Ashanti	Urban				Secondary	6	Piped to yard/plot
26121 2	21	2	1151054	29	25-29	Ashanti	Urban	21	1	1184677	36	35-39	Ashanti	Urban																29								1	720	1742	95+	Ashanti	Urban				Secondary	6	Sachet water
26127 2	27	2	1151054	34	30-34	Ashanti	Urban	27	1	1184677	37	35-39	Ashanti	Urban																34								1	748	820	2+ visits	Ashanti	Urban				Secondary	3	Public tap/standpipe
262 1 2	1	2	242297	44	40-44	Upper West	Urban	1	1	256201	49	45-49	Upper West	Urban																44								1	801	857	56	Upper West	Urban				Primary	6	Piped to yard/plot
262 2 2	2	2	242297	25	25-29	Upper West	Urban	2	1	256201	27	25-29	Upper West	Urban																25								1	1813	1858	45	Upper West	Urban				Primary	5	Piped to yard/plot
26229 2	29	2	242297	45	45-49	Upper West	Urban	29	1	256201	56	55-59	Upper West	Urban																45								1	1704	1755	51	Upper West	Urban				Secondary	3	Piped to yard/plot
26231 2	31	2	242297	35	35-39	Upper West	Urban	31	1	256201	50	50-54	Upper West	Urban																35								1	1620	1708	48	Upper West	Urban				No education		Piped to yard/plot
26233 2	33	2	242297	41	40-44	Upper West	Urban	33	1	256201	45	45-49	Upper West	Urban																40								1	911	1003	52	Upper West	Urban				Secondary	2	Piped to yard/plot
26315 2	15	2	504469	29	25-29	Northern	Urban	15	1	491566	35	35-39	Northern	Urban																26								1	1110	1203	53	Northern	Urban				Higher	3	Public tap/standpipe
26319 2	19	2	504469	30	30-34	Northern	Urban	19	1	491566	47	45-49	Northern	Urban																30								1	1806	1842	36	Northern	Urban				Secondary	6	Sachet water
26327 2	27	2	504469	44	40-44	Northern	Urban	27	1	491566	45	45-49	Northern	Urban																44								1	1102	1135	33	Northern	Urban				Higher	3	Public tap/standpipe
26329 2	29	2	504469	40	40-44	Northern	Urban	29	1	491566	49	45-49	Northern	Urban																40								1	1601	1642	41	Northern	Urban				No education		Public tap/standpipe
264 3 2	3	2	2601130	21	20-24	Ashanti	Rural	3	1	2635138	25	25-29	Ashanti	Rural																21								1	710	756	46	Ashanti	Rural				Secondary	2	Unprotected well
26410 2	10	2	2601130	36	35-39	Ashanti	Rural	10	1	2635138	46	45-49	Ashanti	Rural																36								1	1806	1906	60	Ashanti	Rural				No education		Protected well
26412 2	12	2	2601130	39	35-39	Ashanti	Rural	12	1	2635138	41	40-44	Ashanti	Rural																39								1	840	930	50	Ashanti	Rural				Primary	3	Unprotected well
26420 2	20	2	2601130	25	25-29	Ashanti	Rural	20	1	2635138	28	25-29	Ashanti	Rural																25								1	1308	1512	95+	Ashanti	Rural				Primary	4	Protected well
26433 2	33	2	2601130	25	25-29	Ashanti	Rural	33	1	2635138	28	25-29	Ashanti	Rural																23								1	709	808	59	Ashanti	Rural				Secondary	3	Public tap/standpipe
265 7 2	7	2	661459	39	35-39	Eastern	Rural	7	1	646064	58	55-59	Eastern	Rural																39								1	1537	1622	45	Eastern	Rural				No education		Tube well or borehole
26515 2	15	2	661459	36	35-39	Eastern	Rural	15	1	646064	43	40-44	Eastern	Rural																36								1	744	858	74	Eastern	Rural				No education		Tube well or borehole
26523 2	23	2	661459	23	20-24	Eastern	Rural	23	1	646064	23	20-24	Eastern	Rural																23								1	1342	1425	43	Eastern	Rural				Primary	6	River/dam/lake/ponds/stream/canal/irrigation channel
26618 2	18	2	2173630	25	25-29	Ashanti	Rural	18	1	2202048	32	30-34	Ashanti	Rural																25								1	1041	1148	67	Ashanti	Rural				Secondary	3	Tube well or borehole
26624 2	24	2	2173630	37	35-39	Ashanti	Rural	24	1	2202048	56	55-59	Ashanti	Rural																37								1	1555	1701	66	Ashanti	Rural				Secondary	3	Tube well or borehole
26630 2	30	2	2173630	28	25-29	Ashanti	Rural	30	1	2202048	50	50-54	Ashanti	Rural																28								1	1003	1059	56	Ashanti	Rural				Secondary	3	Tube well or borehole
26710 2	10	2	806654	38	35-39	Eastern	Urban	10	1	811792	54	50-54	Eastern	Urban																38								1	716	846	90	Eastern	Urban				Secondary	2	Tube well or borehole
26712 2	12	2	806654	42	40-44	Eastern	Urban	12	1	811792	47	45-49	Eastern	Urban																43								1	425	1711	95+	Eastern	Urban				Secondary	3	Protected well
26724 2	24	2	806654	43	40-44	Eastern	Urban	24	1	811792	57	55-59	Eastern	Urban																43								1	1840	1930	50	Eastern	Urban				Secondary	6	Protected well
26729 2	29	2	806654	49	45-49	Eastern	Urban	29	1	811792	50	50-54	Eastern	Urban																48								1	856	943	47	Eastern	Urban				Secondary	3	Protected well
268 4 2	4	2	1525660	43	40-44	Volta	Rural	4	1	1538294	46	45-49	Volta	Rural	Wife not in household															43	35							2	1714	1824	70	Volta	Rural				No education		Public tap/standpipe
26816 2	16	2	1525660	44	40-44	Volta	Rural	16	1	1538294	50	50-54	Volta	Rural																42								1	1310	1415	2+ visits	Volta	Rural				Primary	2	Public tap/standpipe
26822 2	22	2	1525660	28	25-29	Volta	Rural	22	1	1538294	32	30-34	Volta	Rural																29								1	1325	1411	2+ visits	Volta	Rural				Primary	5	Public tap/standpipe
26827 2	27	2	1525660	25	25-29	Volta	Rural	27	1	1538294	31	30-34	Volta	Rural																25								1	1310	1405	55	Volta	Rural				Primary	3	Tube well or borehole
269 4 2	4	2	1696642	40	40-44	Greater Accra	Urban	4	1	1762397	59	55-59	Greater Accra	Urban																40								1	1900	1943	43	Greater Accra	Urban				Secondary	3	Sachet water
269 5 2	5	2	1696642	28	25-29	Greater Accra	Urban	5	1	1762397	37	35-39	Greater Accra	Urban																28								1	1900	1938	38	Greater Accra	Urban				Primary	5	Sachet water
26919 2	19	2	1696642	31	30-34	Greater Accra	Urban	19	1	1762397	32	30-34	Greater Accra	Urban																31								1	1707	1749	42	Greater Accra	Urban				Higher	4	Sachet water
270 2 2	2	2	649419	40	40-44	Western	Rural	2	1	647730	55	55-59	Western	Rural																40								1	1513	1615	62	Western	Rural				No education		Unprotected well
270 7 2	7	2	649419	28	25-29	Western	Rural	7	1	647730	25	25-29	Western	Rural																28								1	947	1040	53	Western	Rural				No education		Tube well or borehole
270 8 2	8	2	649419	23	20-24	Western	Rural	8	1	647730	28	25-29	Western	Rural																23								1	1350	1459	69	Western	Rural				No education		Public tap/standpipe
27017 2	17	2	649419	35	35-39	Western	Rural	17	1	647730	48	45-49	Western	Rural																35								1	1446	1536	50	Western	Rural				No education		Public tap/standpipe
27026 2	26	2	649419	25	25-29	Western	Rural	26	1	647730	31	30-34	Western	Rural																25								1	1304	1355	51	Western	Rural				Primary	5	Tube well or borehole
27030 2	30	2	649419	27	25-29	Western	Rural	30	1	647730	29	25-29	Western	Rural																27								1	1108	1215	67	Western	Rural				Secondary	6	Public tap/standpipe
27110 2	10	2	2157386	45	45-49	Greater Accra	Urban	10	1	2240997	52	50-54	Greater Accra	Urban																45								1	1253	1333	40	Greater Accra	Urban				Higher	1	Bottled water
27129 1	29	1	2157386	41	40-44	Greater Accra	Urban	29	2	2240997	46	45-49	Greater Accra	Urban																41								1	1500	1549	2+ visits	Greater Accra	Urban				Secondary	3	Sachet water
27133 2	33	2	2157386	29	25-29	Greater Accra	Urban	33	1	2240997	30	30-34	Greater Accra	Urban																29								1	1507	1543	36	Greater Accra	Urban				Secondary	6	Sachet water
272 7 2	7	2	861885	30	30-34	Northern	Rural	7	1	861384	35	35-39	Northern	Rural																30								1	1433	1533	60	Northern	Rural				Secondary	3	Public tap/standpipe
27211 2	11	2	861885	38	35-39	Northern	Rural	11	1	861384	40	40-44	Northern	Rural																38								1	720	830	70	Northern	Rural				No education		Public tap/standpipe
27215 2	15	2	861885	34	30-34	Northern	Rural	15	1	861384	37	35-39	Northern	Rural																34								1	1041	1159	78	Northern	Rural				Secondary	2	Public tap/standpipe
27216 2	16	2	861885	31	30-34	Northern	Rural	16	1	861384	40	40-44	Northern	Rural																31								1	1442	1547	65	Northern	Rural				Secondary	6	Public tap/standpipe
27218 2	18	2	861885	39	35-39	Northern	Rural	18	1	861384	42	40-44	Northern	Rural	8															39	32							2	1057	1210	73	Northern	Rural				No education		Public tap/standpipe
27218 8	18	8	861885	32	30-34	Northern	Rural	18	1	861384	42	40-44	Northern	Rural	8															39	32							2	1057	1210	73	Northern	Rural				No education		Public tap/standpipe
27222 2	22	2	861885	38	35-39	Northern	Rural	22	1	861384	40	40-44	Northern	Rural																38								1	901	1012	71	Northern	Rural				No education		Public tap/standpipe
273 8 2	8	2	831427	33	30-34	Western	Rural	8	1	829266	36	35-39	Western	Rural																33								1	948	1021	33	Western	Rural				Primary	1	River/dam/lake/ponds/stream/canal/irrigation channel
27311 2	11	2	831427	24	20-24	Western	Rural	11	1	829266	29	25-29	Western	Rural																24								1	1710	1800	50	Western	Rural				Secondary	7	River/dam/lake/ponds/stream/canal/irrigation channel
27312 2	12	2	831427	36	35-39	Western	Rural	12	1	829266	45	45-49	Western	Rural																36								1	1700	1737	37	Western	Rural				Primary	4	River/dam/lake/ponds/stream/canal/irrigation channel
27318 2	18	2	831427	43	40-44	Western	Rural	18	1	829266	46	45-49	Western	Rural																43								1	1015	1104	49	Western	Rural				Secondary	4	River/dam/lake/ponds/stream/canal/irrigation channel
27322 2	22	2	831427	30	30-34	Western	Rural	22	1	829266	36	35-39	Western	Rural																30								1	816	930	74	Western	Rural				Secondary	3	Public tap/standpipe
27424 2	24	2	537613	40	40-44	Central	Urban	24	1	576142	51	50-54	Central	Urban																40								1	2052	2157	65	Central	Urban				Secondary	3	Sachet water
27425 2	25	2	537613	32	30-34	Central	Urban	25	1	576142	32	30-34	Central	Urban																32								1	813	910	57	Central	Urban				Secondary	No years completed at level V106	Sachet water
275 7 2	7	2	588149	43	40-44	Northern	Rural	7	1	587807	53	50-54	Northern	Rural	7	Wife not in household														43	40	35						3	1042	1114	32	Northern	Rural				No education		Tube well or borehole
275 7 7	7	7	588149	40	40-44	Northern	Rural	7	1	587807	53	50-54	Northern	Rural	7	Wife not in household														43	40	35						3	1042	1114	32	Northern	Rural				No education		Tube well or borehole
275 8 2	8	2	588149	38	35-39	Northern	Rural	8	1	587807	52	50-54	Northern	Rural																38								1	1337	1412	35	Northern	Rural				No education		Tube well or borehole
27511 2	11	2	588149	40	40-44	Northern	Rural	11	1	587807	44	40-44	Northern	Rural																40								1	1243	1326	43	Northern	Rural				No education		Protected well
27512 2	12	2	588149	25	25-29	Northern	Rural	12	1	587807	26	25-29	Northern	Rural	6															25	24							2	1531	1559	28	Northern	Rural				No education		River/dam/lake/ponds/stream/canal/irrigation channel
27512 6	12	6	588149	24	20-24	Northern	Rural	12	1	587807	26	25-29	Northern	Rural	6															25	24							2	1531	1559	28	Northern	Rural				No education		River/dam/lake/ponds/stream/canal/irrigation channel
27516 2	16	2	588149	24	20-24	Northern	Rural	16	1	587807	27	25-29	Northern	Rural																24								1	1630	1704	34	Northern	Rural				No education		Tube well or borehole
27526 2	26	2	588149	25	25-29	Northern	Rural	26	1	587807	30	30-34	Northern	Rural	5															25	21							2	1351	1428	37	Northern	Rural				No education		Unprotected well
27526 5	26	5	588149	21	20-24	Northern	Rural	26	1	587807	30	30-34	Northern	Rural	5															25	21							2	1351	1428	37	Northern	Rural				No education		Unprotected well
27527 2	27	2	588149	26	25-29	Northern	Rural	27	1	587807	30	30-34	Northern	Rural	6															26	21							2	1326	1354	28	Northern	Rural				No education		River/dam/lake/ponds/stream/canal/irrigation channel
27527 6	27	6	588149	21	20-24	Northern	Rural	27	1	587807	30	30-34	Northern	Rural	6															26	21							2	1326	1354	28	Northern	Rural				No education		River/dam/lake/ponds/stream/canal/irrigation channel
27531 2	31	2	588149	30	30-34	Northern	Rural	31	1	587807	38	35-39	Northern	Rural																30								1	1413	1433	20	Northern	Rural				No education		River/dam/lake/ponds/stream/canal/irrigation channel
27532 2	32	2	588149	30	30-34	Northern	Rural	32	1	587807	48	45-49	Northern	Rural	2															46	30							2	1242	1317	35	Northern	Rural				No education		River/dam/lake/ponds/stream/canal/irrigation channel
276 6 2	6	2	976148	38	35-39	Volta	Rural	6	1	984231	44	40-44	Volta	Rural																38								1	1620	1720	60	Volta	Rural				Secondary	2	River/dam/lake/ponds/stream/canal/irrigation channel
27623 2	23	2	976148	32	30-34	Volta	Rural	23	1	984231	28	25-29	Volta	Rural																32								1	1118	1254	95+	Volta	Rural				Secondary	3	Rainwater
27629 2	29	2	976148	29	25-29	Volta	Rural	29	1	984231	38	35-39	Volta	Rural	Wife not in household															28	30							2	1635	1754	79	Volta	Rural				Secondary	3	River/dam/lake/ponds/stream/canal/irrigation channel
277 7 2	7	2	1121902	35	35-39	Central	Urban	7	1	1202304	48	45-49	Central	Urban																36								1	2015	2050	35	Central	Urban				Higher	3	Tanker truck
27711 2	11	2	1121902	36	35-39	Central	Urban	11	1	1202304	44	40-44	Central	Urban																38								1	1942	2025	43	Central	Urban				Higher	2	Sachet water
27720 2	20	2	1121902	38	35-39	Central	Urban	20	1	1202304	38	35-39	Central	Urban																36								1	1200	1234	34	Central	Urban				Secondary	3	Sachet water
27730 2	30	2	1121902	43	40-44	Central	Urban	30	1	1202304	50	50-54	Central	Urban																44								1	1701	1735	2+ visits	Central	Urban				Secondary	4	Sachet water
278 6 2	6	2	701595	34	30-34	Western	Rural	6	1	699772	47	45-49	Western	Rural	9															30	35							2	1150	1259	69	Western	Rural				No education		River/dam/lake/ponds/stream/canal/irrigation channel
278 6 9	6	9	701595	35	35-39	Western	Rural	6	1	699772	47	45-49	Western	Rural	9															30	35							2	1150	1259	69	Western	Rural				No education		River/dam/lake/ponds/stream/canal/irrigation channel
27814 2	14	2	701595	42	40-44	Western	Rural	14	1	699772	54	50-54	Western	Rural																42								1	1333	1437	64	Western	Rural				No education		Unprotected well
27814 11	14	11	701595	22	20-24	Western	Rural	14	12	699772	22	20-24	Western	Rural																22								1	1612	1710	58	Western	Rural				No education		Not a dejure resident
279 1 2	1	2	175812	33	30-34	Upper West	Rural	1	1	177662	52	50-54	Upper West	Rural																33								1	815	853	38	Upper West	Rural				No education		Tube well or borehole
279 4 2	4	2	175812	23	20-24	Upper West	Rural	4	1	177662	30	30-34	Upper West	Rural	Wife not in household															21	28							2	606	644	38	Upper West	Rural				Secondary	2	Tube well or borehole
279 8 2	8	2	175812	24	20-24	Upper West	Rural	8	1	177662	35	35-39	Upper West	Rural																24								1	1803	1825	22	Upper West	Rural				No education		Tube well or borehole
27911 2	11	2	175812	19	15-19	Upper West	Rural	11	1	177662	22	20-24	Upper West	Rural																26								1	628	701	33	Upper West	Rural				Primary	6	Tube well or borehole
27918 2	18	2	175812	39	35-39	Upper West	Rural	18	1	177662	58	55-59	Upper West	Rural	Wife not in household															39	48							2	1713	1748	35	Upper West	Rural				No education		Tube well or borehole
27921 3	21	3	175812	25	25-29	Upper West	Rural	21	2	177662	30	30-34	Upper West	Rural																25								1	1845	1912	27	Upper West	Rural				No education		Tube well or borehole
27926 2	26	2	175812	15	15-19	Upper West	Rural	26	1	177662	22	20-24	Upper West	Rural																15								1	1419	1509	50	Upper West	Rural				Primary	1	Tube well or borehole
280 4 2	4	2	566937	25	25-29	Northern	Rural	4	1	566607	27	25-29	Northern	Rural	5															25	24							2	915	1028	73	Northern	Rural				No education		Unprotected well
280 4 5	4	5	566937	24	20-24	Northern	Rural	4	1	566607	27	25-29	Northern	Rural	5															25	24							2	915	1028	73	Northern	Rural				No education		Unprotected well
28011 2	11	2	566937	34	30-34	Northern	Rural	11	1	566607	39	35-39	Northern	Rural	Wife not in household	Wife not in household														34	34	39						3	1203	1300	57	Northern	Rural				No education		Unprotected well
28012 2	12	2	566937	24	20-24	Northern	Rural	12	1	566607	25	25-29	Northern	Rural																24								1	1239	1316	37	Northern	Rural				No education		Protected well
28014 2	14	2	566937	32	30-34	Northern	Rural	14	1	566607	40	40-44	Northern	Rural	Wife not in household															32	30							2	1019	1107	48	Northern	Rural				No education		Protected well
28022 2	22	2	566937	25	25-29	Northern	Rural	22	1	566607	33	30-34	Northern	Rural																25								1	1245	1317	32	Northern	Rural				No education		Unprotected well
28025 2	25	2	566937	29	25-29	Northern	Rural	25	1	566607	32	30-34	Northern	Rural																29								1	743	821	38	Northern	Rural				No education		Unprotected well
28030 2	30	2	566937	39	35-39	Northern	Rural	30	1	566607	45	45-49	Northern	Rural																39								1	1443	1516	33	Northern	Rural				No education		Protected well
281 1 2	1	2	423517	35	35-39	Western	Rural	1	1	422416	40	40-44	Western	Rural																36								1	1613	1658	45	Western	Rural				Primary	6	River/dam/lake/ponds/stream/canal/irrigation channel
281 4 2	4	2	423517	42	40-44	Western	Rural	4	1	422416	49	45-49	Western	Rural																42								1	1747	1836	49	Western	Rural				No education		Unprotected well
28112 2	12	2	423517	35	35-39	Western	Rural	12	1	422416	32	30-34	Western	Rural																34								1	1205	1248	43	Western	Rural				Secondary	3	Tube well or borehole
28118 2	18	2	423517	27	25-29	Western	Rural	18	1	422416	29	25-29	Western	Rural																27								1	1518	1626	68	Western	Rural				Secondary	3	Unprotected spring
28119 2	19	2	423517	49	45-49	Western	Rural	19	1	422416	56	55-59	Western	Rural																49								1	1120	1219	59	Western	Rural				No education		Protected well
28124 2	24	2	423517	37	35-39	Western	Rural	24	1	422416	45	45-49	Western	Rural																37								1	1137	1236	59	Western	Rural				No education		Protected well
28128 2	28	2	423517	32	30-34	Western	Rural	28	1	422416	41	40-44	Western	Rural																32								1	1425	1525	60	Western	Rural				Secondary	3	Unprotected well
28129 2	29	2	423517	23	20-24	Western	Rural	29	1	422416	46	45-49	Western	Rural																23								1	1527	1621	54	Western	Rural				Primary	3	River/dam/lake/ponds/stream/canal/irrigation channel
28133 2	33	2	423517	36	35-39	Western	Rural	33	1	422416	44	40-44	Western	Rural																36								1	1027	1128	61	Western	Rural				No education		Unprotected well
282 3 2	3	2	267989	27	25-29	Upper East	Urban	3	1	264532	39	35-39	Upper East	Urban																27								1	645	713	28	Upper East	Urban				Secondary	6	Public tap/standpipe
282 9 2	9	2	267989	24	20-24	Upper East	Urban	9	1	264532	31	30-34	Upper East	Urban																23								1	1535	1601	26	Upper East	Urban				Secondary	6	Public tap/standpipe
28223 2	23	2	267989	27	25-29	Upper East	Urban	23	1	264532	32	30-34	Upper East	Urban																27								1	756	823	27	Upper East	Urban				Primary	6	Piped to yard/plot
28233 2	33	2	267989	48	45-49	Upper East	Urban	33	1	264532	52	50-54	Upper East	Urban																38								1	1435	1505	30	Upper East	Urban				Secondary	4	Piped to yard/plot
283 8 2	8	2	904761	36	35-39	Volta	Urban	8	1	921036	40	40-44	Volta	Urban																36								1	1339	1413	34	Volta	Urban				Primary	6	Public tap/standpipe
284 1 2	1	2	725263	35	35-39	Brong Ahafo	Rural	1	1	734372	43	40-44	Brong Ahafo	Rural																35								1	946	1030	44	Brong Ahafo	Rural				Secondary	1	Tube well or borehole
28419 2	19	2	725263	40	40-44	Brong Ahafo	Rural	19	1	734372	52	50-54	Brong Ahafo	Rural																40								1	1808	1844	2+ visits	Brong Ahafo	Rural				Primary	4	Tube well or borehole
28422 2	22	2	725263	27	25-29	Brong Ahafo	Rural	22	1	734372	33	30-34	Brong Ahafo	Rural																27								1	1624	1654	30	Brong Ahafo	Rural				Secondary	No years completed at level V106	Public tap/standpipe
28425 2	25	2	725263	27	25-29	Brong Ahafo	Rural	25	1	734372	29	25-29	Brong Ahafo	Rural																27								1	1921	1954	33	Brong Ahafo	Rural				Secondary	3	Public tap/standpipe
285 4 2	4	2	1615141	26	25-29	Ashanti	Urban	4	1	1662321	29	25-29	Ashanti	Urban																26								1	1024	1125	61	Ashanti	Urban				No education		Unprotected spring
285 8 2	8	2	1615141	37	35-39	Ashanti	Urban	8	1	1662321	37	35-39	Ashanti	Urban																37								1	1422	1522	60	Ashanti	Urban				No education		River/dam/lake/ponds/stream/canal/irrigation channel
28518 2	18	2	1615141	43	40-44	Ashanti	Urban	18	1	1662321	50	50-54	Ashanti	Urban																40								1	612	708	56	Ashanti	Urban				Secondary	4	Unprotected spring
28520 2	20	2	1615141	25	25-29	Ashanti	Urban	20	1	1662321	37	35-39	Ashanti	Urban																25								1	1941	2027	46	Ashanti	Urban				No education		Public tap/standpipe
286 7 2	7	2	378463	47	45-49	Upper West	Rural	7	1	382447	54	50-54	Upper West	Rural																47								1	835	913	38	Upper West	Rural				No education		Tube well or borehole
286 8 2	8	2	378463	18	15-19	Upper West	Rural	8	1	382447	21	20-24	Upper West	Rural																18								1	1120	1205	45	Upper West	Rural				No education		Tube well or borehole
28631 2	31	2	378463	40	40-44	Upper West	Rural	31	1	382447	38	35-39	Upper West	Rural																40								1	1415	1503	48	Upper West	Rural				No education		Tube well or borehole
28633 2	33	2	378463	21	20-24	Upper West	Rural	33	1	382447	29	25-29	Upper West	Rural																21								1	1010	1053	43	Upper West	Rural				Primary	5	Tube well or borehole
287 3 2	3	2	717467	34	30-34	Volta	Urban	3	1	730373	38	35-39	Volta	Urban																34								1	1750	1818	28	Volta	Urban				No education		Tube well or borehole
287 5 2	5	2	717467	27	25-29	Volta	Urban	5	1	730373	40	40-44	Volta	Urban																27								1	1505	1554	49	Volta	Urban				No education		River/dam/lake/ponds/stream/canal/irrigation channel
28716 2	16	2	717467	29	25-29	Volta	Urban	16	1	730373	38	35-39	Volta	Urban																29								1	1620	1707	47	Volta	Urban				Secondary	2	Public tap/standpipe
28724 2	24	2	717467	46	45-49	Volta	Urban	24	1	730373	48	45-49	Volta	Urban																45								1	1035	1215	95+	Volta	Urban				No education		Public tap/standpipe
28727 2	27	2	717467	35	35-39	Volta	Urban	27	1	730373	37	35-39	Volta	Urban																35								1	1410	1445	35	Volta	Urban				No education		River/dam/lake/ponds/stream/canal/irrigation channel
288 5 2	5	2	799335	33	30-34	Eastern	Urban	5	1	804426	35	35-39	Eastern	Urban																32								1	1511	1613	62	Eastern	Urban				Secondary	2	Sachet water
288 7 2	7	2	799335	47	45-49	Eastern	Urban	7	1	804426	53	50-54	Eastern	Urban																47								1	1215	1307	52	Eastern	Urban				Primary	2	Public tap/standpipe
288 8 2	8	2	799335	35	35-39	Eastern	Urban	8	1	804426	37	35-39	Eastern	Urban																37								1	910	955	45	Eastern	Urban				No education		Sachet water
289 1 2	1	2	294288	34	30-34	Upper West	Rural	1	1	297386	29	25-29	Upper West	Rural																37								1	1213	1250	37	Upper West	Rural				No education		Tube well or borehole
28920 2	20	2	294288	30	30-34	Upper West	Rural	20	1	297386	32	30-34	Upper West	Rural																29								1	1045	1117	32	Upper West	Rural				Secondary	1	Tube well or borehole
28930 2	30	2	294288	47	45-49	Upper West	Rural	30	1	297386	48	45-49	Upper West	Rural																47								1	1007	1047	40	Upper West	Rural				No education		Tube well or borehole
29016 1	16	1	1965124	45	45-49	Ashanti	Rural	16	2	1990816	52	50-54	Ashanti	Rural																48								1	1058	1149	2+ visits	Ashanti	Rural				Primary	1	Tube well or borehole
29017 2	17	2	1965124	47	45-49	Ashanti	Rural	17	1	1990816	58	55-59	Ashanti	Rural																48								1	830	926	2+ visits	Ashanti	Rural				No education		Tube well or borehole
29027 2	27	2	1965124	32	30-34	Ashanti	Rural	27	3	1990816	43	40-44	Ashanti	Rural																32								1	1540	1614	2+ visits	Ashanti	Rural				Primary	2	Tube well or borehole
29127 2	27	2	619157	19	15-19	Western	Urban	27	1	608203	26	25-29	Western	Urban																19								1	756	826	30	Western	Urban				Secondary	4	Sachet water
29214 2	14	2	1187241	35	35-39	Western	Rural	14	1	1184154	45	45-49	Western	Rural																35								1	1051	1123	32	Western	Rural				No education		Tube well or borehole
29216 2	16	2	1187241	46	45-49	Western	Rural	16	1	1184154	57	55-59	Western	Rural																46								1	1337	1423	46	Western	Rural				Secondary	4	Tube well or borehole
29221 2	21	2	1187241	22	20-24	Western	Rural	21	1	1184154	25	25-29	Western	Rural																22								1	1650	1720	2+ visits	Western	Rural				Primary	1	Sachet water
293 8 2	8	2	776429	25	25-29	Western	Rural	8	1	774410	32	30-34	Western	Rural																25								1	830	922	52	Western	Rural				Primary	2	Public tap/standpipe
294 1 2	1	2	1099191	40	40-44	Eastern	Rural	1	1	1073608	32	30-34	Eastern	Rural																40								1	1212	1251	2+ visits	Eastern	Rural				Primary	5	Tube well or borehole
29427 2	27	2	1099191	40	40-44	Eastern	Rural	27	1	1073608	50	50-54	Eastern	Rural																41								1	1230	1314	2+ visits	Eastern	Rural				Secondary	4	Sachet water
29429 1	29	1	1099191	21	20-24	Eastern	Rural	29	2	1073608	24	20-24	Eastern	Rural																21								1	812	913	2+ visits	Eastern	Rural				Primary	4	Tube well or borehole
29513 2	13	2	857848	42	40-44	Central	Rural	13	1	857185	50	50-54	Central	Rural																42								1	815	838	23	Central	Rural				Secondary	5	Piped into dwelling
29522 2	22	2	857848	22	20-24	Central	Rural	22	1	857185	36	35-39	Central	Rural																22								1	1633	1656	23	Central	Rural				No education		Public tap/standpipe
296 5 2	5	2	236558	25	25-29	Upper West	Urban	5	1	250132	38	35-39	Upper West	Urban																25								1	1607	1701	54	Upper West	Urban				Primary	5	Piped to yard/plot
29625 7	25	7	236558	32	30-34	Upper West	Urban	25	6	250132	41	40-44	Upper West	Urban																32								1	1005	1055	50	Upper West	Urban				Primary	3	Tube well or borehole
29626 2	26	2	236558	35	35-39	Upper West	Urban	26	1	250132	38	35-39	Upper West	Urban																35								1	1845	1930	2+ visits	Upper West	Urban				Secondary	6	Tube well or borehole
297 2 2	2	2	731551	28	25-29	Volta	Rural	2	1	737609	27	25-29	Volta	Rural																28								1	1208	1352	95+	Volta	Rural				No education		Tube well or borehole
297 7 2	7	2	731551	32	30-34	Volta	Rural	7	1	737609	32	30-34	Volta	Rural																32								1	1724	1812	2+ visits	Volta	Rural				No education		Public tap/standpipe
29711 2	11	2	731551	43	40-44	Volta	Rural	11	1	737609	45	45-49	Volta	Rural	Wife not in household															43	33							2	1412	1501	49	Volta	Rural				No education		Public tap/standpipe
29712 2	12	2	731551	34	30-34	Volta	Rural	12	1	737609	41	40-44	Volta	Rural																34								1	1245	1341	56	Volta	Rural				Primary	5	Public tap/standpipe
29717 2	17	2	731551	31	30-34	Volta	Rural	17	1	737609	41	40-44	Volta	Rural																31								1	1758	1834	36	Volta	Rural				No education		Public tap/standpipe
29726 2	26	2	731551	25	25-29	Volta	Rural	26	1	737609	34	30-34	Volta	Rural																25								1	900	936	36	Volta	Rural				No education		Piped to yard/plot
29733 2	33	2	731551	33	30-34	Volta	Rural	33	1	737609	34	30-34	Volta	Rural																33								1	1025	1107	42	Volta	Rural				No education		Piped to yard/plot
298 2 2	2	2	956270	28	25-29	Northern	Urban	2	1	931811	38	35-39	Northern	Urban																28								1	803	838	35	Northern	Urban				No education		Tube well or borehole
298 3 2	3	2	956270	35	35-39	Northern	Urban	3	1	931811	44	40-44	Northern	Urban																35								1	1539	1638	59	Northern	Urban				No education		Piped to yard/plot
29819 2	19	2	956270	23	20-24	Northern	Urban	19	1	931811	28	25-29	Northern	Urban																23								1	826	932	66	Northern	Urban				Secondary	1	Tube well or borehole
29829 2	29	2	956270	48	45-49	Northern	Urban	29	1	931811	49	45-49	Northern	Urban																48								1	915	1035	2+ visits	Northern	Urban				No education		Tube well or borehole
29830 2	30	2	956270	42	40-44	Northern	Urban	30	1	931811	50	50-54	Northern	Urban																42								1	1608	1634	26	Northern	Urban				No education		Public tap/standpipe
29831 5	31	5	956270	47	45-49	Northern	Urban	31	1	931811	58	55-59	Northern	Urban	5															50	45							2	730	820	50	Northern	Urban				No education		Public tap/standpipe
299 1 2	1	2	652727	29	25-29	Northern	Urban	1	1	636032	39	35-39	Northern	Urban	6															29	28							2	1142	1205	23	Northern	Urban				No education		Public tap/standpipe
299 1 6	1	6	652727	29	25-29	Northern	Urban	1	1	636032	39	35-39	Northern	Urban	6															29	28							2	1142	1205	23	Northern	Urban				Secondary	6	Public tap/standpipe
299 3 2	3	2	652727	29	25-29	Northern	Urban	3	1	636032	30	30-34	Northern	Urban	5															29	27							2	1712	1741	29	Northern	Urban				No education		Tube well or borehole
299 3 5	3	5	652727	27	25-29	Northern	Urban	3	1	636032	30	30-34	Northern	Urban	5															29	27							2	1712	1741	29	Northern	Urban				No education		Tube well or borehole
299 5 2	5	2	652727	36	35-39	Northern	Urban	5	1	636032	47	45-49	Northern	Urban																36								1	801	832	31	Northern	Urban				No education		Public tap/standpipe
299 8 2	8	2	652727	36	35-39	Northern	Urban	8	1	636032	47	45-49	Northern	Urban																36								1	1339	1417	38	Northern	Urban				No education		Public tap/standpipe
29918 2	18	2	652727	30	30-34	Northern	Urban	18	1	636032	45	45-49	Northern	Urban																30								1	1553	1632	39	Northern	Urban				No education		Public tap/standpipe
29923 2	23	2	652727	35	35-39	Northern	Urban	23	1	636032	40	40-44	Northern	Urban																35								1	940	1010	30	Northern	Urban				No education		Public tap/standpipe
29924 2	24	2	652727	46	45-49	Northern	Urban	24	1	636032	47	45-49	Northern	Urban																46								1	1233	1311	38	Northern	Urban				No education		Tube well or borehole
300 5 2	5	2	778773	45	45-49	Central	Rural	5	1	778171	43	40-44	Central	Rural																45								1	1249	1308	19	Central	Rural				Primary	4	Public tap/standpipe
30016 2	16	2	778773	19	15-19	Central	Rural	16	1	778171	21	20-24	Central	Rural																19								1	954	1009	15	Central	Rural				Secondary	2	Public tap/standpipe
30019 2	19	2	778773	35	35-39	Central	Rural	19	1	778171	36	35-39	Central	Rural																35								1	1217	1243	26	Central	Rural				Secondary	3	Public tap/standpipe
301 8 2	8	2	634888	21	20-24	Central	Rural	8	1	634397	27	25-29	Central	Rural																20								1	1307	1350	43	Central	Rural				Primary	5	Unprotected well
30123 2	23	2	634888	22	20-24	Central	Rural	23	1	634397	22	20-24	Central	Rural																22								1	1138	1226	48	Central	Rural				Secondary	No years completed at level V106	Sachet water
30131 2	31	2	634888	39	35-39	Central	Rural	31	1	634397	46	45-49	Central	Rural																42								1	1325	1425	60	Central	Rural				Primary	1	Public tap/standpipe
302 9 2	9	2	1167739	48	45-49	Western	Rural	9	1	1164703	55	55-59	Western	Rural																48								1	941	1037	56	Western	Rural				No education		Tube well or borehole
30211 2	11	2	1167739	24	20-24	Western	Rural	11	1	1164703	24	20-24	Western	Rural																24								1	932	1032	60	Western	Rural				Primary	5	River/dam/lake/ponds/stream/canal/irrigation channel
30213 2	13	2	1167739	16	15-19	Western	Rural	13	1	1164703	32	30-34	Western	Rural																16								1	1340	1415	35	Western	Rural				Primary	5	River/dam/lake/ponds/stream/canal/irrigation channel
30218 2	18	2	1167739	48	45-49	Western	Rural	18	1	1164703	50	50-54	Western	Rural																48								1	1410	1505	55	Western	Rural				No education		Protected well
30227 2	27	2	1167739	28	25-29	Western	Rural	27	1	1164703	32	30-34	Western	Rural																28								1	1130	1318	95+	Western	Rural				Primary	5	River/dam/lake/ponds/stream/canal/irrigation channel
30231 2	31	2	1167739	26	25-29	Western	Rural	31	1	1164703	30	30-34	Western	Rural																26								1	1420	1526	66	Western	Rural				Secondary	1	River/dam/lake/ponds/stream/canal/irrigation channel
30233 3	33	3	1167739	22	20-24	Western	Rural	33	2	1164703	30	30-34	Western	Rural																22								1	1535	1625	50	Western	Rural				Secondary	1	River/dam/lake/ponds/stream/canal/irrigation channel
303 4 2	4	2	167795	29	25-29	Upper East	Urban	4	1	165630	52	50-54	Upper East	Urban																29								1	1245	1310	25	Upper East	Urban				No education		Tube well or borehole
303 6 2	6	2	167795	21	20-24	Upper East	Urban	6	1	165630	33	30-34	Upper East	Urban																21								1	946	1013	27	Upper East	Urban				Secondary	6	Tube well or borehole
303 7 2	7	2	167795	43	40-44	Upper East	Urban	7	1	165630	44	40-44	Upper East	Urban																39								1	728	758	30	Upper East	Urban				Primary	4	Public tap/standpipe
303 9 2	9	2	167795	31	30-34	Upper East	Urban	9	1	165630	34	30-34	Upper East	Urban																31								1	640	705	25	Upper East	Urban				Secondary	3	Public tap/standpipe
30313 2	13	2	167795	35	35-39	Upper East	Urban	13	1	165630	55	55-59	Upper East	Urban																35								1	732	754	22	Upper East	Urban				Primary	3	Tube well or borehole
30316 2	16	2	167795	32	30-34	Upper East	Urban	16	1	165630	34	30-34	Upper East	Urban																32								1	1005	1050	45	Upper East	Urban				Secondary	6	Piped to yard/plot
30321 2	21	2	167795	28	25-29	Upper East	Urban	21	1	165630	39	35-39	Upper East	Urban																26								1	831	900	29	Upper East	Urban				Secondary	3	Tube well or borehole
30323 2	23	2	167795	28	25-29	Upper East	Urban	23	1	165630	30	30-34	Upper East	Urban																28								1	847	912	25	Upper East	Urban				Secondary	3	Public tap/standpipe
30330 2	30	2	167795	36	35-39	Upper East	Urban	30	1	165630	39	35-39	Upper East	Urban																38								1	942	1012	30	Upper East	Urban				Higher	3	Piped to yard/plot
30415 2	15	2	1615358	38	35-39	Ashanti	Urban	15	1	1662544	38	35-39	Ashanti	Urban																38								1	631	742	2+ visits	Ashanti	Urban				Secondary	6	Sachet water
30417 2	17	2	1615358	38	35-39	Ashanti	Urban	17	1	1662544	47	45-49	Ashanti	Urban																38								1	1330	1422	52	Ashanti	Urban				Secondary	No years completed at level V106	Protected well
30422 2	22	2	1615358	35	35-39	Ashanti	Urban	22	1	1662544	41	40-44	Ashanti	Urban																35								1	702	845	2+ visits	Ashanti	Urban				Secondary	3	Sachet water
305 4 2	4	2	717717	23	20-24	Central	Urban	4	1	769153	26	25-29	Central	Urban																23								1	1253	1444	95+	Central	Urban				Primary	6	Protected well
305 6 2	6	2	717717	28	25-29	Central	Urban	6	1	769153	35	35-39	Central	Urban																28								1	1253	1330	37	Central	Urban				Secondary	3	Tube well or borehole
305 8 3	8	3	717717	19	15-19	Central	Urban	8	2	769153	22	20-24	Central	Urban																19								1	1405	1504	59	Central	Urban				Secondary	3	Tube well or borehole
30520 2	20	2	717717	23	20-24	Central	Urban	20	1	769153	30	30-34	Central	Urban																24								1	942	1042	60	Central	Urban				Higher	2	Public tap/standpipe
30529 2	29	2	717717	42	40-44	Central	Urban	29	1	769153	42	40-44	Central	Urban																43								1	1718	1812	54	Central	Urban				Secondary	4	Public tap/standpipe
306 4 2	4	2	1626938	30	30-34	Ashanti	Urban	4	1	1674462	39	35-39	Ashanti	Urban																30								1	1303	1339	36	Ashanti	Urban				Secondary	6	Piped into dwelling
30617 2	17	2	1626938	37	35-39	Ashanti	Urban	17	1	1674462	44	40-44	Ashanti	Urban	Wife not in household															36	32							2	748	836	48	Ashanti	Urban				Secondary	3	Piped into dwelling
307 1 2	1	2	5980193	29	25-29	Central	Rural	1	1	5975568	36	35-39	Central	Rural																29								1	1003	1029	26	Central	Rural				Higher	2	Not a dejure resident
307 4 2	4	2	5980193	25	25-29	Central	Rural	4	1	5975568	42	40-44	Central	Rural																25								1	827	851	24	Central	Rural				Secondary	3	Tube well or borehole
307 6 2	6	2	5980193	25	25-29	Central	Rural	6	1	5975568	28	25-29	Central	Rural																25								1	1755	1826	31	Central	Rural				Secondary	1	Protected well
30714 2	14	2	5980193	31	30-34	Central	Rural	14	1	5975568	42	40-44	Central	Rural																32								1	1250	1315	25	Central	Rural				Secondary	2	Tube well or borehole
30723 2	23	2	5980193	27	25-29	Central	Rural	23	1	5975568	28	25-29	Central	Rural																27								1	1326	1354	28	Central	Rural				Secondary	6	Sachet water
30724 2	24	2	5980193	48	45-49	Central	Rural	24	1	5975568	59	55-59	Central	Rural																48								1	1350	1418	28	Central	Rural				No education		River/dam/lake/ponds/stream/canal/irrigation channel
30726 2	26	2	5980193	38	35-39	Central	Rural	26	1	5975568	42	40-44	Central	Rural																35								1	731	753	22	Central	Rural				No education		Unprotected well
308 1 2	1	2	981396	32	30-34	Central	Rural	1	1	980637	44	40-44	Central	Rural																32								1	1053	1131	38	Central	Rural				No education		Public tap/standpipe
308 2 2	2	2	981396	30	30-34	Central	Rural	2	1	980637	26	25-29	Central	Rural																26								1	813	845	32	Central	Rural				Primary	6	Public tap/standpipe
308 4 2	4	2	981396	25	25-29	Central	Rural	4	1	980637	29	25-29	Central	Rural																25								1	1348	1415	27	Central	Rural				No education		Public tap/standpipe
30810 2	10	2	981396	21	20-24	Central	Rural	10	1	980637	30	30-34	Central	Rural																21								1	739	815	2+ visits	Central	Rural				Secondary	2	Public tap/standpipe
30813 2	13	2	981396	47	45-49	Central	Rural	13	1	980637	49	45-49	Central	Rural																47								1	1406	1442	36	Central	Rural				Secondary	4	Public tap/standpipe
309 2 2	2	2	96726	40	40-44	Northern	Urban	2	1	94252	50	50-54	Northern	Urban																40								1	746	859	73	Northern	Urban				No education		Public tap/standpipe
309 7 2	7	2	96726	41	40-44	Northern	Urban	7	1	94252	55	55-59	Northern	Urban																41								1	830	906	36	Northern	Urban				No education		Public tap/standpipe
30913 2	13	2	96726	24	20-24	Northern	Urban	13	1	94252	32	30-34	Northern	Urban																24								1	830	936	66	Northern	Urban				No education		Public tap/standpipe
30914 2	14	2	96726	24	20-24	Northern	Urban	14	1	94252	30	30-34	Northern	Urban																24								1	614	719	2+ visits	Northern	Urban				Secondary	3	Public tap/standpipe
30919 2	19	2	96726	33	30-34	Northern	Urban	19	1	94252	35	35-39	Northern	Urban																33								1	710	810	2+ visits	Northern	Urban				No education		Public tap/standpipe
30920 2	20	2	96726	47	45-49	Northern	Urban	20	1	94252	54	50-54	Northern	Urban																47								1	1022	1125	63	Northern	Urban				No education		Public tap/standpipe
30927 2	27	2	96726	37	35-39	Northern	Urban	27	1	94252	43	40-44	Northern	Urban																37								1	1213	1329	76	Northern	Urban				Secondary	3	Piped into dwelling
30931 2	31	2	96726	35	35-39	Northern	Urban	31	1	94252	39	35-39	Northern	Urban	Wife not in household															35	31							2	1740	1848	68	Northern	Urban				No education		Public tap/standpipe
310 2 2	2	2	352508	42	40-44	Upper West	Rural	2	1	356219	50	50-54	Upper West	Rural	9															30	30							2	958	1056	58	Upper West	Rural				No education		Tube well or borehole
310 2 9	2	9	352508	40	40-44	Upper West	Rural	2	1	356219	50	50-54	Upper West	Rural	9															30	30							2	958	1056	58	Upper West	Rural				Primary	4	Tube well or borehole
31019 2	19	2	352508	25	25-29	Upper West	Rural	19	1	356219	38	35-39	Upper West	Rural																31								1	1558	1642	44	Upper West	Rural				Primary	6	Public tap/standpipe
31023 2	23	2	352508	20	20-24	Upper West	Rural	23	1	356219	21	20-24	Upper West	Rural																20								1	734	812	38	Upper West	Rural				Primary	2	Tube well or borehole
31024 3	24	3	352508	19	15-19	Upper West	Rural	24	1	356219	25	25-29	Upper West	Rural																19								1	1942	2020	38	Upper West	Rural				No education		Public tap/standpipe
31027 2	27	2	352508	19	15-19	Upper West	Rural	27	1	356219	25	25-29	Upper West	Rural																19								1	1609	1650	41	Upper West	Rural				Primary	3	Public tap/standpipe
31028 2	28	2	352508	20	20-24	Upper West	Rural	28	1	356219	43	40-44	Upper West	Rural	2															33	26							2	1907	1955	48	Upper West	Rural				No education		Public tap/standpipe
31032 2	32	2	352508	29	25-29	Upper West	Rural	32	1	356219	37	35-39	Upper West	Rural	7															30	27							2	837	930	53	Upper West	Rural				Primary	3	Tube well or borehole
31032 7	32	7	352508	27	25-29	Upper West	Rural	32	1	356219	37	35-39	Upper West	Rural	7															30	27							2	837	930	53	Upper West	Rural				No education		Tube well or borehole
31132 2	32	2	958193	32	30-34	Central	Urban	32	1	1026863	38	35-39	Central	Urban																33								1	1033	1058	25	Central	Urban				No education		Public tap/standpipe
312 2 2	2	2	549480	38	35-39	Upper East	Rural	2	1	541424	50	50-54	Upper East	Rural	Wife not in household															38	39							2	1155	1237	42	Upper East	Rural				No education		Unprotected well
312 6 2	6	2	549480	30	30-34	Upper East	Rural	6	1	541424	39	35-39	Upper East	Rural																30								1	1450	1532	42	Upper East	Rural				Primary	3	Tube well or borehole
312 7 2	7	2	549480	34	30-34	Upper East	Rural	7	1	541424	36	35-39	Upper East	Rural																34								1	1040	1122	42	Upper East	Rural				Primary	3	Unprotected well
312 9 2	9	2	549480	40	40-44	Upper East	Rural	9	1	541424	52	50-54	Upper East	Rural	Wife not in household															40	38							2	940	1022	42	Upper East	Rural				Primary	3	Unprotected well
31212 2	12	2	549480	31	30-34	Upper East	Rural	12	1	541424	32	30-34	Upper East	Rural	Wife not in household															31	30							2	1318	1400	42	Upper East	Rural				No education		Tube well or borehole
31230 2	30	2	549480	48	45-49	Upper East	Rural	30	1	541424	55	55-59	Upper East	Rural																48								1	1510	1550	40	Upper East	Rural				No education		Unprotected well
31231 2	31	2	549480	24	20-24	Upper East	Rural	31	1	541424	28	25-29	Upper East	Rural																24								1	1615	1657	42	Upper East	Rural				No education		Unprotected well
31233 2	33	2	549480	22	20-24	Upper East	Rural	33	1	541424	32	30-34	Upper East	Rural																22								1	1610	1651	41	Upper East	Rural				No education		Unprotected well
313 2 2	2	2	652235	35	35-39	Volta	Urban	2	1	663967	34	30-34	Volta	Urban	2															22	35							2	1851	1941	2+ visits	Volta	Urban				No education		Tube well or borehole
31310 2	10	2	652235	30	30-34	Volta	Urban	10	1	663967	41	40-44	Volta	Urban																30								1	816	849	33	Volta	Urban				Secondary	2	Sachet water
31330 2	30	2	652235	32	30-34	Volta	Urban	30	1	663967	54	50-54	Volta	Urban																32								1	638	721	2+ visits	Volta	Urban				No education		Public tap/standpipe
31415 2	15	2	329905	28	25-29	Upper West	Rural	15	1	333378	32	30-34	Upper West	Rural																28								1	1622	1709	47	Upper West	Rural				No education		Tube well or borehole
31511 2	11	2	1842356	23	20-24	Western	Urban	11	1	1809762	33	30-34	Western	Urban																23								1	825	912	47	Western	Urban				Secondary	1	Not a dejure resident
31515 2	15	2	1842356	29	25-29	Western	Urban	15	1	1809762	30	30-34	Western	Urban																29								1	1607	1652	45	Western	Urban				Secondary	6	Sachet water
31526 2	26	2	1842356	38	35-39	Western	Urban	26	1	1809762	45	45-49	Western	Urban																38								1	816	852	36	Western	Urban				Primary	5	Public tap/standpipe
31527 2	27	2	1842356	28	25-29	Western	Urban	27	1	1809762	32	30-34	Western	Urban																28								1	1415	1500	45	Western	Urban				No education		Public tap/standpipe
31532 2	32	2	1842356	23	20-24	Western	Urban	32	1	1809762	25	25-29	Western	Urban																23								1	1648	1747	59	Western	Urban				Secondary	3	Sachet water
316 1 2	1	2	2183032	33	30-34	Greater Accra	Urban	1	1	2267638	39	35-39	Greater Accra	Urban																33								1	1505	1543	38	Greater Accra	Urban				Secondary	3	Sachet water
316 7 2	7	2	2183032	38	35-39	Greater Accra	Urban	7	1	2267638	43	40-44	Greater Accra	Urban	2															40	38							2	954	1025	31	Greater Accra	Urban				Secondary	3	Sachet water
316 8 2	8	2	2183032	30	30-34	Greater Accra	Urban	8	1	2267638	41	40-44	Greater Accra	Urban																30								1	712	746	34	Greater Accra	Urban				Primary	3	Sachet water
31610 2	10	2	2183032	37	35-39	Greater Accra	Urban	10	1	2267638	42	40-44	Greater Accra	Urban																37								1	1212	1250	38	Greater Accra	Urban				Higher	3	Sachet water
31616 2	16	2	2183032	37	35-39	Greater Accra	Urban	16	1	2267638	42	40-44	Greater Accra	Urban																38								1	1554	1642	48	Greater Accra	Urban				Primary	6	Sachet water
31617 2	17	2	2183032	32	30-34	Greater Accra	Urban	17	1	2267638	39	35-39	Greater Accra	Urban																32								1	1503	1547	44	Greater Accra	Urban				Primary	4	Sachet water
317 7 2	7	2	1191156	26	25-29	Volta	Rural	7	1	1201020	29	25-29	Volta	Rural																26								1	755	823	28	Volta	Rural				Secondary	3	Public tap/standpipe
317 9 2	9	2	1191156	27	25-29	Volta	Rural	9	1	1201020	30	30-34	Volta	Rural																27								1	758	851	2+ visits	Volta	Rural				Primary	3	Public tap/standpipe
31722 2	22	2	1191156	24	20-24	Volta	Rural	22	1	1201020	28	25-29	Volta	Rural																24								1	1128	1201	2+ visits	Volta	Rural				Secondary	3	Public tap/standpipe
318 1 2	1	2	243852	29	25-29	Upper East	Urban	1	1	240707	41	40-44	Upper East	Urban																29								1	651	9999	99	Upper East	Urban				Secondary	6	Tube well or borehole
318 2 2	2	2	243852	43	40-44	Upper East	Urban	2	1	240707	51	50-54	Upper East	Urban																44								1	813	845	32	Upper East	Urban				Secondary	3	Piped to yard/plot
31815 2	15	2	243852	27	25-29	Upper East	Urban	15	1	240707	34	30-34	Upper East	Urban																27								1	707	734	27	Upper East	Urban				No education		Tube well or borehole
31816 2	16	2	243852	26	25-29	Upper East	Urban	16	1	240707	26	25-29	Upper East	Urban																24								1	1508	1550	42	Upper East	Urban				Secondary	3	Tube well or borehole
31825 4	25	4	243852	33	30-34	Upper East	Urban	25	3	240707	40	40-44	Upper East	Urban																33								1	932	1004	32	Upper East	Urban				Secondary	3	Piped to yard/plot
31831 2	31	2	243852	28	25-29	Upper East	Urban	31	1	240707	27	25-29	Upper East	Urban																27								1	1218	1245	27	Upper East	Urban				Higher	2	Tube well or borehole
319 2 7	2	7	1130168	40	40-44	Northern	Rural	2	1	1129511	56	55-59	Northern	Rural	7															53	40							2	1131	1203	32	Northern	Rural				No education		Tube well or borehole
319 4 2	4	2	1130168	23	20-24	Northern	Rural	4	1	1129511	28	25-29	Northern	Rural																23								1	855	940	45	Northern	Rural				No education		Tube well or borehole
319 8 2	8	2	1130168	23	20-24	Northern	Rural	8	1	1129511	26	25-29	Northern	Rural	5															23	16							2	712	745	33	Northern	Rural				No education		Tube well or borehole
319 8 5	8	5	1130168	16	15-19	Northern	Rural	8	1	1129511	26	25-29	Northern	Rural	5															23	16							2	712	745	33	Northern	Rural				No education		Tube well or borehole
31914 2	14	2	1130168	35	35-39	Northern	Rural	14	1	1129511	40	40-44	Northern	Rural																35								1	1439	1515	36	Northern	Rural				No education		Tube well or borehole
31915 2	15	2	1130168	33	30-34	Northern	Rural	15	1	1129511	35	35-39	Northern	Rural	7															33	20							2	1706	1744	38	Northern	Rural				No education		Tube well or borehole
31915 7	15	7	1130168	20	20-24	Northern	Rural	15	1	1129511	35	35-39	Northern	Rural	7															33	20							2	1706	1744	38	Northern	Rural				No education		Tube well or borehole
31920 2	20	2	1130168	45	45-49	Northern	Rural	20	1	1129511	38	35-39	Northern	Rural																40								1	1139	1203	24	Northern	Rural				No education		Tube well or borehole
31921 2	21	2	1130168	40	40-44	Northern	Rural	21	1	1129511	50	50-54	Northern	Rural																40								1	1500	1543	43	Northern	Rural				No education		Tube well or borehole
31927 2	27	2	1130168	48	45-49	Northern	Rural	27	1	1129511	52	50-54	Northern	Rural																48								1	1056	1135	39	Northern	Rural				No education		Tube well or borehole
31929 3	29	3	1130168	34	30-34	Northern	Rural	29	1	1129511	38	35-39	Northern	Rural	3															56	34							2	1610	1720	70	Northern	Rural				No education		Tube well or borehole
320 6 2	6	2	658234	26	25-29	Brong Ahafo	Rural	6	1	666501	34	30-34	Brong Ahafo	Rural																27								1	1108	1200	52	Brong Ahafo	Rural				Secondary	3	River/dam/lake/ponds/stream/canal/irrigation channel
320 7 2	7	2	658234	40	40-44	Brong Ahafo	Rural	7	1	666501	45	45-49	Brong Ahafo	Rural																40								1	902	957	55	Brong Ahafo	Rural				Primary	No years completed at level V106	Tube well or borehole
320 8 2	8	2	658234	35	35-39	Brong Ahafo	Rural	8	1	666501	31	30-34	Brong Ahafo	Rural																32								1	1300	1405	65	Brong Ahafo	Rural				No education		Tube well or borehole
320 9 2	9	2	658234	35	35-39	Brong Ahafo	Rural	9	1	666501	55	55-59	Brong Ahafo	Rural																35								1	1100	1207	67	Brong Ahafo	Rural				No education		Tube well or borehole
32015 2	15	2	658234	44	40-44	Brong Ahafo	Rural	15	1	666501	46	45-49	Brong Ahafo	Rural	7	13														44	34	79						3	800	903	63	Brong Ahafo	Rural				No education		Tube well or borehole
32015 7	15	7	658234	34	30-34	Brong Ahafo	Rural	15	1	666501	46	45-49	Brong Ahafo	Rural	7	13														44	34	79						3	800	903	63	Brong Ahafo	Rural				Secondary	3	Tube well or borehole
32016 2	16	2	658234	36	35-39	Brong Ahafo	Rural	16	1	666501	40	40-44	Brong Ahafo	Rural	9															36	19							2	632	717	45	Brong Ahafo	Rural				No education		Tube well or borehole
32016 9	16	9	658234	19	15-19	Brong Ahafo	Rural	16	1	666501	40	40-44	Brong Ahafo	Rural	9															36	19							2	632	717	45	Brong Ahafo	Rural				Primary	4	Tube well or borehole
32022 2	22	2	658234	32	30-34	Brong Ahafo	Rural	22	1	666501	37	35-39	Brong Ahafo	Rural																30								1	1302	1405	63	Brong Ahafo	Rural				No education		Unprotected spring
32027 2	27	2	658234	22	20-24	Brong Ahafo	Rural	27	1	666501	35	35-39	Brong Ahafo	Rural																22								1	640	728	48	Brong Ahafo	Rural				Primary	5	Tube well or borehole
321 1 2	1	2	1151425	32	30-34	Central	Urban	1	1	1233943	45	45-49	Central	Urban																32								1	1807	1834	2+ visits	Central	Urban				Primary	6	Public tap/standpipe
321 5 2	5	2	1151425	38	35-39	Central	Urban	5	1	1233943	48	45-49	Central	Urban																38								1	1615	1648	33	Central	Urban				Secondary	3	Sachet water
32122 2	22	2	1151425	28	25-29	Central	Urban	22	1	1233943	32	30-34	Central	Urban																28								1	918	1014	56	Central	Urban				Primary	6	Public tap/standpipe
322 4 2	4	2	864526	20	20-24	Central	Urban	4	1	926483	26	25-29	Central	Urban																20								1	654	726	32	Central	Urban				No education		Public tap/standpipe
322 5 2	5	2	864526	35	35-39	Central	Urban	5	1	926483	38	35-39	Central	Urban																35								1	1254	1324	30	Central	Urban				Secondary	3	Sachet water
32221 2	21	2	864526	34	30-34	Central	Urban	21	1	926483	39	35-39	Central	Urban	Wife not in household															34	35							2	615	642	27	Central	Urban				Secondary	3	Sachet water
32226 2	26	2	864526	18	15-19	Central	Urban	26	1	926483	20	20-24	Central	Urban																18								1	1705	1731	26	Central	Urban				Secondary	3	Public tap/standpipe
323 8 2	8	2	374577	26	25-29	Upper East	Rural	8	1	369085	30	30-34	Upper East	Rural																27								1	1031	1106	35	Upper East	Rural				Secondary	No years completed at level V106	Tube well or borehole
32311 2	11	2	374577	47	45-49	Upper East	Rural	11	1	369085	53	50-54	Upper East	Rural																47								1	1700	1800	60	Upper East	Rural				No education		Public tap/standpipe
32314 2	14	2	374577	19	15-19	Upper East	Rural	14	1	369085	26	25-29	Upper East	Rural																19								1	800	942	95+	Upper East	Rural				Primary	4	Tube well or borehole
32323 2	23	2	374577	46	45-49	Upper East	Rural	23	1	369085	55	55-59	Upper East	Rural																46								1	1518	1550	32	Upper East	Rural				No education		Tube well or borehole
32332 2	32	2	374577	45	45-49	Upper East	Rural	32	1	369085	57	55-59	Upper East	Rural																40								1	1258	1347	49	Upper East	Rural				No education		Tube well or borehole
324 5 2	5	2	1045526	45	45-49	Volta	Rural	5	1	1054184	58	55-59	Volta	Rural																45								1	1730	1816	46	Volta	Rural				Primary	6	Public tap/standpipe
32411 2	11	2	1045526	48	45-49	Volta	Rural	11	1	1054184	54	50-54	Volta	Rural																45								1	910	952	42	Volta	Rural				Primary	4	Public tap/standpipe
32420 2	20	2	1045526	30	30-34	Volta	Rural	20	1	1054184	54	50-54	Volta	Rural																36								1	1215	1322	67	Volta	Rural				No education		Sachet water
325 1 2	1	2	1251750	38	35-39	Greater Accra	Urban	1	1	1300262	56	55-59	Greater Accra	Urban																38								1	1019	1115	56	Greater Accra	Urban				Secondary	1	Sachet water
32510 2	10	2	1251750	40	40-44	Greater Accra	Urban	10	1	1300262	45	45-49	Greater Accra	Urban																40								1	1648	1730	42	Greater Accra	Urban				No education		Piped to yard/plot
32517 2	17	2	1251750	31	30-34	Greater Accra	Urban	17	1	1300262	35	35-39	Greater Accra	Urban																31								1	1049	1131	42	Greater Accra	Urban				Higher	1	Sachet water
32527 2	27	2	1251750	38	35-39	Greater Accra	Urban	27	1	1300262	41	40-44	Greater Accra	Urban																38								1	1359	1435	36	Greater Accra	Urban				Secondary	1	Sachet water
326 2 2	2	2	1771033	35	35-39	Eastern	Rural	2	1	1729813	59	55-59	Eastern	Rural	2															56	35							2	1802	1902	2+ visits	Eastern	Rural				Secondary	1	River/dam/lake/ponds/stream/canal/irrigation channel
32613 2	13	2	1771033	21	20-24	Eastern	Rural	13	1	1729813	24	20-24	Eastern	Rural																21								1	1431	1525	2+ visits	Eastern	Rural				Primary	6	River/dam/lake/ponds/stream/canal/irrigation channel
32615 2	15	2	1771033	47	45-49	Eastern	Rural	15	1	1729813	53	50-54	Eastern	Rural																40								1	1158	1302	64	Eastern	Rural				Primary	3	Tube well or borehole
32631 2	31	2	1771033	26	25-29	Eastern	Rural	31	1	1729813	35	35-39	Eastern	Rural																27								1	1352	1453	61	Eastern	Rural				No education		River/dam/lake/ponds/stream/canal/irrigation channel
327 6 2	6	2	1124032	38	35-39	Volta	Rural	6	1	1133340	42	40-44	Volta	Rural	Wife not in household															38	36							2	757	912	2+ visits	Volta	Rural				Secondary	3	Public tap/standpipe
32726 2	26	2	1124032	25	25-29	Volta	Rural	26	1	1133340	40	40-44	Volta	Rural																25								1	903	955	52	Volta	Rural				Secondary	3	Public tap/standpipe
32728 2	28	2	1124032	23	20-24	Volta	Rural	28	1	1133340	32	30-34	Volta	Rural																23								1	1738	1814	36	Volta	Rural				Secondary	6	Sachet water
32815 2	15	2	563367	32	30-34	Brong Ahafo	Urban	15	1	569709	36	35-39	Brong Ahafo	Urban																32								1	646	714	28	Brong Ahafo	Urban				No education		Protected well
32816 2	16	2	563367	29	25-29	Brong Ahafo	Urban	16	1	569709	44	40-44	Brong Ahafo	Urban																28								1	1026	1120	54	Brong Ahafo	Urban				Higher	1	Piped to yard/plot
32821 2	21	2	563367	24	20-24	Brong Ahafo	Urban	21	1	569709	30	30-34	Brong Ahafo	Urban																24								1	1309	1343	34	Brong Ahafo	Urban				No education		Sachet water
32830 2	30	2	563367	40	40-44	Brong Ahafo	Urban	30	1	569709	48	45-49	Brong Ahafo	Urban																40								1	1403	1441	38	Brong Ahafo	Urban				Secondary	1	Protected well
329 2 2	2	2	834277	24	20-24	Northern	Urban	2	1	812938	36	35-39	Northern	Urban																24								1	958	1052	54	Northern	Urban				No education		River/dam/lake/ponds/stream/canal/irrigation channel
329 5 2	5	2	834277	23	20-24	Northern	Urban	5	1	812938	30	30-34	Northern	Urban	Wife not in household															23	26							2	1500	1557	57	Northern	Urban				No education		Tube well or borehole
329 8 2	8	2	834277	39	35-39	Northern	Urban	8	1	812938	47	45-49	Northern	Urban																39								1	1727	843	2+ visits	Northern	Urban				No education		Tube well or borehole
32911 2	11	2	834277	48	45-49	Northern	Urban	11	1	812938	59	55-59	Northern	Urban	5	9														44	46	34						3	1256	1356	60	Northern	Urban				No education		Tube well or borehole
32911 5	11	5	834277	46	45-49	Northern	Urban	11	1	812938	59	55-59	Northern	Urban	5	9														44	46	34						3	1256	1356	60	Northern	Urban				No education		Tube well or borehole
32911 9	11	9	834277	34	30-34	Northern	Urban	11	1	812938	59	55-59	Northern	Urban	5	9														44	46	34						3	1256	1356	60	Northern	Urban				No education		Tube well or borehole
32922 2	22	2	834277	47	45-49	Northern	Urban	22	1	812938	48	45-49	Northern	Urban	2	Wife not in household														50	47	36						3	948	1040	52	Northern	Urban				No education		Tube well or borehole
32930 2	30	2	834277	24	20-24	Northern	Urban	30	1	812938	27	25-29	Northern	Urban																24								1	801	846	45	Northern	Urban				Secondary	2	River/dam/lake/ponds/stream/canal/irrigation channel
32931 2	31	2	834277	27	25-29	Northern	Urban	31	1	812938	30	30-34	Northern	Urban																27								1	846	929	43	Northern	Urban				No education		Tube well or borehole
33018 2	18	2	725848	26	25-29	Brong Ahafo	Urban	18	1	734020	38	35-39	Brong Ahafo	Urban																26								1	1028	1100	32	Brong Ahafo	Urban				Secondary	3	Protected well
33022 2	22	2	725848	47	45-49	Brong Ahafo	Urban	22	1	734020	49	45-49	Brong Ahafo	Urban																47								1	1815	1840	25	Brong Ahafo	Urban				Secondary	4	Sachet water
33024 2	24	2	725848	38	35-39	Brong Ahafo	Urban	24	1	734020	35	35-39	Brong Ahafo	Urban																38								1	1007	1052	45	Brong Ahafo	Urban				Higher	3	Sachet water
33111 2	11	2	2207593	34	30-34	Greater Accra	Urban	11	1	2293150	43	40-44	Greater Accra	Urban																36								1	1052	1121	29	Greater Accra	Urban				No education		Public tap/standpipe
33113 2	13	2	2207593	42	40-44	Greater Accra	Urban	13	1	2293150	47	45-49	Greater Accra	Urban																42								1	924	1004	40	Greater Accra	Urban				Secondary	7	Sachet water
33117 2	17	2	2207593	22	20-24	Greater Accra	Urban	17	1	2293150	31	30-34	Greater Accra	Urban																25								1	1138	1213	35	Greater Accra	Urban				No education		Sachet water
33124 2	24	2	2207593	40	40-44	Greater Accra	Urban	24	1	2293150	45	45-49	Greater Accra	Urban																40								1	641	710	2+ visits	Greater Accra	Urban				Secondary	3	Sachet water
33125 2	25	2	2207593	29	25-29	Greater Accra	Urban	25	1	2293150	35	35-39	Greater Accra	Urban																29								1	1016	1053	37	Greater Accra	Urban				No education		Sachet water
33133 2	33	2	2207593	37	35-39	Greater Accra	Urban	33	1	2293150	40	40-44	Greater Accra	Urban																37								1	814	855	41	Greater Accra	Urban				Secondary	6	Bottled water
332 1 2	1	2	3900613	38	35-39	Greater Accra	Urban	1	1	4051785	44	40-44	Greater Accra	Urban																38								1	1817	1859	42	Greater Accra	Urban				Secondary	6	Sachet water
33210 2	10	2	3900613	31	30-34	Greater Accra	Urban	10	1	4051785	41	40-44	Greater Accra	Urban																31								1	858	926	28	Greater Accra	Urban				Higher	4	Piped into dwelling
33214 2	14	2	3900613	32	30-34	Greater Accra	Urban	14	1	4051785	47	45-49	Greater Accra	Urban																32								1	958	1035	37	Greater Accra	Urban				Secondary	6	Piped into dwelling
33222 2	22	2	3900613	28	25-29	Greater Accra	Urban	22	1	4051785	34	30-34	Greater Accra	Urban																28								1	1001	1032	31	Greater Accra	Urban				Higher	4	Piped into dwelling
33231 2	31	2	3900613	33	30-34	Greater Accra	Urban	31	1	4051785	39	35-39	Greater Accra	Urban																33								1	1314	1358	44	Greater Accra	Urban				Higher	2	Piped into dwelling
333 4 2	4	2	887988	40	40-44	Western	Urban	4	1	872278	59	55-59	Western	Urban																40								1	1510	1608	58	Western	Urban				No education		Public tap/standpipe
33316 2	16	2	887988	28	25-29	Western	Urban	16	1	872278	34	30-34	Western	Urban																28								1	1028	1124	56	Western	Urban				Secondary	6	Tube well or borehole
33332 2	32	2	887988	26	25-29	Western	Urban	32	1	872278	29	25-29	Western	Urban																26								1	1405	1450	45	Western	Urban				Secondary	3	Tube well or borehole
33412 2	12	2	1350531	30	30-34	Eastern	Rural	12	1	1319098	35	35-39	Eastern	Rural																30								1	1042	1125	43	Eastern	Rural				Primary	5	Public tap/standpipe
335 9 2	9	2	1189908	36	35-39	Volta	Urban	9	1	1211313	45	45-49	Volta	Urban																36								1	1426	1534	68	Volta	Urban				No education		Public tap/standpipe
33528 2	28	2	1189908	39	35-39	Volta	Urban	28	1	1211313	42	40-44	Volta	Urban																39								1	542	653	2+ visits	Volta	Urban				Secondary	3	Sachet water
336 1 2	1	2	1708721	29	25-29	Eastern	Urban	1	1	1719604	37	35-39	Eastern	Urban																29								1	808	845	37	Eastern	Urban				Secondary	3	Sachet water
336 6 2	6	2	1708721	31	30-34	Eastern	Urban	6	1	1719604	33	30-34	Eastern	Urban																30								1	657	740	43	Eastern	Urban				Primary	6	Protected well
337 1 2	1	2	205268	26	25-29	Upper West	Rural	1	1	207429	34	30-34	Upper West	Rural																28								1	1040	1119	39	Upper West	Rural				Secondary	3	Tube well or borehole
337 7 2	7	2	205268	24	20-24	Upper West	Rural	7	1	207429	35	35-39	Upper West	Rural																21								1	1425	1520	55	Upper West	Rural				No education		Tube well or borehole
33722 2	22	2	205268	27	25-29	Upper West	Rural	22	1	207429	29	25-29	Upper West	Rural																24								1	1703	1743	40	Upper West	Rural				Secondary	3	Tube well or borehole
338 9 2	9	2	1671691	36	35-39	Greater Accra	Urban	9	1	1736479	40	40-44	Greater Accra	Urban	Wife not in household															36	38							2	1230	1315	45	Greater Accra	Urban				Secondary	1	Public tap/standpipe
33819 2	19	2	1671691	48	45-49	Greater Accra	Urban	19	1	1736479	53	50-54	Greater Accra	Urban																48								1	1730	1815	45	Greater Accra	Urban				Primary	4	Public tap/standpipe
33820 2	20	2	1671691	42	40-44	Greater Accra	Urban	20	1	1736479	49	45-49	Greater Accra	Urban																42								1	1520	1605	45	Greater Accra	Urban				Primary	6	Public tap/standpipe
33831 2	31	2	1671691	40	40-44	Greater Accra	Urban	31	1	1736479	57	55-59	Greater Accra	Urban																40								1	1720	1803	43	Greater Accra	Urban				No education		Piped into dwelling
33912 2	12	2	509756	30	30-34	Brong Ahafo	Rural	12	1	516158	35	35-39	Brong Ahafo	Rural																32								1	745	815	30	Brong Ahafo	Rural				Secondary	5	River/dam/lake/ponds/stream/canal/irrigation channel
33919 2	19	2	509756	30	30-34	Brong Ahafo	Rural	19	1	516158	37	35-39	Brong Ahafo	Rural	Wife not in household															32	21							2	959	1029	30	Brong Ahafo	Rural				No education		Tube well or borehole
33921 2	21	2	509756	37	35-39	Brong Ahafo	Rural	21	1	516158	43	40-44	Brong Ahafo	Rural																37								1	1655	1726	2+ visits	Brong Ahafo	Rural				No education		Tube well or borehole
33926 2	26	2	509756	38	35-39	Brong Ahafo	Rural	26	1	516158	56	55-59	Brong Ahafo	Rural																38								1	1456	1526	30	Brong Ahafo	Rural				No education		Tube well or borehole
33933 2	33	2	509756	43	40-44	Brong Ahafo	Rural	33	1	516158	52	50-54	Brong Ahafo	Rural																40								1	733	807	34	Brong Ahafo	Rural				No education		Tube well or borehole
34022 2	22	2	648037	36	35-39	Volta	Rural	22	1	653403	37	35-39	Volta	Rural																36								1	1420	1510	2+ visits	Volta	Rural				Primary	2	Piped to yard/plot
34033 2	33	2	648037	39	35-39	Volta	Rural	33	1	653403	44	40-44	Volta	Rural																39								1	1150	1300	70	Volta	Rural				Primary	6	Piped to yard/plot
341 7 2	7	2	1506028	28	25-29	Greater Accra	Urban	7	1	1564396	30	30-34	Greater Accra	Urban																28								1	608	644	36	Greater Accra	Urban				Secondary	1	Sachet water
34115 2	15	2	1506028	34	30-34	Greater Accra	Urban	15	1	1564396	36	35-39	Greater Accra	Urban																34								1	729	803	34	Greater Accra	Urban				Secondary	No years completed at level V106	Public tap/standpipe
34132 2	32	2	1506028	34	30-34	Greater Accra	Urban	32	1	1564396	34	30-34	Greater Accra	Urban																34								1	729	809	40	Greater Accra	Urban				Secondary	3	Sachet water
34215 2	15	2	1044634	23	20-24	Western	Rural	15	1	1041918	30	30-34	Western	Rural																23								1	934	1023	2+ visits	Western	Rural				Secondary	3	Tube well or borehole
34231 2	31	2	1044634	40	40-44	Western	Rural	31	1	1041918	57	55-59	Western	Rural																40								1	1816	1900	44	Western	Rural				Secondary	3	Tube well or borehole
343 7 2	7	2	706543	48	45-49	Upper East	Rural	7	1	696184	54	50-54	Upper East	Rural																48								1	1502	1544	42	Upper East	Rural				No education		Tube well or borehole
34310 2	10	2	706543	25	25-29	Upper East	Rural	10	1	696184	29	25-29	Upper East	Rural																24								1	840	922	42	Upper East	Rural				No education		Protected well
34314 2	14	2	706543	33	30-34	Upper East	Rural	14	1	696184	42	40-44	Upper East	Rural																33								1	1110	1152	42	Upper East	Rural				No education		Unprotected well
344 2 2	2	2	1189062	21	20-24	Upper West	Rural	2	1	1201579	25	25-29	Upper West	Rural																21								1	1330	1404	34	Upper West	Rural				Primary	3	Tube well or borehole
344 7 2	7	2	1189062	31	30-34	Upper West	Rural	7	1	1201579	35	35-39	Upper West	Rural																31								1	1030	1100	2+ visits	Upper West	Rural				No education		Tube well or borehole
34411 2	11	2	1189062	35	35-39	Upper West	Rural	11	1	1201579	38	35-39	Upper West	Rural																31								1	805	846	2+ visits	Upper West	Rural				No education		Tube well or borehole
34415 2	15	2	1189062	20	20-24	Upper West	Rural	15	1	1201579	25	25-29	Upper West	Rural																21								1	1516	1545	29	Upper West	Rural				Primary	2	Tube well or borehole
34422 2	22	2	1189062	20	20-24	Upper West	Rural	22	1	1201579	42	40-44	Upper West	Rural																20								1	1635	1703	28	Upper West	Rural				Primary	5	Tube well or borehole
34433 2	33	2	1189062	24	20-24	Upper West	Rural	33	1	1201579	29	25-29	Upper West	Rural																24								1	705	736	2+ visits	Upper West	Rural				Primary	3	Tube well or borehole
345 2 2	2	2	838671	34	30-34	Volta	Rural	2	1	845616	40	40-44	Volta	Rural																34								1	1905	2007	2+ visits	Volta	Rural				Primary	4	River/dam/lake/ponds/stream/canal/irrigation channel
345 5 2	5	2	838671	31	30-34	Volta	Rural	5	1	845616	43	40-44	Volta	Rural																31								1	922	1014	52	Volta	Rural				No education		River/dam/lake/ponds/stream/canal/irrigation channel
345 7 2	7	2	838671	38	35-39	Volta	Rural	7	1	845616	43	40-44	Volta	Rural																38								1	1406	1449	43	Volta	Rural				No education		River/dam/lake/ponds/stream/canal/irrigation channel
34519 1	19	1	838671	47	45-49	Volta	Rural	19	2	845616	42	40-44	Volta	Rural																47								1	1706	1752	46	Volta	Rural				Primary	3	River/dam/lake/ponds/stream/canal/irrigation channel
34523 2	23	2	838671	25	25-29	Volta	Rural	23	1	845616	36	35-39	Volta	Rural																25								1	704	751	2+ visits	Volta	Rural				No education		River/dam/lake/ponds/stream/canal/irrigation channel
346 8 2	8	2	659522	23	20-24	Central	Urban	8	1	706788	29	25-29	Central	Urban																24								1	1034	1137	63	Central	Urban				Secondary	3	Piped to yard/plot
34619 2	19	2	659522	31	30-34	Central	Urban	19	1	706788	31	30-34	Central	Urban																31								1	1344	1507	83	Central	Urban				Higher	2	Sachet water
34622 2	22	2	659522	34	30-34	Central	Urban	22	1	706788	45	45-49	Central	Urban																33								1	831	932	2+ visits	Central	Urban				No education		Protected well
34625 2	25	2	659522	28	25-29	Central	Urban	25	1	706788	33	30-34	Central	Urban																30								1	1749	1910	81	Central	Urban				Secondary	No years completed at level V106	Piped to yard/plot
347 2 2	2	2	209342	29	25-29	Upper West	Rural	2	1	211546	39	35-39	Upper West	Rural																29								1	1250	1323	33	Upper West	Rural				No education		Tube well or borehole
347 4 2	4	2	209342	26	25-29	Upper West	Rural	4	1	211546	33	30-34	Upper West	Rural	Wife not in household															26	31							2	945	1028	43	Upper West	Rural				Primary	6	Tube well or borehole
347 5 2	5	2	209342	20	20-24	Upper West	Rural	5	1	211546	23	20-24	Upper West	Rural																20								1	1633	1705	32	Upper West	Rural				No education		Tube well or borehole
34717 2	17	2	209342	33	30-34	Upper West	Rural	17	1	211546	39	35-39	Upper West	Rural																33								1	1117	1154	37	Upper West	Rural				No education		Tube well or borehole
34721 2	21	2	209342	38	35-39	Upper West	Rural	21	1	211546	47	45-49	Upper West	Rural																38								1	1410	1445	35	Upper West	Rural				No education		Tube well or borehole
34724 2	24	2	209342	48	45-49	Upper West	Rural	24	1	211546	47	45-49	Upper West	Rural																48								1	1318	1355	2+ visits	Upper West	Rural				No education		Tube well or borehole
34727 2	27	2	209342	25	25-29	Upper West	Rural	27	1	211546	28	25-29	Upper West	Rural																25								1	1731	1803	2+ visits	Upper West	Rural				No education		Tube well or borehole
34728 2	28	2	209342	42	40-44	Upper West	Rural	28	1	211546	45	45-49	Upper West	Rural																42								1	1414	1502	48	Upper West	Rural				No education		Tube well or borehole
34810 2	10	2	847000	29	25-29	Eastern	Urban	10	1	852394	32	30-34	Eastern	Urban																29								1	733	843	70	Eastern	Urban				Secondary	3	Public tap/standpipe
349 7 2	7	2	839761	29	25-29	Central	Rural	7	1	839112	31	30-34	Central	Rural																29								1	915	954	39	Central	Rural				Secondary	6	Sachet water
34921 2	21	2	839761	33	30-34	Central	Rural	21	1	839112	33	30-34	Central	Rural																33								1	928	1002	34	Central	Rural				Primary	6	River/dam/lake/ponds/stream/canal/irrigation channel
35027 2	27	2	461109	44	40-44	Northern	Rural	27	1	460841	48	45-49	Northern	Rural	5															44	40							2	1437	1503	26	Northern	Rural				No education		Tube well or borehole
35027 5	27	5	461109	40	40-44	Northern	Rural	27	1	460841	48	45-49	Northern	Rural	5															44	40							2	1437	1503	26	Northern	Rural				No education		Tube well or borehole
351 1 2	1	2	431219	34	30-34	Upper West	Rural	1	1	435758	52	50-54	Upper West	Rural																34								1	826	906	40	Upper West	Rural				No education		Tube well or borehole
35114 2	14	2	431219	40	40-44	Upper West	Rural	14	1	435758	45	45-49	Upper West	Rural																40								1	1134	1224	50	Upper West	Rural				No education		Tube well or borehole
35117 2	17	2	431219	40	40-44	Upper West	Rural	17	1	435758	46	45-49	Upper West	Rural																40								1	1551	1650	59	Upper West	Rural				No education		Tube well or borehole
35128 2	28	2	431219	30	30-34	Upper West	Rural	28	1	435758	36	35-39	Upper West	Rural																30								1	1138	1220	42	Upper West	Rural				No education		Tube well or borehole
35131 2	31	2	431219	25	25-29	Upper West	Rural	31	1	435758	25	25-29	Upper West	Rural																25								1	1437	1531	54	Upper West	Rural				No education		Tube well or borehole
35133 2	33	2	431219	25	25-29	Upper West	Rural	33	1	435758	35	35-39	Upper West	Rural																25								1	650	744	54	Upper West	Rural				No education		Tube well or borehole
352 4 2	4	2	2006233	34	30-34	Ashanti	Rural	4	1	2032463	48	45-49	Ashanti	Rural																34								1	734	825	51	Ashanti	Rural				Primary	6	Tube well or borehole
352 6 2	6	2	2006233	40	40-44	Ashanti	Rural	6	1	2032463	41	40-44	Ashanti	Rural																40								1	940	1050	70	Ashanti	Rural				Secondary	1	Tube well or borehole
35320 2	20	2	865502	32	30-34	Volta	Rural	20	1	872669	34	30-34	Volta	Rural	Wife not in household															32	28							2	820	905	45	Volta	Rural				Secondary	3	Public tap/standpipe
35325 2	25	2	865502	38	35-39	Volta	Rural	25	1	872669	44	40-44	Volta	Rural																38								1	1620	1456	2+ visits	Volta	Rural				Secondary	3	Tube well or borehole
354 4 2	4	2	3391358	36	35-39	Greater Accra	Urban	4	1	3522793	40	40-44	Greater Accra	Urban																36								1	1620	1656	36	Greater Accra	Urban				Secondary	3	Sachet water
354 5 2	5	2	3391358	35	35-39	Greater Accra	Urban	5	1	3522793	36	35-39	Greater Accra	Urban																35								1	1530	1615	45	Greater Accra	Urban				Primary	5	Sachet water
354 8 2	8	2	3391358	39	35-39	Greater Accra	Urban	8	1	3522793	49	45-49	Greater Accra	Urban																39								1	825	902	37	Greater Accra	Urban				Secondary	3	Piped into dwelling
35414 2	14	2	3391358	33	30-34	Greater Accra	Urban	14	1	3522793	43	40-44	Greater Accra	Urban																33								1	1220	1255	35	Greater Accra	Urban				Secondary	2	Piped into dwelling
35418 2	18	2	3391358	32	30-34	Greater Accra	Urban	18	1	3522793	38	35-39	Greater Accra	Urban																32								1	1330	1405	35	Greater Accra	Urban				Secondary	3	Sachet water
35419 2	19	2	3391358	31	30-34	Greater Accra	Urban	19	1	3522793	30	30-34	Greater Accra	Urban																31								1	710	745	2+ visits	Greater Accra	Urban				Primary	6	Sachet water
35423 2	23	2	3391358	34	30-34	Greater Accra	Urban	23	1	3522793	34	30-34	Greater Accra	Urban																34								1	1708	1738	30	Greater Accra	Urban				Higher	2	Sachet water
35428 2	28	2	3391358	23	20-24	Greater Accra	Urban	28	1	3522793	37	35-39	Greater Accra	Urban																23								1	530	603	33	Greater Accra	Urban				Secondary	3	Sachet water
35430 2	30	2	3391358	34	30-34	Greater Accra	Urban	30	1	3522793	38	35-39	Greater Accra	Urban																34								1	1425	1458	33	Greater Accra	Urban				Primary	4	Public tap/standpipe
355 2 1	2	1	600892	40	40-44	Upper East	Rural	2	2	592082	50	50-54	Upper East	Rural	Wife not in household	Wife not in household														40	38	29						3	1214	1313	59	Upper East	Rural				No education		Tube well or borehole
35518 2	18	2	600892	32	30-34	Upper East	Rural	18	1	592082	38	35-39	Upper East	Rural	9															32	24							2	1017	1129	72	Upper East	Rural				Primary	2	Tube well or borehole
35518 9	18	9	600892	24	20-24	Upper East	Rural	18	1	592082	38	35-39	Upper East	Rural	9															32	24							2	1017	1129	72	Upper East	Rural				No education		Tube well or borehole
35521 1	21	1	600892	35	35-39	Upper East	Rural	21	2	592082	46	45-49	Upper East	Rural																35								1	1654	1748	54	Upper East	Rural				No education		Tube well or borehole
35531 2	31	2	600892	49	45-49	Upper East	Rural	31	1	592082	52	50-54	Upper East	Rural	5															49	40							2	756	910	74	Upper East	Rural				No education		Tube well or borehole
35531 5	31	5	600892	40	40-44	Upper East	Rural	31	1	592082	52	50-54	Upper East	Rural	5															49	40							2	756	910	74	Upper East	Rural				No education		Tube well or borehole
35611 2	11	2	4611899	26	25-29	Ashanti	Urban	11	1	4746617	37	35-39	Ashanti	Urban																26								1	938	1009	31	Ashanti	Urban				Secondary	3	Public tap/standpipe
35619 2	19	2	4611899	28	25-29	Ashanti	Urban	19	1	4746617	34	30-34	Ashanti	Urban																28								1	730	810	40	Ashanti	Urban				Secondary	3	Piped to yard/plot
35630 2	30	2	4611899	29	25-29	Ashanti	Urban	30	1	4746617	30	30-34	Ashanti	Urban																29								1	826	853	27	Ashanti	Urban				Secondary	2	Public tap/standpipe
35711 2	11	2	463971	22	20-24	Brong Ahafo	Rural	11	1	469799	26	25-29	Brong Ahafo	Rural																22								1	1028	1103	35	Brong Ahafo	Rural				Secondary	1	Tube well or borehole
35712 2	12	2	463971	37	35-39	Brong Ahafo	Rural	12	1	469799	45	45-49	Brong Ahafo	Rural																37								1	1104	1144	40	Brong Ahafo	Rural				No education		River/dam/lake/ponds/stream/canal/irrigation channel
35714 2	14	2	463971	33	30-34	Brong Ahafo	Rural	14	1	469799	36	35-39	Brong Ahafo	Rural																33								1	1353	1431	38	Brong Ahafo	Rural				Secondary	2	Tube well or borehole
35722 2	22	2	463971	40	40-44	Brong Ahafo	Rural	22	1	469799	46	45-49	Brong Ahafo	Rural																40								1	1158	1234	36	Brong Ahafo	Rural				Secondary	3	River/dam/lake/ponds/stream/canal/irrigation channel
35725 2	25	2	463971	37	35-39	Brong Ahafo	Rural	25	1	469799	39	35-39	Brong Ahafo	Rural																37								1	1240	1320	40	Brong Ahafo	Rural				No education		Tube well or borehole
35726 2	26	2	463971	29	25-29	Brong Ahafo	Rural	26	1	469799	29	25-29	Brong Ahafo	Rural																29								1	1751	1840	49	Brong Ahafo	Rural				Primary	1	Tube well or borehole
35733 2	33	2	463971	37	35-39	Brong Ahafo	Rural	33	1	469799	50	50-54	Brong Ahafo	Rural																37								1	835	916	41	Brong Ahafo	Rural				No education		Tube well or borehole
358 9 2	9	2	909615	28	25-29	Ashanti	Urban	9	1	936186	31	30-34	Ashanti	Urban																28								1	1857	2000	63	Ashanti	Urban				Secondary	6	Sachet water
35815 2	15	2	909615	39	35-39	Ashanti	Urban	15	1	936186	41	40-44	Ashanti	Urban																39								1	1702	1808	66	Ashanti	Urban				Primary	6	Piped into dwelling
35821 2	21	2	909615	18	15-19	Ashanti	Urban	21	1	936186	23	20-24	Ashanti	Urban																18								1	1323	1420	57	Ashanti	Urban				Secondary	6	Piped into dwelling
35910 2	10	2	606924	35	35-39	Western	Rural	10	1	605346	36	35-39	Western	Rural																35								1	924	1016	52	Western	Rural				Secondary	3	Protected well
35911 2	11	2	606924	29	25-29	Western	Rural	11	1	605346	29	25-29	Western	Rural																29								1	1816	1923	67	Western	Rural				Higher	1	Sachet water
35927 2	27	2	606924	34	30-34	Western	Rural	27	1	605346	35	35-39	Western	Rural																34								1	1642	1738	2+ visits	Western	Rural				Higher	2	Sachet water
35930 2	30	2	606924	26	25-29	Western	Rural	30	1	605346	29	25-29	Western	Rural																26								1	1922	1957	2+ visits	Western	Rural				Secondary	3	Tube well or borehole
360 1 2	1	2	305445	25	25-29	Northern	Urban	1	1	297632	29	25-29	Northern	Urban																25								1	850	940	50	Northern	Urban				No education		Protected well
360 8 2	8	2	305445	49	45-49	Northern	Urban	8	1	297632	53	50-54	Northern	Urban																49								1	1501	1057	2+ visits	Northern	Urban				No education		Protected well
36010 2	10	2	305445	36	35-39	Northern	Urban	10	1	297632	39	35-39	Northern	Urban																36								1	824	906	42	Northern	Urban				No education		Protected well
36011 2	11	2	305445	48	45-49	Northern	Urban	11	1	297632	57	55-59	Northern	Urban	6															48	35							2	911	1005	54	Northern	Urban				No education		Protected well
36017 2	17	2	305445	47	45-49	Northern	Urban	17	1	297632	52	50-54	Northern	Urban	Wife not in household															47	39							2	1411	1459	48	Northern	Urban				No education		Protected well
36018 2	18	2	305445	38	35-39	Northern	Urban	18	1	297632	39	35-39	Northern	Urban																38								1	1013	1055	42	Northern	Urban				No education		Protected well
36025 2	25	2	305445	46	45-49	Northern	Urban	25	1	297632	50	50-54	Northern	Urban	9															46	36							2	1240	1333	53	Northern	Urban				No education		Protected well
36025 9	25	9	305445	36	35-39	Northern	Urban	25	1	297632	50	50-54	Northern	Urban	9															46	36							2	1240	1333	53	Northern	Urban				No education		Protected well
36027 2	27	2	305445	25	25-29	Northern	Urban	27	1	297632	32	30-34	Northern	Urban																25								1	1114	1147	33	Northern	Urban				No education		Protected well
36028 2	28	2	305445	27	25-29	Northern	Urban	28	1	297632	30	30-34	Northern	Urban																27								1	1548	1631	43	Northern	Urban				Higher	3	Protected well
361 5 2	5	2	1758158	38	35-39	Greater Accra	Urban	5	1	1826297	47	45-49	Greater Accra	Urban																38								1	648	727	39	Greater Accra	Urban				Secondary	6	Sachet water
361 7 2	7	2	1758158	31	30-34	Greater Accra	Urban	7	1	1826297	34	30-34	Greater Accra	Urban																31								1	852	921	29	Greater Accra	Urban				Secondary	6	Sachet water
36117 2	17	2	1758158	34	30-34	Greater Accra	Urban	17	1	1826297	41	40-44	Greater Accra	Urban																34								1	749	838	49	Greater Accra	Urban				Secondary	3	Sachet water
36122 2	22	2	1758158	32	30-34	Greater Accra	Urban	22	1	1826297	49	45-49	Greater Accra	Urban																32								1	639	707	28	Greater Accra	Urban				Secondary	6	Sachet water
36129 2	29	2	1758158	41	40-44	Greater Accra	Urban	29	1	1826297	43	40-44	Greater Accra	Urban																40								1	949	1038	49	Greater Accra	Urban				Secondary	2	Sachet water
36130 2	30	2	1758158	27	25-29	Greater Accra	Urban	30	1	1826297	30	30-34	Greater Accra	Urban																27								1	759	9999	99	Greater Accra	Urban				Secondary	3	Sachet water
363 2 2	2	2	774048	38	35-39	Central	Rural	2	1	773449	35	35-39	Central	Rural																38								1	825	843	18	Central	Rural				No education		Tube well or borehole
363 7 2	7	2	774048	34	30-34	Central	Rural	7	1	773449	36	35-39	Central	Rural																34								1	1550	1611	21	Central	Rural				Primary	3	Tube well or borehole
36325 2	25	2	774048	45	45-49	Central	Rural	25	1	773449	54	50-54	Central	Rural																45								1	1645	1703	18	Central	Rural				No education		Tube well or borehole
36326 2	26	2	774048	35	35-39	Central	Rural	26	1	773449	38	35-39	Central	Rural																35								1	1200	1221	21	Central	Rural				Primary	5	Tube well or borehole
36327 2	27	2	774048	28	25-29	Central	Rural	27	1	773449	33	30-34	Central	Rural																28								1	1310	1330	20	Central	Rural				Secondary	1	Protected well
36333 2	33	2	774048	42	40-44	Central	Rural	33	1	773449	50	50-54	Central	Rural																42								1	1830	1849	19	Central	Rural				No education		Tube well or borehole
364 1 2	1	2	1134482	42	40-44	Eastern	Rural	1	1	1108077	50	50-54	Eastern	Rural																42								1	1223	1302	39	Eastern	Rural				Primary	2	Tube well or borehole
36419 2	19	2	1134482	39	35-39	Eastern	Rural	19	1	1108077	42	40-44	Eastern	Rural																39								1	1046	1133	47	Eastern	Rural				Secondary	3	Tube well or borehole
36428 2	28	2	1134482	49	45-49	Eastern	Rural	28	1	1108077	50	50-54	Eastern	Rural																49								1	1756	1838	42	Eastern	Rural				No education		Tube well or borehole
36510 2	10	2	524861	35	35-39	Eastern	Rural	10	1	512645	54	50-54	Eastern	Rural																34								1	949	1021	32	Eastern	Rural				No education		Tube well or borehole
36511 2	11	2	524861	26	25-29	Eastern	Rural	11	1	512645	25	25-29	Eastern	Rural																23								1	1615	1650	35	Eastern	Rural				Secondary	3	Tube well or borehole
366 1 2	1	2	1940565	32	30-34	Greater Accra	Urban	1	1	2015773	38	35-39	Greater Accra	Urban																32								1	1117	1225	68	Greater Accra	Urban				Secondary	6	Sachet water
36613 2	13	2	1940565	29	25-29	Greater Accra	Urban	13	1	2015773	47	45-49	Greater Accra	Urban																29								1	1540	1625	45	Greater Accra	Urban				Higher	3	Piped into dwelling
36625 2	25	2	1940565	38	35-39	Greater Accra	Urban	25	1	2015773	50	50-54	Greater Accra	Urban																38								1	645	740	55	Greater Accra	Urban				Secondary	4	Piped into dwelling
36723 2	23	2	217540	30	30-34	Upper East	Rural	23	1	214350	36	35-39	Upper East	Rural																30								1	1207	1240	33	Upper East	Rural				No education		Tube well or borehole
36725 2	25	2	217540	36	35-39	Upper East	Rural	25	1	214350	49	45-49	Upper East	Rural																36								1	1035	1104	29	Upper East	Rural				No education		Tube well or borehole
368 3 2	3	2	443546	32	30-34	Upper East	Urban	3	1	437825	36	35-39	Upper East	Urban																32								1	1503	1545	42	Upper East	Urban				No education		Public tap/standpipe
368 4 2	4	2	443546	24	20-24	Upper East	Urban	4	1	437825	40	40-44	Upper East	Urban																24								1	1130	1212	42	Upper East	Urban				No education		Protected well
36810 3	10	3	443546	42	40-44	Upper East	Urban	10	1	437825	56	55-59	Upper East	Urban	3															51	42							2	735	812	2+ visits	Upper East	Urban				No education		Protected well
36815 2	15	2	443546	35	35-39	Upper East	Urban	15	1	437825	52	50-54	Upper East	Urban																35								1	1201	1243	42	Upper East	Urban				No education		Sachet water
36827 2	27	2	443546	36	35-39	Upper East	Urban	27	1	437825	39	35-39	Upper East	Urban																36								1	753	835	42	Upper East	Urban				Primary	5	Public tap/standpipe
36828 2	28	2	443546	27	25-29	Upper East	Urban	28	1	437825	35	35-39	Upper East	Urban																27								1	943	1025	2+ visits	Upper East	Urban				No education		Public tap/standpipe
36831 2	31	2	443546	45	45-49	Upper East	Urban	31	1	437825	50	50-54	Upper East	Urban																45								1	1747	1829	42	Upper East	Urban				No education		Public tap/standpipe
36832 2	32	2	443546	33	30-34	Upper East	Urban	32	1	437825	44	40-44	Upper East	Urban																32								1	1225	1307	42	Upper East	Urban				Secondary	1	Tube well or borehole
36833 2	33	2	443546	29	25-29	Upper East	Urban	33	1	437825	37	35-39	Upper East	Urban																29								1	719	801	42	Upper East	Urban				No education		Public tap/standpipe
369 3 2	3	2	979106	33	30-34	Volta	Urban	3	1	996719	36	35-39	Volta	Urban																33								1	1442	1601	79	Volta	Urban				Secondary	6	Sachet water
369 5 2	5	2	979106	23	20-24	Volta	Urban	5	1	996719	29	25-29	Volta	Urban																23								1	1440	1525	45	Volta	Urban				Primary	2	Piped to yard/plot
370 3 2	3	2	1218478	27	25-29	Ashanti	Rural	3	1	1234409	34	30-34	Ashanti	Rural																27								1	1022	1055	2+ visits	Ashanti	Rural				Secondary	6	Piped to yard/plot
370 6 1	6	1	1218478	25	25-29	Ashanti	Rural	6	2	1234409	30	30-34	Ashanti	Rural																25								1	730	816	2+ visits	Ashanti	Rural				Secondary	1	Tube well or borehole
37025 2	25	2	1218478	36	35-39	Ashanti	Rural	25	1	1234409	46	45-49	Ashanti	Rural																38								1	938	1011	2+ visits	Ashanti	Rural				No education		River/dam/lake/ponds/stream/canal/irrigation channel
371 4 2	4	2	657601	24	20-24	Western	Urban	4	1	645967	31	30-34	Western	Urban																24								1	647	755	68	Western	Urban				Secondary	2	Piped into dwelling
37110 2	10	2	657601	39	35-39	Western	Urban	10	1	645967	40	40-44	Western	Urban																39								1	1724	1823	59	Western	Urban				Secondary	3	Piped into dwelling
37216 2	16	2	1002256	24	20-24	Eastern	Rural	16	1	978929	31	30-34	Eastern	Rural																24								1	708	759	51	Eastern	Rural				No education		Tube well or borehole
37221 2	21	2	1002256	48	45-49	Eastern	Rural	21	1	978929	49	45-49	Eastern	Rural																46								1	845	951	66	Eastern	Rural				Primary	6	Tube well or borehole
37223 2	23	2	1002256	31	30-34	Eastern	Rural	23	1	978929	41	40-44	Eastern	Rural																31								1	1208	1254	46	Eastern	Rural				Primary	3	Tube well or borehole
37224 2	24	2	1002256	23	20-24	Eastern	Rural	24	1	978929	28	25-29	Eastern	Rural																23								1	748	856	68	Eastern	Rural				Primary	6	Sachet water
37226 2	26	2	1002256	48	45-49	Eastern	Rural	26	1	978929	57	55-59	Eastern	Rural																48								1	629	725	56	Eastern	Rural				No education		Unprotected well
373 4 2	4	2	1237315	37	35-39	Greater Accra	Urban	4	1	1285268	40	40-44	Greater Accra	Urban																37								1	1230	1319	49	Greater Accra	Urban				Secondary	6	Piped to yard/plot
37317 2	17	2	1237315	38	35-39	Greater Accra	Urban	17	1	1285268	36	35-39	Greater Accra	Urban																36								1	1837	1924	47	Greater Accra	Urban				Higher	3	Sachet water
37323 2	23	2	1237315	30	30-34	Greater Accra	Urban	23	1	1285268	33	30-34	Greater Accra	Urban																29								1	1701	1753	52	Greater Accra	Urban				Secondary	3	Sachet water
37328 2	28	2	1237315	27	25-29	Greater Accra	Urban	28	1	1285268	29	25-29	Greater Accra	Urban																27								1	1610	1653	2+ visits	Greater Accra	Urban				Higher	3	Sachet water
375 8 2	8	2	3355225	31	30-34	Greater Accra	Urban	8	1	3485259	35	35-39	Greater Accra	Urban																31								1	906	943	37	Greater Accra	Urban				No education		Sachet water
375 9 2	9	2	3355225	35	35-39	Greater Accra	Urban	9	1	3485259	35	35-39	Greater Accra	Urban																34								1	1303	1341	38	Greater Accra	Urban				Secondary	3	Sachet water
37530 2	30	2	3355225	23	20-24	Greater Accra	Urban	30	1	3485259	31	30-34	Greater Accra	Urban																24								1	1716	1756	2+ visits	Greater Accra	Urban				Secondary	3	Sachet water
376 1 5	1	5	197779	49	45-49	Northern	Rural	1	1	197664	53	50-54	Northern	Rural	5															51	48							2	714	743	29	Northern	Rural				No education		Tube well or borehole
376 2 2	2	2	197779	27	25-29	Northern	Rural	2	1	197664	32	30-34	Northern	Rural	7															27	25							2	1632	1702	30	Northern	Rural				No education		Tube well or borehole
376 2 7	2	7	197779	25	25-29	Northern	Rural	2	1	197664	32	30-34	Northern	Rural	7															27	25							2	1632	1702	30	Northern	Rural				No education		Tube well or borehole
376 7 2	7	2	197779	26	25-29	Northern	Rural	7	1	197664	28	25-29	Northern	Rural																26								1	1643	1753	70	Northern	Rural				No education		Tube well or borehole
37610 2	10	2	197779	25	25-29	Northern	Rural	10	1	197664	52	50-54	Northern	Rural	Wife not in household	2														43	40	25						3	1007	1048	41	Northern	Rural				No education		Tube well or borehole
37614 2	14	2	197779	28	25-29	Northern	Rural	14	1	197664	38	35-39	Northern	Rural																28								1	1234	1310	36	Northern	Rural				No education		Tube well or borehole
37621 2	21	2	197779	35	35-39	Northern	Rural	21	1	197664	40	40-44	Northern	Rural																35								1	857	934	37	Northern	Rural				No education		Tube well or borehole
37625 2	25	2	197779	28	25-29	Northern	Rural	25	1	197664	30	30-34	Northern	Rural	Wife not in household															28	30							2	1442	1513	31	Northern	Rural				No education		Tube well or borehole
377 8 2	8	2	1111684	39	35-39	Brong Ahafo	Rural	8	1	1125646	53	50-54	Brong Ahafo	Rural																39								1	1801	1907	66	Brong Ahafo	Rural				Primary	5	River/dam/lake/ponds/stream/canal/irrigation channel
37716 2	16	2	1111684	23	20-24	Brong Ahafo	Rural	16	1	1125646	31	30-34	Brong Ahafo	Rural																23								1	1402	1501	59	Brong Ahafo	Rural				No education		River/dam/lake/ponds/stream/canal/irrigation channel
37717 2	17	2	1111684	48	45-49	Brong Ahafo	Rural	17	1	1125646	40	40-44	Brong Ahafo	Rural	7															48	33							2	608	702	54	Brong Ahafo	Rural				No education		River/dam/lake/ponds/stream/canal/irrigation channel
37717 7	17	7	1111684	33	30-34	Brong Ahafo	Rural	17	1	1125646	40	40-44	Brong Ahafo	Rural	7															48	33							2	608	702	54	Brong Ahafo	Rural				No education		River/dam/lake/ponds/stream/canal/irrigation channel
37726 2	26	2	1111684	18	15-19	Brong Ahafo	Rural	26	1	1125646	22	20-24	Brong Ahafo	Rural																18								1	802	902	60	Brong Ahafo	Rural				No education		River/dam/lake/ponds/stream/canal/irrigation channel
378 1 2	1	2	2263307	28	25-29	Eastern	Rural	1	1	2210630	28	25-29	Eastern	Rural																28								1	1049	1143	54	Eastern	Rural				Secondary	6	Tube well or borehole
378 6 2	6	2	2263307	33	30-34	Eastern	Rural	6	1	2210630	38	35-39	Eastern	Rural																34								1	1156	1250	54	Eastern	Rural				Secondary	3	Tube well or borehole
37811 2	11	2	2263307	39	35-39	Eastern	Rural	11	1	2210630	52	50-54	Eastern	Rural																39								1	1802	1853	51	Eastern	Rural				No education		Tube well or borehole
37819 2	19	2	2263307	20	20-24	Eastern	Rural	19	1	2210630	29	25-29	Eastern	Rural																20								1	1054	1150	56	Eastern	Rural				Secondary	No years completed at level V106	Tube well or borehole
37916 2	16	2	877224	39	35-39	Greater Accra	Urban	16	1	911222	39	35-39	Greater Accra	Urban																39								1	1750	1837	2+ visits	Greater Accra	Urban				Higher	2	Sachet water
37920 2	20	2	877224	26	25-29	Greater Accra	Urban	20	1	911222	37	35-39	Greater Accra	Urban																26								1	1829	1912	43	Greater Accra	Urban				Secondary	3	Sachet water
37925 2	25	2	877224	42	40-44	Greater Accra	Urban	25	1	911222	49	45-49	Greater Accra	Urban																42								1	1434	1513	39	Greater Accra	Urban				Secondary	4	Sachet water
380 7 2	7	2	857168	40	40-44	Ashanti	Urban	7	1	882206	44	40-44	Ashanti	Urban																39								1	1843	1908	25	Ashanti	Urban				Secondary	3	Piped into dwelling
38012 2	12	2	857168	38	35-39	Ashanti	Urban	12	1	882206	41	40-44	Ashanti	Urban																37								1	855	930	35	Ashanti	Urban				Primary	5	Piped into dwelling
381 1 2	1	2	749929	33	30-34	Western	Rural	1	1	747980	33	30-34	Western	Rural																33								1	1001	1041	40	Western	Rural				Primary	2	Protected well
381 2 2	2	2	749929	28	25-29	Western	Rural	2	1	747980	31	30-34	Western	Rural																28								1	920	955	2+ visits	Western	Rural				Primary	3	River/dam/lake/ponds/stream/canal/irrigation channel
38110 2	10	2	749929	42	40-44	Western	Rural	10	1	747980	42	40-44	Western	Rural	13															42	33							2	1544	1622	38	Western	Rural				No education		River/dam/lake/ponds/stream/canal/irrigation channel
38110 13	10	13	749929	33	30-34	Western	Rural	10	1	747980	42	40-44	Western	Rural	13															42	33							2	1544	1622	38	Western	Rural				Secondary	1	River/dam/lake/ponds/stream/canal/irrigation channel
38119 2	19	2	749929	21	20-24	Western	Rural	19	1	747980	29	25-29	Western	Rural																21								1	1725	1802	37	Western	Rural				Secondary	1	River/dam/lake/ponds/stream/canal/irrigation channel
382 3 2	3	2	3551663	30	30-34	Greater Accra	Urban	3	1	3689310	39	35-39	Greater Accra	Urban																30								1	600	637	37	Greater Accra	Urban				No education		Sachet water
38212 2	12	2	3551663	32	30-34	Greater Accra	Urban	12	1	3689310	31	30-34	Greater Accra	Urban																32								1	809	907	58	Greater Accra	Urban				Secondary	6	Public tap/standpipe
38213 2	13	2	3551663	19	15-19	Greater Accra	Urban	13	1	3689310	25	25-29	Greater Accra	Urban																19								1	612	647	35	Greater Accra	Urban				Secondary	6	Sachet water
38219 2	19	2	3551663	27	25-29	Greater Accra	Urban	19	1	3689310	25	25-29	Greater Accra	Urban																27								1	644	718	34	Greater Accra	Urban				Secondary	5	Sachet water
38226 2	26	2	3551663	23	20-24	Greater Accra	Urban	26	1	3689310	32	30-34	Greater Accra	Urban																23								1	1122	1205	43	Greater Accra	Urban				Secondary	1	Public tap/standpipe
383 2 2	2	2	1051264	27	25-29	Western	Rural	2	1	1048531	30	30-34	Western	Rural																27								1	655	744	49	Western	Rural				No education		Protected well
38314 2	14	2	1051264	39	35-39	Western	Rural	14	1	1048531	55	55-59	Western	Rural																39								1	800	858	2+ visits	Western	Rural				Primary	1	Unprotected well
38316 2	16	2	1051264	24	20-24	Western	Rural	16	1	1048531	26	25-29	Western	Rural																24								1	955	1056	61	Western	Rural				Primary	4	Protected well
38317 2	17	2	1051264	48	45-49	Western	Rural	17	1	1048531	54	50-54	Western	Rural	Wife not in household	Wife not in household														48	48	50						3	1730	1820	50	Western	Rural				No education		Unprotected well
38323 2	23	2	1051264	35	35-39	Western	Rural	23	1	1048531	53	50-54	Western	Rural																35								1	1545	1640	55	Western	Rural				No education		Protected well
38413 2	13	2	1702799	42	40-44	Ashanti	Urban	13	1	1752540	44	40-44	Ashanti	Urban																42								1	1404	1447	43	Ashanti	Urban				Secondary	4	Piped to yard/plot
38419 2	19	2	1702799	25	25-29	Ashanti	Urban	19	1	1752540	37	35-39	Ashanti	Urban																25								1	708	752	44	Ashanti	Urban				Secondary	7	Sachet water
38423 2	23	2	1702799	26	25-29	Ashanti	Urban	23	1	1752540	37	35-39	Ashanti	Urban																26								1	858	948	50	Ashanti	Urban				Primary	6	Protected well
385 1 2	1	2	2382680	35	35-39	Ashanti	Rural	1	1	2413831	38	35-39	Ashanti	Rural																34								1	1100	1140	40	Ashanti	Rural				Secondary	3	Tube well or borehole
385 8 2	8	2	2382680	42	40-44	Ashanti	Rural	8	1	2413831	45	45-49	Ashanti	Rural																32								1	708	745	2+ visits	Ashanti	Rural				Primary	5	Tube well or borehole
38510 2	10	2	2382680	39	35-39	Ashanti	Rural	10	1	2413831	41	40-44	Ashanti	Rural																39								1	835	952	77	Ashanti	Rural				Secondary	4	Tube well or borehole
386 7 2	7	2	2030478	20	20-24	Ashanti	Rural	7	1	2057025	26	25-29	Ashanti	Rural																20								1	648	743	55	Ashanti	Rural				Primary	6	Tube well or borehole
38614 2	14	2	2030478	40	40-44	Ashanti	Rural	14	1	2057025	39	35-39	Ashanti	Rural																40								1	901	1009	68	Ashanti	Rural				No education		Tube well or borehole
38627 2	27	2	2030478	41	40-44	Ashanti	Rural	27	1	2057025	49	45-49	Ashanti	Rural																41								1	1300	1350	50	Ashanti	Rural				Secondary	4	Tube well or borehole
38631 2	31	2	2030478	28	25-29	Ashanti	Rural	31	1	2057025	34	30-34	Ashanti	Rural																28								1	1110	1235	85	Ashanti	Rural				No education		Tube well or borehole
387 2 2	2	2	382310	37	35-39	Central	Urban	2	1	409708	36	35-39	Central	Urban																37								1	1240	1347	67	Central	Urban				Secondary	3	Sachet water
387 4 2	4	2	382310	29	25-29	Central	Urban	4	1	409708	29	25-29	Central	Urban																29								1	550	634	2+ visits	Central	Urban				Primary	1	Sachet water
38716 2	16	2	382310	26	25-29	Central	Urban	16	1	409708	27	25-29	Central	Urban																26								1	1720	1829	69	Central	Urban				Primary	5	Sachet water
38728 2	28	2	382310	30	30-34	Central	Urban	28	1	409708	39	35-39	Central	Urban																30								1	1130	1225	55	Central	Urban				Secondary	3	Sachet water
38811 2	11	2	1187810	22	20-24	Central	Urban	11	1	1272936	28	25-29	Central	Urban																22								1	1225	1312	47	Central	Urban				Secondary	2	Public tap/standpipe
38826 2	26	2	1187810	41	40-44	Central	Urban	26	1	1272936	45	45-49	Central	Urban																41								1	756	847	51	Central	Urban				No education		Public tap/standpipe
38923 2	23	2	661802	40	40-44	Central	Rural	23	1	661290	51	50-54	Central	Rural																40								1	1650	1739	49	Central	Rural				No education		Public tap/standpipe
38925 2	25	2	661802	36	35-39	Central	Rural	25	1	661290	39	35-39	Central	Rural																39								1	1632	1729	57	Central	Rural				Secondary	3	Tube well or borehole
38930 2	30	2	661802	49	45-49	Central	Rural	30	1	661290	59	55-59	Central	Rural																45								1	910	1014	64	Central	Rural				No education		Public tap/standpipe
390 3 2	3	2	787170	34	30-34	Brong Ahafo	Urban	3	1	796032	43	40-44	Brong Ahafo	Urban																30								1	846	918	32	Brong Ahafo	Urban				Secondary	No years completed at level V106	Piped to yard/plot
390 7 2	7	2	787170	29	25-29	Brong Ahafo	Urban	7	1	796032	30	30-34	Brong Ahafo	Urban																29								1	1946	2024	38	Brong Ahafo	Urban				Secondary	3	Piped to yard/plot
39012 2	12	2	787170	29	25-29	Brong Ahafo	Urban	12	1	796032	43	40-44	Brong Ahafo	Urban																30								1	949	1024	35	Brong Ahafo	Urban				Primary	4	Public tap/standpipe
39018 2	18	2	787170	33	30-34	Brong Ahafo	Urban	18	1	796032	40	40-44	Brong Ahafo	Urban																35								1	925	1027	62	Brong Ahafo	Urban				Primary	3	Public tap/standpipe
39019 2	19	2	787170	31	30-34	Brong Ahafo	Urban	19	1	796032	34	30-34	Brong Ahafo	Urban																30								1	932	1015	43	Brong Ahafo	Urban				Secondary	6	Piped to yard/plot
39028 2	28	2	787170	26	25-29	Brong Ahafo	Urban	28	1	796032	34	30-34	Brong Ahafo	Urban																27								1	1146	1224	38	Brong Ahafo	Urban				Secondary	3	Public tap/standpipe
39113 2	13	2	230463	20	20-24	Upper West	Urban	13	1	243688	28	25-29	Upper West	Urban																22								1	807	857	50	Upper West	Urban				Secondary	3	Tube well or borehole
39122 2	22	2	230463	34	30-34	Upper West	Urban	22	1	243688	41	40-44	Upper West	Urban																34								1	1235	1312	37	Upper West	Urban				Secondary	3	Tube well or borehole
392 2 2	2	2	123955	40	40-44	Upper West	Urban	2	1	131068	54	50-54	Upper West	Urban	Wife not in household	Wife not in household														40	38	37						3	656	810	74	Upper West	Urban				Secondary	2	Piped into dwelling
392 6 2	6	2	123955	28	25-29	Upper West	Urban	6	1	131068	32	30-34	Upper West	Urban																28								1	1757	1901	64	Upper West	Urban				Higher	3	Piped into dwelling
39219 2	19	2	123955	27	25-29	Upper West	Urban	19	1	131068	29	25-29	Upper West	Urban																27								1	719	808	49	Upper West	Urban				Higher	2	Piped to yard/plot
39224 2	24	2	123955	26	25-29	Upper West	Urban	24	1	131068	30	30-34	Upper West	Urban																26								1	1757	1850	53	Upper West	Urban				Higher	2	Public tap/standpipe
39227 2	27	2	123955	26	25-29	Upper West	Urban	27	1	131068	33	30-34	Upper West	Urban																27								1	1659	1741	42	Upper West	Urban				Higher	6	Piped to yard/plot
39316 2	16	2	622246	22	20-24	Western	Urban	16	1	611237	24	20-24	Western	Urban																22								1	840	912	2+ visits	Western	Urban				Secondary	3	Public tap/standpipe
39322 2	22	2	622246	32	30-34	Western	Urban	22	1	611237	42	40-44	Western	Urban																32								1	1204	1232	28	Western	Urban				Secondary	3	Public tap/standpipe
394 2 2	2	2	894447	46	45-49	Western	Rural	2	1	892122	43	40-44	Western	Rural																46								1	1349	1427	38	Western	Rural				No education		Public tap/standpipe
394 2 7	2	7	894447	25	25-29	Western	Rural	2	9	892122	31	30-34	Western	Rural																25								1	1318	1346	28	Western	Rural				Secondary	3	Not a dejure resident
394 3 2	3	2	894447	46	45-49	Western	Rural	3	1	892122	55	55-59	Western	Rural																46								1	811	857	2+ visits	Western	Rural				Secondary	4	Tube well or borehole
39416 2	16	2	894447	42	40-44	Western	Rural	16	1	892122	42	40-44	Western	Rural																42								1	620	657	37	Western	Rural				No education		Public tap/standpipe
39417 2	17	2	894447	32	30-34	Western	Rural	17	1	892122	27	25-29	Western	Rural																32								1	630	700	30	Western	Rural				Primary	2	Public tap/standpipe
39419 2	19	2	894447	32	30-34	Western	Rural	19	1	892122	40	40-44	Western	Rural																32								1	700	732	32	Western	Rural				No education		Tube well or borehole
39420 2	20	2	894447	19	15-19	Western	Rural	20	1	892122	25	25-29	Western	Rural																19								1	1131	1158	27	Western	Rural				Secondary	3	Tube well or borehole
39423 2	23	2	894447	43	40-44	Western	Rural	23	1	892122	50	50-54	Western	Rural	Wife not in household															43	31							2	646	737	51	Western	Rural				Secondary	4	Tube well or borehole
39428 2	28	2	894447	27	25-29	Western	Rural	28	1	892122	31	30-34	Western	Rural																28								1	1031	1106	35	Western	Rural				Secondary	3	Tube well or borehole
395 2 2	2	2	3742135	32	30-34	Greater Accra	Urban	2	1	3887165	33	30-34	Greater Accra	Urban																32								1	721	759	38	Greater Accra	Urban				Secondary	6	Sachet water
39516 2	16	2	3742135	38	35-39	Greater Accra	Urban	16	1	3887165	44	40-44	Greater Accra	Urban																38								1	1532	1613	41	Greater Accra	Urban				Secondary	6	Sachet water
397 4 2	4	2	912470	36	35-39	Volta	Urban	4	1	928884	31	30-34	Volta	Urban	Wife not in household															36	28							2	731	936	95+	Volta	Urban				Primary	3	Unprotected well
39716 2	16	2	912470	35	35-39	Volta	Urban	16	1	928884	37	35-39	Volta	Urban	Wife not in household															35	35							2	1740	1835	55	Volta	Urban				Secondary	3	Public tap/standpipe
39717 2	17	2	912470	48	45-49	Volta	Urban	17	1	928884	44	40-44	Volta	Urban																48								1	1212	1333	81	Volta	Urban				Primary	5	Protected well
39733 2	33	2	912470	30	30-34	Volta	Urban	33	1	928884	28	25-29	Volta	Urban																30								1	1606	1718	72	Volta	Urban				Primary	4	Unprotected well
398 4 2	4	2	874436	28	25-29	Central	Rural	4	1	873759	31	30-34	Central	Rural																28								1	1347	1440	53	Central	Rural				No education		Tube well or borehole
39815 2	15	2	874436	28	25-29	Central	Rural	15	1	873759	44	40-44	Central	Rural																28								1	930	1030	60	Central	Rural				Secondary	3	Protected well
39826 2	26	2	874436	27	25-29	Central	Rural	26	1	873759	30	30-34	Central	Rural																27								1	1210	1307	57	Central	Rural				Secondary	1	Tube well or borehole
39829 2	29	2	874436	30	30-34	Central	Rural	29	1	873759	35	35-39	Central	Rural																30								1	1657	1750	53	Central	Rural				Secondary	3	Protected well
39832 2	32	2	874436	26	25-29	Central	Rural	32	1	873759	30	30-34	Central	Rural																26								1	1329	1420	51	Central	Rural				Primary	2	Protected well
39833 2	33	2	874436	30	30-34	Central	Rural	33	1	873759	36	35-39	Central	Rural																30								1	1550	1640	50	Central	Rural				Primary	5	Protected well
399 4 2	4	2	1755813	44	40-44	Volta	Rural	4	1	1770352	43	40-44	Volta	Rural																44								1	1601	1636	35	Volta	Rural				Primary	3	Public tap/standpipe
39910 2	10	2	1755813	49	45-49	Volta	Rural	10	1	1770352	56	55-59	Volta	Rural																49								1	1404	1439	35	Volta	Rural				No education		River/dam/lake/ponds/stream/canal/irrigation channel
39914 2	14	2	1755813	27	25-29	Volta	Rural	14	1	1770352	27	25-29	Volta	Rural																27								1	1013	1108	55	Volta	Rural				No education		River/dam/lake/ponds/stream/canal/irrigation channel
39917 2	17	2	1755813	35	35-39	Volta	Rural	17	1	1770352	38	35-39	Volta	Rural																35								1	1304	1406	62	Volta	Rural				No education		Public tap/standpipe
39919 2	19	2	1755813	46	45-49	Volta	Rural	19	1	1770352	46	45-49	Volta	Rural																46								1	1307	1401	54	Volta	Rural				Primary	4	Public tap/standpipe
39925 2	25	2	1755813	35	35-39	Volta	Rural	25	1	1770352	35	35-39	Volta	Rural	Wife not in household															35	25							2	754	847	53	Volta	Rural				Secondary	1	Sachet water
40010 2	10	2	941675	31	30-34	Western	Urban	10	1	925015	33	30-34	Western	Urban																31								1	821	857	36	Western	Urban				Secondary	3	Public tap/standpipe
40016 2	16	2	941675	25	25-29	Western	Urban	16	1	925015	30	30-34	Western	Urban																25								1	1230	1304	34	Western	Urban				Primary	5	Sachet water
40021 2	21	2	941675	39	35-39	Western	Urban	21	1	925015	45	45-49	Western	Urban																39								1	1928	2000	2+ visits	Western	Urban				Primary	6	Sachet water
40023 2	23	2	941675	38	35-39	Western	Urban	23	1	925015	44	40-44	Western	Urban																38								1	914	946	2+ visits	Western	Urban				Secondary	6	Sachet water
40030 2	30	2	941675	32	30-34	Western	Urban	30	1	925015	40	40-44	Western	Urban																32								1	1819	1903	44	Western	Urban				Secondary	6	Sachet water
401 1 2	1	2	805759	22	20-24	Brong Ahafo	Urban	1	1	814831	27	25-29	Brong Ahafo	Urban																22								1	1343	1417	34	Brong Ahafo	Urban				Primary	4	River/dam/lake/ponds/stream/canal/irrigation channel
401 6 2	6	2	805759	27	25-29	Brong Ahafo	Urban	6	1	814831	30	30-34	Brong Ahafo	Urban																27								1	943	1033	50	Brong Ahafo	Urban				Secondary	6	River/dam/lake/ponds/stream/canal/irrigation channel
40111 2	11	2	805759	40	40-44	Brong Ahafo	Urban	11	1	814831	46	45-49	Brong Ahafo	Urban																40								1	802	845	43	Brong Ahafo	Urban				No education		Protected well
40113 2	13	2	805759	30	30-34	Brong Ahafo	Urban	13	1	814831	39	35-39	Brong Ahafo	Urban																30								1	841	932	51	Brong Ahafo	Urban				Secondary	3	River/dam/lake/ponds/stream/canal/irrigation channel
40117 2	17	2	805759	46	45-49	Brong Ahafo	Urban	17	1	814831	56	55-59	Brong Ahafo	Urban																46								1	821	852	31	Brong Ahafo	Urban				No education		River/dam/lake/ponds/stream/canal/irrigation channel
402 3 2	3	2	275871	35	35-39	Upper East	Urban	3	1	272312	37	35-39	Upper East	Urban																35								1	1317	1355	38	Upper East	Urban				Higher	3	Piped to yard/plot
40212 2	12	2	275871	25	25-29	Upper East	Urban	12	1	272312	28	25-29	Upper East	Urban																25								1	1256	1330	34	Upper East	Urban				Secondary	6	Piped to yard/plot
40213 2	13	2	275871	26	25-29	Upper East	Urban	13	1	272312	28	25-29	Upper East	Urban																24								1	1127	1155	28	Upper East	Urban				Secondary	6	Public tap/standpipe
40215 2	15	2	275871	26	25-29	Upper East	Urban	15	1	272312	28	25-29	Upper East	Urban																26								1	1512	1540	28	Upper East	Urban				Secondary	6	Piped to yard/plot
40217 2	17	2	275871	37	35-39	Upper East	Urban	17	1	272312	45	45-49	Upper East	Urban																35								1	627	655	28	Upper East	Urban				Secondary	6	Bottled water
40221 2	21	2	275871	30	30-34	Upper East	Urban	21	1	272312	42	40-44	Upper East	Urban																28								1	1151	1218	2+ visits	Upper East	Urban				No education		Piped to yard/plot
403 6 2	6	2	824541	44	40-44	Eastern	Rural	6	1	805351	43	40-44	Eastern	Rural																44								1	1717	1812	55	Eastern	Rural				No education		River/dam/lake/ponds/stream/canal/irrigation channel
403 8 2	8	2	824541	26	25-29	Eastern	Rural	8	1	805351	35	35-39	Eastern	Rural																25								1	1500	1546	46	Eastern	Rural				No education		River/dam/lake/ponds/stream/canal/irrigation channel
40313 2	13	2	824541	27	25-29	Eastern	Rural	13	1	805351	31	30-34	Eastern	Rural																27								1	1219	1318	59	Eastern	Rural				Secondary	1	Unprotected spring
40322 2	22	2	824541	32	30-34	Eastern	Rural	22	1	805351	37	35-39	Eastern	Rural																32								1	1011	1055	44	Eastern	Rural				Secondary	3	Unprotected spring
40326 2	26	2	824541	20	20-24	Eastern	Rural	26	1	805351	25	25-29	Eastern	Rural																20								1	1246	1328	42	Eastern	Rural				Secondary	3	River/dam/lake/ponds/stream/canal/irrigation channel
40418 2	18	2	1380963	39	35-39	Greater Accra	Urban	18	1	1434483	41	40-44	Greater Accra	Urban																39								1	710	744	34	Greater Accra	Urban				Secondary	6	Sachet water
40426 2	26	2	1380963	42	40-44	Greater Accra	Urban	26	1	1434483	44	40-44	Greater Accra	Urban																42								1	1337	1409	32	Greater Accra	Urban				Secondary	3	Sachet water
40612 2	12	2	3298869	24	20-24	Northern	Rural	12	1	3296952	27	25-29	Northern	Rural																24								1	1059	1209	70	Northern	Rural				No education		Tube well or borehole
40615 2	15	2	3298869	44	40-44	Northern	Rural	15	1	3296952	52	50-54	Northern	Rural																44								1	1325	1434	69	Northern	Rural				No education		Tube well or borehole
40617 2	17	2	3298869	34	30-34	Northern	Rural	17	1	3296952	39	35-39	Northern	Rural	Wife not in household															34	34							2	1337	1442	65	Northern	Rural				No education		Tube well or borehole
40619 2	19	2	3298869	26	25-29	Northern	Rural	19	1	3296952	28	25-29	Northern	Rural																26								1	1621	1733	72	Northern	Rural				No education		Tube well or borehole
40627 2	27	2	3298869	46	45-49	Northern	Rural	27	1	3296952	50	50-54	Northern	Rural																46								1	938	1050	72	Northern	Rural				No education		Tube well or borehole
40632 2	32	2	3298869	34	30-34	Northern	Rural	32	1	3296952	40	40-44	Northern	Rural																34								1	800	920	80	Northern	Rural				No education		Tube well or borehole
40633 2	33	2	3298869	27	25-29	Northern	Rural	33	1	3296952	27	25-29	Northern	Rural																27								1	900	1024	84	Northern	Rural				No education		Public tap/standpipe
407 4 2	4	2	780874	35	35-39	Volta	Urban	4	1	794921	36	35-39	Volta	Urban																35								1	1748	1842	54	Volta	Urban				No education		Public tap/standpipe
407 5 2	5	2	780874	45	45-49	Volta	Urban	5	1	794921	46	45-49	Volta	Urban																45								1	1256	1352	56	Volta	Urban				No education		Public tap/standpipe
407 7 2	7	2	780874	47	45-49	Volta	Urban	7	1	794921	57	55-59	Volta	Urban																47								1	1629	1709	40	Volta	Urban				Primary	5	Public tap/standpipe
40725 2	25	2	780874	19	15-19	Volta	Urban	25	1	794921	26	25-29	Volta	Urban																19								1	1843	1931	48	Volta	Urban				Secondary	1	Public tap/standpipe
408 1 2	1	2	805208	46	45-49	Brong Ahafo	Rural	1	1	815321	40	40-44	Brong Ahafo	Rural	4															46	37							2	1745	1825	40	Brong Ahafo	Rural				No education		Protected spring
408 1 4	1	4	805208	37	35-39	Brong Ahafo	Rural	1	1	815321	40	40-44	Brong Ahafo	Rural	4															46	37							2	1745	1825	40	Brong Ahafo	Rural				No education		Protected spring
40811 2	11	2	805208	43	40-44	Brong Ahafo	Rural	11	1	815321	40	40-44	Brong Ahafo	Rural																43								1	1135	1218	43	Brong Ahafo	Rural				No education		Tube well or borehole
40814 2	14	2	805208	45	45-49	Brong Ahafo	Rural	14	1	815321	47	45-49	Brong Ahafo	Rural																45								1	1130	1228	58	Brong Ahafo	Rural				Primary	1	Tube well or borehole
40816 2	16	2	805208	32	30-34	Brong Ahafo	Rural	16	1	815321	55	55-59	Brong Ahafo	Rural																32								1	1015	1121	66	Brong Ahafo	Rural				No education		Tube well or borehole
40833 2	33	2	805208	29	25-29	Brong Ahafo	Rural	33	1	815321	35	35-39	Brong Ahafo	Rural																29								1	1330	1411	41	Brong Ahafo	Rural				No education		River/dam/lake/ponds/stream/canal/irrigation channel
409 4 2	4	2	1040685	37	35-39	Volta	Rural	4	1	1049303	38	35-39	Volta	Rural																32								1	1410	1443	33	Volta	Rural				Secondary	3	Public tap/standpipe
40913 2	13	2	1040685	35	35-39	Volta	Rural	13	1	1049303	35	35-39	Volta	Rural																31								1	1700	1734	2+ visits	Volta	Rural				Secondary	3	Piped to yard/plot
41014 2	14	2	390997	36	35-39	Volta	Urban	14	1	398030	40	40-44	Volta	Urban																36								1	1536	1620	44	Volta	Urban				Secondary	3	Sachet water
41111 2	11	2	659522	32	30-34	Eastern	Urban	11	1	663723	42	40-44	Eastern	Urban																33								1	958	1041	2+ visits	Eastern	Urban				Secondary	3	Piped to yard/plot
41126 2	26	2	659522	42	40-44	Eastern	Urban	26	1	663723	42	40-44	Eastern	Urban																37								1	1056	1140	2+ visits	Eastern	Urban				Secondary	1	Piped to yard/plot
41129 1	29	1	659522	37	35-39	Eastern	Urban	29	2	663723	43	40-44	Eastern	Urban																38								1	656	745	2+ visits	Eastern	Urban				Secondary	4	Sachet water
412 3 2	3	2	759474	26	25-29	Volta	Urban	3	1	773136	28	25-29	Volta	Urban																26								1	1153	1232	39	Volta	Urban				Higher	3	Piped to yard/plot
412 5 2	5	2	759474	48	45-49	Volta	Urban	5	1	773136	53	50-54	Volta	Urban																47								1	920	941	21	Volta	Urban				Primary	6	Piped to yard/plot
41210 2	10	2	759474	43	40-44	Volta	Urban	10	1	773136	54	50-54	Volta	Urban																42								1	1149	1221	32	Volta	Urban				Higher	4	Piped to yard/plot
41217 2	17	2	759474	28	25-29	Volta	Urban	17	1	773136	29	25-29	Volta	Urban																27								1	1440	1516	36	Volta	Urban				Secondary	6	Sachet water
41219 2	19	2	759474	41	40-44	Volta	Urban	19	1	773136	47	45-49	Volta	Urban																39								1	1758	1848	2+ visits	Volta	Urban				Secondary	3	Piped to yard/plot
41230 2	30	2	759474	49	45-49	Volta	Urban	30	1	773136	48	45-49	Volta	Urban																49								1	1634	1710	36	Volta	Urban				Higher	4	Piped to yard/plot
41315 2	15	2	225201	35	35-39	Upper West	Rural	15	1	227572	39	35-39	Upper West	Rural																35								1	1035	1110	35	Upper West	Rural				Secondary	2	Tube well or borehole
41324 2	24	2	225201	49	45-49	Upper West	Rural	24	1	227572	58	55-59	Upper West	Rural																49								1	1651	1728	37	Upper West	Rural				No education		Tube well or borehole
414 9 2	9	2	471168	42	40-44	Northern	Urban	9	1	459117	50	50-54	Northern	Urban																42								1	1019	1049	30	Northern	Urban				No education		Piped to yard/plot
41415 2	15	2	471168	34	30-34	Northern	Urban	15	1	459117	41	40-44	Northern	Urban																35								1	1550	1635	45	Northern	Urban				Secondary	3	Piped to yard/plot
41421 2	21	2	471168	35	35-39	Northern	Urban	21	1	459117	48	45-49	Northern	Urban																35								1	1106	1155	49	Northern	Urban				Secondary	3	Piped to yard/plot
41425 2	25	2	471168	41	40-44	Northern	Urban	25	1	459117	48	45-49	Northern	Urban																41								1	1640	1727	47	Northern	Urban				Secondary	4	Piped into dwelling
41429 2	29	2	471168	35	35-39	Northern	Urban	29	1	459117	47	45-49	Northern	Urban																35								1	908	939	31	Northern	Urban				No education		Public tap/standpipe
415 8 2	8	2	339810	35	35-39	Upper West	Rural	8	1	343387	42	40-44	Upper West	Rural																35								1	952	1023	31	Upper West	Rural				No education		Public tap/standpipe
41516 2	16	2	339810	20	20-24	Upper West	Rural	16	1	343387	25	25-29	Upper West	Rural																20								1	914	943	29	Upper West	Rural				Primary	3	Tube well or borehole
41523 2	23	2	339810	44	40-44	Upper West	Rural	23	1	343387	48	45-49	Upper West	Rural	10	15	19													44	48	36	38					4	704	746	42	Upper West	Rural				No education		Tube well or borehole
41523 10	23	10	339810	48	45-49	Upper West	Rural	23	1	343387	48	45-49	Upper West	Rural	10	15	19													44	48	36	38					4	704	746	42	Upper West	Rural				No education		Tube well or borehole
41523 15	23	15	339810	36	35-39	Upper West	Rural	23	1	343387	48	45-49	Upper West	Rural	10	15	19													44	48	36	38					4	704	746	42	Upper West	Rural				No education		Tube well or borehole
41523 19	23	19	339810	38	35-39	Upper West	Rural	23	1	343387	48	45-49	Upper West	Rural	10	15	19													44	48	36	38					4	704	746	42	Upper West	Rural				No education		Tube well or borehole
41529 2	29	2	339810	42	40-44	Upper West	Rural	29	1	343387	50	50-54	Upper West	Rural																42								1	1445	1509	24	Upper West	Rural				No education		Tube well or borehole
41530 2	30	2	339810	40	40-44	Upper West	Rural	30	1	343387	49	45-49	Upper West	Rural	6															40	36							2	1116	1144	28	Upper West	Rural				No education		Tube well or borehole
41530 6	30	6	339810	36	35-39	Upper West	Rural	30	1	343387	49	45-49	Upper West	Rural	6															40	36							2	1116	1144	28	Upper West	Rural				No education		Tube well or borehole
41618 2	18	2	575353	39	35-39	Brong Ahafo	Urban	18	1	581831	44	40-44	Brong Ahafo	Urban	2															47	38							2	744	838	54	Brong Ahafo	Urban				Primary	5	Sachet water
41623 2	23	2	575353	40	40-44	Brong Ahafo	Urban	23	1	581831	44	40-44	Brong Ahafo	Urban																41								1	1845	1945	60	Brong Ahafo	Urban				Primary	5	Public tap/standpipe
41632 2	32	2	575353	46	45-49	Brong Ahafo	Urban	32	1	581831	55	55-59	Brong Ahafo	Urban																46								1	1736	1825	49	Brong Ahafo	Urban				Primary	No years completed at level V106	Unprotected well
417 7 2	7	2	798652	38	35-39	Northern	Rural	7	1	798188	39	35-39	Northern	Rural	10															28	28							2	1220	1304	44	Northern	Rural				No education		Tube well or borehole
417 7 10	7	10	798652	35	35-39	Northern	Rural	7	1	798188	39	35-39	Northern	Rural	10															28	28							2	1220	1304	44	Northern	Rural				No education		Tube well or borehole
41711 2	11	2	798652	25	25-29	Northern	Rural	11	1	798188	30	30-34	Northern	Rural	Wife not in household															22	20							2	830	940	70	Northern	Rural				No education		Tube well or borehole
41713 2	13	2	798652	20	20-24	Northern	Rural	13	1	798188	30	30-34	Northern	Rural	2															25	20							2	1728	1820	52	Northern	Rural				Primary	6	Public tap/standpipe
41714 2	14	2	798652	25	25-29	Northern	Rural	14	1	798188	34	30-34	Northern	Rural	5															30	25							2	1449	1533	44	Northern	Rural				No education		Tube well or borehole
41714 5	14	5	798652	23	20-24	Northern	Rural	14	1	798188	34	30-34	Northern	Rural	5															30	25							2	1449	1533	44	Northern	Rural				Primary	2	Tube well or borehole
41718 2	18	2	798652	44	40-44	Northern	Rural	18	1	798188	56	55-59	Northern	Rural	7															44	27							2	713	750	37	Northern	Rural				No education		Tube well or borehole
41718 7	18	7	798652	27	25-29	Northern	Rural	18	1	798188	56	55-59	Northern	Rural	7															44	27							2	713	750	37	Northern	Rural				No education		Tube well or borehole
41722 2	22	2	798652	20	20-24	Northern	Rural	22	1	798188	30	30-34	Northern	Rural																20								1	1630	1717	47	Northern	Rural				No education		Tube well or borehole
41726 2	26	2	798652	25	25-29	Northern	Rural	26	1	798188	27	25-29	Northern	Rural																25								1	627	710	2+ visits	Northern	Rural				No education		Tube well or borehole
41728 2	28	2	798652	35	35-39	Northern	Rural	28	1	798188	40	40-44	Northern	Rural																35								1	741	818	2+ visits	Northern	Rural				No education		Tube well or borehole
41732 2	32	2	798652	35	35-39	Northern	Rural	32	1	798188	55	55-59	Northern	Rural																35								1	1017	1059	42	Northern	Rural				No education		Public tap/standpipe
41733 2	33	2	798652	33	30-34	Northern	Rural	33	1	798188	50	50-54	Northern	Rural	7															33	27							2	915	957	42	Northern	Rural				No education		Tube well or borehole
41733 7	33	7	798652	27	25-29	Northern	Rural	33	1	798188	50	50-54	Northern	Rural	7															33	27							2	915	957	42	Northern	Rural				No education		Tube well or borehole
418 1 2	1	2	513555	29	25-29	Brong Ahafo	Urban	1	1	519337	45	45-49	Brong Ahafo	Urban																29								1	648	720	32	Brong Ahafo	Urban				Primary	3	Protected well
418 6 2	6	2	513555	41	40-44	Brong Ahafo	Urban	6	1	519337	51	50-54	Brong Ahafo	Urban	12	Wife not in household														41	36	26						3	1801	1909	68	Brong Ahafo	Urban				Primary	5	Protected well
41810 2	10	2	513555	26	25-29	Brong Ahafo	Urban	10	1	519337	35	35-39	Brong Ahafo	Urban																26								1	1428	1515	47	Brong Ahafo	Urban				Primary	1	Protected well
41825 2	25	2	513555	34	30-34	Brong Ahafo	Urban	25	1	519337	46	45-49	Brong Ahafo	Urban																34								1	1808	1907	59	Brong Ahafo	Urban				No education		Unprotected well
41827 2	27	2	513555	24	20-24	Brong Ahafo	Urban	27	1	519337	36	35-39	Brong Ahafo	Urban																25								1	1801	1908	67	Brong Ahafo	Urban				Primary	No years completed at level V106	Protected well
41829 2	29	2	513555	30	30-34	Brong Ahafo	Urban	29	1	519337	39	35-39	Brong Ahafo	Urban	Wife not in household															30	32							2	835	911	36	Brong Ahafo	Urban				Primary	6	Public tap/standpipe
419 4 2	4	2	3315161	40	40-44	Ashanti	Rural	4	1	3358504	50	50-54	Ashanti	Rural																45								1	818	921	63	Ashanti	Rural				Primary	4	Public tap/standpipe
419 7 2	7	2	3315161	29	25-29	Ashanti	Rural	7	1	3358504	31	30-34	Ashanti	Rural																27								1	1031	1126	55	Ashanti	Rural				Secondary	3	Tube well or borehole
41914 2	14	2	3315161	49	45-49	Ashanti	Rural	14	1	3358504	52	50-54	Ashanti	Rural																49								1	851	1005	74	Ashanti	Rural				Secondary	4	Piped to yard/plot
41933 2	33	2	3315161	40	40-44	Ashanti	Rural	33	1	3358504	50	50-54	Ashanti	Rural																38								1	1844	1932	2+ visits	Ashanti	Rural				Secondary	4	Public tap/standpipe
420 2 2	2	2	1046258	26	25-29	Western	Rural	2	1	1043539	27	25-29	Western	Rural																26								1	1243	1324	41	Western	Rural				Secondary	3	Tube well or borehole
420 6 2	6	2	1046258	24	20-24	Western	Rural	6	1	1043539	28	25-29	Western	Rural																24								1	2034	2110	36	Western	Rural				Secondary	2	Tube well or borehole
420 7 2	7	2	1046258	38	35-39	Western	Rural	7	1	1043539	43	40-44	Western	Rural																38								1	634	709	35	Western	Rural				No education		Tube well or borehole
42012 2	12	2	1046258	37	35-39	Western	Rural	12	1	1043539	43	40-44	Western	Rural																37								1	1505	1543	38	Western	Rural				Secondary	3	Tube well or borehole
42023 2	23	2	1046258	38	35-39	Western	Rural	23	1	1043539	49	45-49	Western	Rural																38								1	1514	1545	31	Western	Rural				No education		Tube well or borehole
42031 2	31	2	1046258	37	35-39	Western	Rural	31	1	1043539	33	30-34	Western	Rural																37								1	1253	1326	33	Western	Rural				Primary	2	Tube well or borehole
42122 2	22	2	1424699	35	35-39	Ashanti	Urban	22	1	1466316	39	35-39	Ashanti	Urban																34								1	1533	1640	67	Ashanti	Urban				Secondary	3	Piped to yard/plot
42129 2	29	2	1424699	23	20-24	Ashanti	Urban	29	1	1466316	34	30-34	Ashanti	Urban																29								1	1402	1500	58	Ashanti	Urban				No education		Piped into dwelling
422 1 2	1	2	318936	24	20-24	Upper West	Rural	1	1	322293	25	25-29	Upper West	Rural																24								1	1551	1625	34	Upper West	Rural				Secondary	1	Public tap/standpipe
422 3 3	3	3	318936	34	30-34	Upper West	Rural	3	1	322293	35	35-39	Upper West	Rural																32								1	845	928	43	Upper West	Rural				Secondary	2	Tube well or borehole
42215 2	15	2	318936	25	25-29	Upper West	Rural	15	1	322293	42	40-44	Upper West	Rural																25								1	1209	1245	36	Upper West	Rural				No education		Tube well or borehole
42216 2	16	2	318936	22	20-24	Upper West	Rural	16	1	322293	29	25-29	Upper West	Rural																22								1	935	1014	39	Upper West	Rural				Secondary	3	Tube well or borehole
42223 2	23	2	318936	35	35-39	Upper West	Rural	23	1	322293	31	30-34	Upper West	Rural																35								1	1650	1742	52	Upper West	Rural				No education		Public tap/standpipe
42224 2	24	2	318936	35	35-39	Upper West	Rural	24	1	322293	37	35-39	Upper West	Rural																35								1	1813	1900	47	Upper West	Rural				No education		Public tap/standpipe
42229 2	29	2	318936	29	25-29	Upper West	Rural	29	1	322293	44	40-44	Upper West	Rural																29								1	1028	1110	42	Upper West	Rural				No education		Tube well or borehole
423 2 2	2	2	724791	29	25-29	Eastern	Rural	2	1	707922	30	30-34	Eastern	Rural																29								1	1140	1224	44	Eastern	Rural				Secondary	3	Tube well or borehole
423 4 2	4	2	724791	29	25-29	Eastern	Rural	4	1	707922	36	35-39	Eastern	Rural																29								1	825	915	50	Eastern	Rural				Secondary	2	Tube well or borehole
42321 2	21	2	724791	36	35-39	Eastern	Rural	21	1	707922	38	35-39	Eastern	Rural																36								1	813	902	49	Eastern	Rural				Secondary	3	Tube well or borehole
42326 2	26	2	724791	23	20-24	Eastern	Rural	26	1	707922	29	25-29	Eastern	Rural																23								1	820	907	47	Eastern	Rural				Secondary	3	Tube well or borehole
42327 2	27	2	724791	32	30-34	Eastern	Rural	27	1	707922	42	40-44	Eastern	Rural																32								1	937	1120	95+	Eastern	Rural				Primary	5	Public tap/standpipe
42413 2	13	2	1187820	46	45-49	Volta	Rural	13	1	1197656	53	50-54	Volta	Rural																46								1	1142	1221	39	Volta	Rural				Secondary	4	Public tap/standpipe
42421 2	21	2	1187820	41	40-44	Volta	Rural	21	1	1197656	42	40-44	Volta	Rural																41								1	1633	1713	40	Volta	Rural				Secondary	3	Public tap/standpipe
425 3 2	3	2	1519957	32	30-34	Ashanti	Urban	3	1	1564356	34	30-34	Ashanti	Urban																32								1	720	805	45	Ashanti	Urban				Secondary	3	Piped to yard/plot
425 4 2	4	2	1519957	43	40-44	Ashanti	Urban	4	1	1564356	48	45-49	Ashanti	Urban																43								1	1602	1658	2+ visits	Ashanti	Urban				Secondary	4	Piped into dwelling
42519 2	19	2	1519957	42	40-44	Ashanti	Urban	19	1	1564356	49	45-49	Ashanti	Urban																42								1	819	848	29	Ashanti	Urban				Secondary	4	Piped into dwelling
42623 2	23	2	249601	21	20-24	Upper West	Urban	23	1	263924	28	25-29	Upper West	Urban																21								1	820	912	52	Upper West	Urban				Secondary	6	Tube well or borehole
427 3 2	3	2	936581	25	25-29	Eastern	Urban	3	1	942546	40	40-44	Eastern	Urban																25								1	840	927	47	Eastern	Urban				Primary	2	Protected well
427 4 2	4	2	936581	38	35-39	Eastern	Urban	4	1	942546	40	40-44	Eastern	Urban	Wife not in household															38	31							2	1605	1646	41	Eastern	Urban				Primary	5	Tube well or borehole
42711 2	11	2	936581	30	30-34	Eastern	Urban	11	1	942546	33	30-34	Eastern	Urban																30								1	1720	1840	80	Eastern	Urban				Primary	5	Tube well or borehole
42728 2	28	2	936581	27	25-29	Eastern	Urban	28	1	942546	37	35-39	Eastern	Urban																27								1	938	1014	36	Eastern	Urban				Primary	6	Protected well
[truncated: 2,188 more columns]
